# Supplementary material for: Auxotrophic and prototrophic conditional genetic networks reveal the rewiring of transcription factors in Escherichia coli
Source: Nat Commun. 2022 Jul 14;13:4085. doi: 10.1038/s41467-022-31819-x (PMC9283627; doi:10.1038/s41467-022-31819-x)
Supplement: Supplementary file 5 — Supplementary Data 1 [file 41467_2022_31819_MOESM5_ESM.xlsx]

## Sheet: README
Supplementary Data 1. TF genes targeted for genetic screening.
Column Header	Remarks
Bnumber	Blattner accession ID of transcription factor gene
Gene name	TF gene target being studied
Synonym	Alias gene name
ECK accession	ECK numbers assigned to the E. coli W3110 genome
Essentiality	Gene indicating whether it is non-essential or essential target
Major grouping or minor grouping	Each TF gene has been manually assigned to one or more of the major or minor bioprocess.
PubMedID	Literature reference (Pubmed ID) used to assign a TF gene into a fuzzy major or minor functional grouping.
Description	Description of the TF gene target
Hfr 'donor'	"Y" lists if the the TF gene mutant has been screened as a donor strain
F- 'recipient'	"Y" lists if the the TF gene mutant has been screened as a recipient strain
Transcriptional regulation	Local or global regulation by a TF
Regulatory role (RegulonDB v 10.6)	Activator and/or repressor role of a TF assigned by the RegulonDB database
TF family-RegulonDB (Perez-Reueda et al. 2015)	TF family assigned by the RegulonDB database
Superfamily ID	Superfamily identifier or accession number of a TF gene target
Superfamily name	Superfamily name of a TF gene target
Superfamily description	Description of a TF gene target superfamily

## Sheet: Supp Data 1
Supplementary Data 1. TF genes targeted for genetic screening.
Bnumber	Gene name	Synonym	ECK Accession	Essentiality	Major grouping	Minor grouping	PubMedID	Description	Hfr 'donor'	F- 'recipient'	Transcriptional regulation	Regulatory role (RegulonDB v 10.6)	TF family-RegulonDB (Perez-Reueda et al. 2015)	Superfamily ID	Superfamily name	Superfamily description
b0020	nhaR	antO,yaaB	ECK0021	non-essential	Biofilm	Biofilm formation	PMID: 16997959	DNA-binding transcriptional activator NhaR	Y	Y	Local regulator	activator	LysR	SF46785, SF53850	Winged helix DNA-binding domain~!~ Periplasmic binding protein-like II	LysR-like transcriptional regulators~!~ Phosphate binding protein-like
b0034	caiF	---	ECK0035	non-essential	Metabolism	Carnitine metabolism	PMID:8631699	DNA-binding transcriptional activator CaiF	Y	Y	Local regulator	activator	CaiF	---	---	---
b0064	araC	---	ECK0065	non-essential	Metabolism~Transport	Utilization (transport and catabolism) of monosaccharide sugars (D-galactose, D-xylose, arabinose)	PMID:13829634	DNA-binding transcriptional dual regulator AraC	Y	Y	Local regulator	activator, repressor	AraC/XylS	SF46689, SF46689, SF51215	Homeodomain-like~!~ Homeodomain-like~!~ Regulatory protein AraC	AraC type transcriptional activator~!~ AraC type transcriptional activator~!~ Regulatory protein AraC
b0069	sgrR	yabN	ECK0070	non-essential	Stress response	Stress response	PMID:17209026	DNA-binding transcriptional dual regulator SgrR	Y	Y	Local regulator	activator, repressor	MarR	SF53850	Periplasmic binding protein-like II	Phosphate binding protein-like
b0076	leuO	---	ECK0078	non-essential	Amino acid biosynthesis	Leucine biosynthesis	PMID:9422614	DNA-binding transcriptional dual regulator LeuO	Y	Y	Local regulator	activator, repressor	LysR	SF46785, SF53850	Winged helix DNA-binding domain~!~ Periplasmic binding protein-like II	LysR-like transcriptional regulators~!~ Phosphate binding protein-like
b0080	cra	cra,fruR,fruC,fruS?,serR?	ECK0081	non-essential	Metabolism	Energy metabolism	PMID:8230205|PMID: 9084760	DNA-binding transcriptional dual regulator Cra	Y	Y	Global Regulator	activator, repressor	GalR/LacI	SF47413, SF53822	lambda repressor-like DNA-binding domains~!~ Periplasmic binding protein-like I	GalR/LacI-like bacterial regulator~!~ L-arabinose binding protein-like
b0113	pdhR	aceC,genA,yacB	ECK0112	non-essential	Metabolism	Energy metabolism	PMID:7783622	DNA-binding transcriptional dual regulator PdhR	Y	Y	Local regulator	activator, repressor	GntR	SF46785, SF48008	Winged helix DNA-binding domain~!~ GntR ligand-binding domain-like	GntR-like transcriptional regulators~!~ GntR ligand-binding domain-like
b0146	sfsA	sfs,sfs1	ECK0145	non-essential	Unknown	Unknown	---	putative DNA-binding transcriptional regulator of maltose metabolism	Y	Y	---	---	SfsA	---	---	---
b0162	cdaR	sdaR,yaeG	ECK0161	non-essential	Metabolism~Transport	Transport and metabolism of organic ions (3-phenylpropionate, gluconate, cinnamic acid, D-malate, propionate, formate, ascorbate, glycolate, citrate, galactarate, glucarate)	PMID:10762278	DNA-binding transcriptional activator CdaR	Y	Y	Local regulator	activator	Cdar	---	---	---
b0208	yafC	---	ECK0208	non-essential	Unknown	Unknown	---	LysR family transcriptional regulator YafC	Y	Y	---	---	LysR	SF46785, SF53850	Winged helix DNA-binding domain~!~ Periplasmic binding protein-like II	LysR-like transcriptional regulators~!~ Phosphate binding protein-like
b0232	yafN	---	ECK0233	non-essential	Stress response	Stress response (exposure to UV and ionizing radiation)	PMID:19617347	antitoxin YafN	Y	Y	---	---	YefM	---	---	---
b0240	crl	---	ECK0241	non-essential	Stress response	Transcription initiation	PMID:17332743	RNA polymerase holoenzyme assembly factor Crl	Y	Y	---	---	Crl	---	---	---
b0254	perR	katC	ECK0256	non-essential	Unknown	Unknown	---	CP4-6 prophage; putative transcriptional regulator PerR	Y	Y	---	---	LysR	SF46785, SF53850	Winged helix DNA-binding domain~!~ Periplasmic binding protein-like II	LysR-like transcriptional regulators~!~ Phosphate binding protein-like
b0272	xynR	yagI	ECK0273	non-essential	Biofilm	Biofilm formation	PMID:18344336	CP4-6 prophage; DNA-binding transcriptional repressor XynR	Y	Y	---	---	IclR	SF46785, SF55781	Winged helix DNA-binding domain~!~ GAF domain-like	Transcriptional regulator IclR, N-terminal domain~!~ IclR ligand-binding domain-like
b0294	ecpR	ykgK, matA	ECK0293	non-essential	Biofilm	Biofilm formation	PMID: 22355107	DNA-binding transcriptional dual regulator MatA	Y	Y	Local regulator	---	LuxR/UhpA	SF46894	C-terminal effector domain of the bipartite response regulators	GerE-like (LuxR/UhpA family of transcriptional regulators)
b0305	rclR	ykgD	ECK0304	non-essential	Stress response	Reactive chlorine species stress response	PMID:24078635	DNA-binding transcriptional activator RclR	Y	Y	Local regulator	activator	AraC/XylS	SF46689, SF46689, SF51182	Homeodomain-like~!~ Homeodomain-like~!~ RmlC-like cupins	AraC type transcriptional activator~!~ AraC type transcriptional activator~!~ YlbA-like
b0313	betI	---	ECK0311	non-essential	Amino acid biosynthesis	Glycine betaine biosynthesis	PMID:8626294	DNA-binding transcriptional repressor BetI	Y	Y	Local regulator	repressor	TetR/AcrR	SF46689, SF48498	Homeodomain-like~!~ Tetracyclin repressor-like, C-terminal domain	Tetracyclin repressor-like, N-terminal domain~!~ Tetracyclin repressor-like, C-terminal domain
b0315	pdeL	yahA	ECK0313	non-essential	Flagellar motility	Repressor of flagella	PMID:26553851	DNA-binding transcriptional activator/c-di-GMP phosphodiesterase PdeL	Y	Y	---	activator	LuxR/UhpA	SF46894, SF141868	C-terminal effector domain of the bipartite response regulators~!~ EAL domain-like	GerE-like (LuxR/UhpA family of transcriptional regulators)~!~ EAL domain
b0316	yahB	---	ECK0314	non-essential	Unknown	Unknown	---	putative LysR-type DNA-binding transcriptional regulator YahB	Y	Y	---	---	LysR	SF46785, SF53850	Winged helix DNA-binding domain~!~ Periplasmic binding protein-like II	LysR-like transcriptional regulators~!~ Phosphate binding protein-like
b0330	prpR	yahP	ECK0328	non-essential	Metabolism~Transport	Transport and metabolism of organic ions (3-phenylpropionate, gluconate, cinnamic acid, D-malate, propionate, formate, ascorbate, glycolate, citrate, galactarate, glucarate)	PMID:15805526	DNA-binding transcriptional dual regulator PrpR	Y	Y	---	activator, repressor	EBP	SF46689, SF52540, SF159800	Homeodomain-like~!~ P-loop containing nucleoside triphosphate hydrolases~!~ PrpR receptor domain-like	Nanomeric phage protein-like~!~ Extended AAA-ATPase domain~!~ PrpR receptor domain-like
b0338	cynR	---	ECK0335	non-essential	Metabolism	Cyanate metabolism	PMID:7961413	DNA-binding transcriptional dual regulator CynR	Y	Y	Local regulator	activator, repressor	LysR	SF46785, SF53850	Winged helix DNA-binding domain~!~ Periplasmic binding protein-like II	LysR-like transcriptional regulators~!~ Phosphate binding protein-like
b0345	lacI	---	ECK0342	non-essential	Metabolism~Transport	Lactose metabolism	PMID:4870861	DNA-binding transcriptional repressor LacI	Y	Y	Local regulator	repressor	GalR/LacI	SF47413, SF53822	lambda repressor-like DNA-binding domains~!~ Periplasmic binding protein-like I	GalR/LacI-like bacterial regulator~!~ L-arabinose binding protein-like
b0346	mhpR	---	ECK0343	non-essential	Metabolism~Transport	Transport and metabolism of organic ions (3-phenylpropionate, gluconate, cinnamic acid, D-malate, propionate, formate, ascorbate, glycolate, citrate, galactarate, glucarate)	PMID:12748194	DNA-binding transcriptional activator MhpR	Y	Y	Local regulator	activator	IclR	SF46785, SF55781	Winged helix DNA-binding domain~!~ GAF domain-like	GntR-like transcriptional regulators~!~ IclR ligand-binding domain-like
b0394	mak	yajF	ECK0389	non-essential	Metabolism	Fructose and mannose metabolism	PMID: 11742072	fructokinase	Y	Y	---	---	ROK	---	---	---
b0399	phoB	phoRc	ECK0393	non-essential	Metabolism	Metabolism (phosphorus uptake and metabolism)	PMID:8432742	DNA-binding transcriptional dual regulator PhoB	Y	Y	Local regulator	activator, repressor	OmpR	SF52172	CheY-like	CheY-related
b0413	nrdR	ribX,ybaD	ECK0407	non-essential	Metabolism	Ribose metabolism	PMID:17496099	NrdR transcriptional repressor	Y	Y	Local regulator	repressor	NrdR	---	---	---
b0435	bolA	---	ECK0429	non-essential	Biofilm	Biofilm formation	PMID: 32535996|PMID: 15345459	DNA binding transcriptional dual regulator BolA-phosphate	Y	Y	Local regulator	activator, repressor	BolA	SF82657	BolA-like	BolA-like
b0440	hupB	dpeA,hopD	ECK0434	non-essential	DNA repair/DNA damage response/Genome integrity	DNA repair DNA maintainance DNA damage response Genome integrity	PMID:10982882|PMID:9218807|PMID:3514923|PMID:227733|PMID:9192630|PMID:11254141|PMID:11601842	DNA-binding protein HU-&beta;	Y	Y	Local regulator	---	IHF	SF47729	IHF-like DNA-binding proteins	Prokaryotic DNA-bending protein
b0447	decR	cyuR, ybaO	ECK0441	non-essential	Metabolism	Cysteine degradation	PMID: 31143907	DNA-binding transcriptional activator DecR	Y	Y	---	---	AsnC	SF46785, SF54909	Winged helix DNA-binding domain~!~ Dimeric alpha+beta barrel	Lrp/AsnC-like transcriptional regulator N-terminal domain~!~ Lrp/AsnC-like transcriptional regulator C-terminal domain
b0460	hha	---	ECK0454	non-essential	DNA repair/DNA damage response/Genome integrity	DNA repair DNA maintainance DNA damage response Genome integrity	PMID: 26500258	haemolysin expression-modulating protein Hha	Y	Y	---	---	HHA	---	---	---
b0464	acrR	ybaH	ECK0458	non-essential	Multidrug resistance	Drug resistance	PMID:8821940	DNA-binding transcriptional repressor AcrR	Y	Y	Local regulator	repressor	TetR/AcrR	SF46689, SF48498	Homeodomain-like~!~ Tetracyclin repressor-like, C-terminal domain	Tetracyclin repressor-like, N-terminal domain~!~ Tetracyclin repressor-like, C-terminal domain
b0483	ybaQ	---	ECK0477	non-essential	Unknown	Unknown	---	DNA-binding transcriptional regulator YbaQ	Y	Y	---	---	HTH-3	SF47413	lambda repressor-like DNA-binding domains	SinR domain-like
b0487	cueR	ybbI	ECK0481	non-essential	Stress response	Response to copper, silver or gold ions	PMID:11136469|PMID:11167016	DNA-binding transcriptional dual regulator CueR	Y	Y	Local regulator	activator, repressor	MerR	SF46955	Putative DNA-binding domain	DNA-binding N-terminal domain of transcription activators
b0504	allS	glxA1,ybbS	ECK0497	non-essential	Metabolism	Nitrogen Assimilation	PMID:12460564	DNA-binding transcriptional activator AllS	Y	Y	Local regulator	activator	LysR	SF46785, SF53850	Winged helix DNA-binding domain~!~ Periplasmic binding protein-like II	LysR-like transcriptional regulators~!~ Phosphate binding protein-like
b0506	allR	glxA3,ybbU	ECK0499	non-essential	Metabolism	Nitrogen Assimilation	PMID:10601204|PMID:16546208	DNA-binding transcriptional repressor AllR	Y	Y	Local regulator	repressor	IclR	SF46785, SF55781	Winged helix DNA-binding domain~!~ GAF domain-like	Transcriptional regulator IclR, N-terminal domain~!~ IclR ligand-binding domain-like
b0535	fimZ	ybcA	ECK0528	non-essential	Unknown	Unknown	---	putative LuxR family transcriptional regulator FimZ	Y	Y	---	---	LuxR/UhpA	SF46894, SF52172	C-terminal effector domain of the bipartite response regulators~!~ CheY-like	GerE-like (LuxR/UhpA family of transcriptional regulators)~!~ CheY-related
b0546	ybcM	---	ECK0537	non-essential	Unknown	Unknown	---	DLP12 prophage; putative DNA-binding transcriptional regulator	Y	Y	---	---	AraC/XylS	SF46689	Homeodomain-like	AraC type transcriptional activator
b0564	appY	---	ECK0556	non-essential	Metabolism	Energy metabolism	PMID:8626281|PMID:9079897|PMID:15225322|PMID:8451183	DLP12 prophage; DNA-binding transcriptional activator AppY	Y	Y	Local regulator	activator	AraC/XylS	SF46689	Homeodomain-like	AraC type transcriptional activator
b0566	envY	---	ECK0558	non-essential	Cell envelope biogenesis	Envelope biogenesis	PMID:6317653	DNA-binding transcriptional activator EnvY	Y	Y	Local regulator	activator	AraC/XylS	SF46689	Homeodomain-like	AraC type transcriptional activator
b0571	cusR	silR,ylcA	ECK0563	non-essential	Bacterial repsonse regulators	Two-component, signal transduction system	PMID:11004187	DNA-binding transcriptional activator CusR	Y	Y	Local regulator	activator	OmpR	SF46894, SF52172	C-terminal effector domain of the bipartite response regulators~!~ CheY-like	PhoB-like~!~ CheY-related
b0603	ybdO	---	ECK0597	non-essential	Unknown	Unknown	---	putative LysR family DNA-binding transcriptional regulator YbdO	Y	Y	---	---	LysR	SF46785, SF53850	Winged helix DNA-binding domain~!~ Periplasmic binding protein-like II	LysR-like transcriptional regulators~!~ Phosphate binding protein-like
b0620	dpiA	citB,criR,mpdA	ECK0613	non-essential	Metabolism~Transport	Transport and metabolism of organic ions (3-phenylpropionate, gluconate, cinnamic acid, D-malate, propionate, formate, ascorbate, glycolate, citrate, galactarate, glucarate)	PMID:11889485|PMID:18997424	DNA-binding transcriptional dual regulator DpiA	Y	Y	Local regulator	activator, repressor	HTH-11	SF52172	CheY-like	CheY-related
b0623	cspE	gicA,msmC	ECK0616	non-essential	Stress response	Regulates gene expression at low temperature	PMID:10884409	transcription antiterminator and regulator of RNA stability	Y	Y	---	---	Cold	SF50249	Nucleic acid-binding proteins	Cold shock DNA-binding domain-like
b0629	ybeF	cde	ECK0622	non-essential	Unknown	Unknown	---	putative LysR-type DNA-binding transcriptional regulator YbeF	Y	Y	---	---	LysR	SF46785, SF53850	Winged helix DNA-binding domain~!~ Periplasmic binding protein-like II	LysR-like transcriptional regulators~!~ Phosphate binding protein-like
b0676	nagC	nagR	ECK0664	non-essential	Metabolism~Transport	Transport and metabolism of the amino sugars	PMID:1766379	DNA-binding transcriptional dual regulator NagC	Y	Y	Local regulator	activator, repressor, unknown	MarR	SF46785, SF53067	Winged helix DNA-binding domain~!~ Actin-like ATPase domain	ROK associated domain~!~ ROK
b0683	fur	---	ECK0671	non-essential	Metabolism	Iron metabolism	PMID: 25222563	DNA-binding transcriptional dual regulator Fur	Y	Y	Global Regulator	activator, repressor	Fur	SF46785	Winged helix DNA-binding domain	FUR-like
b0685	ybfE	---	ECK0673	non-essential	Unknown	Unknown	---	ribbon-helix-helix domain-containing protein YbfE	Y	Y	---	---	CopG	---	---	---
b0694	kdpE	---	ECK0682	non-essential	Bacterial repsonse regulators	Two-component, signal transduction system	PMID: 23073764|PMID: 21690099	DNA-binding transcriptional activator KdpE	Y	Y	Local regulator	activator	OmpR	SF52172	CheY-like	CheY-related
b0730	mngR	farR,ybgB	ECK0718	non-essential	Metabolism	Mannosyl-glycerate utlizing system	PMID: 14645248	DNA-binding transcriptional repressor MngR	Y	Y	Local regulator	repressor	GntR	SF46785, SF64288	Winged helix DNA-binding domain~!~ Chorismate lyase-like	GntR-like transcriptional regulators~!~ UTRA domain
b0761	modE	chlD,modR	ECK0750	non-essential	Metabolism	Uptake of molybdenum ions	PMID:8550508	DNA-binding transcriptional dual regulator ModE	Y	Y	Local regulator	activator, repressor	LysR	SF46785, SF50331, SF50331	Winged helix DNA-binding domain~!~ MOP-like~!~ MOP-like	N-terminal domain of molybdate-dependent transcriptional regulator ModE~!~ BiMOP, duplicated molybdate-binding domain~!~ BiMOP, duplicated molybdate-binding domain
b0768	ybhD	---	ECK0757	non-essential	Unknown	Unknown	---	putative DNA-binding transcriptional regulator YbhD	Y	Y	---	---	LysR	SF46785, SF53850	Winged helix DNA-binding domain~!~ Periplasmic binding protein-like II	LysR-like transcriptional regulators~!~ Phosphate binding protein-like
b0796	cecR	ybiH	ECK0785	non-essential	Unknown	Unknown	---	DNA-binding transcriptional dual regulator CecR	Y	Y	---	repressor	TetR/AcrR	SF46689, SF48498	Homeodomain-like~!~ Tetracyclin repressor-like, C-terminal domain	Tetracyclin repressor-like, N-terminal domain~!~ Tetracyclin repressor-like, C-terminal domain
b0803	ybiI	---	ECK0792	non-essential	Unknown	Unknown	---	zinc finger domain-containing protein YbiI	Y	Y	---	---	DksA	---	---	---
b0817	mntR	ybiQ	ECK0807	non-essential	Transport	Manganese transport	PMID: 12829271	DNA-binding transcriptional dual regulator MntR	Y	Y	Local regulator	activator, repressor	DtxR	SF46785, SF47979	Winged helix DNA-binding domain~!~ Iron-dependent repressor protein, dimerization domain	LexA repressor, N-terminal DNA-binding domain~!~ Iron-dependent repressor protein, dimerization domain
b0840	deoR	nucR	ECK0830	non-essential	Metabolism~Transport	Transport and metabolism of nucleosides and nucleotides	PMID:3004952	DNA-binding transcriptional repressor DeoR	Y	Y	Local regulator	repressor	DeoR	SF100950	NagB/RpiA/CoA transferase-like	D-ribose-5-phosphate isomerase (RpiA), catalytic domain
b0846	rcdA	ybjK	ECK0836	non-essential	Biofilm	Biofilm formation	PMID:23233451	DNA-binding transcriptional regulator RcdA	Y	Y	Local regulator	activator, repressor	TetR/AcrR	SF46689, SF48498	Homeodomain-like~!~ Tetracyclin repressor-like, C-terminal domain	Tetracyclin repressor-like, N-terminal domain~!~ Tetracyclin repressor-like, C-terminal domain
b0880	cspD	cspH,ybjA	ECK0871	non-essential	Stress response	Regulates gene expression at low temperature	PMID:11260474	DNA replication inhibitor CspD	Y	Y	---	---	Cold	---	---	---
b0889	lrp	alsB,ihb,livR,lrs,lss,oppI	ECK0880	non-essential	DNA repair/DNA damage response/Genome integrity	DNA repair DNA maintainance DNA damage response Genome integrity	PMID: 26500258	DNA-binding transcriptional dual regulator Lrp	Y	Y	Global Regulator	activator, repressor	AsnC	SF46785, SF54909	Winged helix DNA-binding domain~!~ Dimeric alpha+beta barrel	Lrp/AsnC-like transcriptional regulator N-terminal domain~!~ Lrp/AsnC-like transcriptional regulator C-terminal domain
b0900	ycaN	---	ECK0891	non-essential	Unknown	Unknown	---	putative LysR-type transcriptional regulator YcaN	Y	Y	---	---	LysR	SF46785, SF53850	Winged helix DNA-binding domain~!~ Periplasmic binding protein-like II	LysR-like transcriptional regulators~!~ Phosphate binding protein-like
b0912	ihfB	himD,hip	ECK0903	non-essential	DNA repair/DNA damage response/Genome integrity	DNA repair DNA maintainance DNA damage response Genome integrity	PMID:8230206|PMID:7629095|PMID:8515442|PMID:8156991|PMID:7862094|PMID: 26500258	integration host factor subunit &beta;	Y	Y	Global Regulator	---	IHF	SF47729	IHF-like DNA-binding proteins	Prokaryotic DNA-bending protein
b0989	cspH	cspK	ECK0979	non-essential	Stress response	Regulates gene expression at low temperature	PMID:27499753|PMID: 24952137|PMID: 32753505	CspA family protein CspH	Y	Y	---	---	Cold	---	---	---
b0990	cspG	cspI	ECK0980	non-essential	Stress response	Regulates gene expression at low temperature	PMID:16606699|PMID:15690043	cold shock protein CspG	Y	Y	---	---	Cold	SF50249	Nucleic acid-binding proteins	Cold shock DNA-binding domain-like
b0995	torR	---	ECK0986	non-essential	Bacterial repsonse regulators	Two-component, signal transduction system	PMID:10648521	DNA-binding transcriptional dual regulator TorR	Y	Y	Local regulator	activator, repressor	OmpR	SF52172	CheY-like	CheY-related
b1013	rutR	ycdC	ECK1004	non-essential	Metabolism	Nitrogen Assimilation	PMID:17919280	DNA-binding transcriptional dual regulator RutR	Y	Y	Local regulator	activator, repressor	TetR/AcrR	SF46689, SF48498	Homeodomain-like~!~ Tetracyclin repressor-like, C-terminal domain	Tetracyclin repressor-like, N-terminal domain~!~ Tetracyclin repressor-like, C-terminal domain
b1014	putA	poaA,putC	ECK1005	non-essential	Metabolism	Proline utilisation	PMID:18586269	fused DNA-binding transcriptional repressor / proline dehydrogenase / 1-pyrroline-5-carboxylate dehydrogenase PutA	Y	Y	Local regulator	repressor	PutA	SF47598, SF51730, SF53720, SF81935	Ribbon-helix-helix~!~ FAD-linked oxidoreductase~!~ ALDH-like~!~ N-terminal domain of bifunctional PutA protein	PutA pre-N-terminal region-like~!~ Proline dehydrohenase domain of bifunctional PutA protein~!~ ALDH-like~!~ N-terminal domain of bifunctional PutA protein
b1040	csgD	agfD	ECK1026	non-essential	Biofilm~Flagellar motility	Biofilm formation~Repressor of flagella	PMID: 21421764~PMID: 24272779	DNA-binding transcriptional dual regulator CsgD	Y	Y	Local regulator	activator, repressor	LuxR/UhpA	SF46894	C-terminal effector domain of the bipartite response regulators	GerE-like (LuxR/UhpA family of transcriptional regulators)
b1111	comR	ycfQ	ECK1097	non-essential	Stress response	Response to copper, silver or gold ions	PMID:22089859	DNA-binding transcriptional repressor ComR	Y	Y	Local regulator	repressor	TetR/AcrR	SF46689, SF48498	Homeodomain-like~!~ Tetracyclin repressor-like, C-terminal domain	Tetracyclin repressor-like, N-terminal domain~!~ Tetracyclin repressor-like, C-terminal domain
b1130	phoP	---	ECK1116	non-essential	Bacterial repsonse regulators	Two-component, signal transduction system	PMID:10464230|PMID: 21690099	DNA-binding transcriptional dual regulator PhoP	Y	Y	Local regulator	activator, repressor	OmpR	SF52172	CheY-like	CheY-related
b1147	ymfL	---	ECK1133	non-essential	Unknown	Unknown	---	e14 prophage; uncharacterized protein YmfL	Y	Y	---	---	YmfL	---	---	---
b1162	bluR	ycgE	ECK1149	non-essential	Biofilm	Biofilm formation	PMID:19240136	DNA-binding transcriptional repressor BluR	Y	Y	Local regulator	repressor	MerR	SF46955	Putative DNA-binding domain	DNA-binding N-terminal domain of transcription activators
b1187	fadR	dec,ole,oleR,thdB	ECK1175	non-essential	Metabolism	Fatty acid metabolism	PMID:11566998	DNA-binding transcriptional dual regulator FadR	Y	Y	Local regulator	activator, repressor	GntR	SF46785, SF48008	Winged helix DNA-binding domain~!~ GntR ligand-binding domain-like	GntR-like transcriptional regulators~!~ GntR ligand-binding domain-like
b1201	dhaR	ptsD,ycgU	ECK1189	non-essential	Metabolism	Regulation of dihydroxyacetone (Dha) kinases	PMID:15616579	DNA-binding transcriptional dual regulator DhaR	Y	Y	Local regulator	activator, repressor	EBP	SF46689, SF52540, SF55785	Homeodomain-like~!~ P-loop containing nucleoside triphosphate hydrolases~!~ PYP-like sensor domain (PAS domain)	FIS-like~!~ Extended AAA-ATPase domain~!~ Heme-binding PAS domain
b1221	narL	frdR	ECK1215	non-essential	Bacterial repsonse regulators	Two-component, signal transduction system	PMID:19245365|PMID: 21690099	DNA-binding transcriptional dual regulator NarL	Y	Y	Global Regulator	activator, repressor	LuxR/UhpA	SF46894, SF52172	C-terminal effector domain of the bipartite response regulators~!~ CheY-like	GerE-like (LuxR/UhpA family of transcriptional regulators)~!~ CheY-related
b1237	hns	bglY,cur,drs,pilG,verA	ECK1232	non-essential	DNA repair/DNA damage response/Genome integrity	DNA repair DNA maintainance DNA damage response Genome integrity	PMID:10551881	DNA-binding transcriptional dual regulator H-NS	Y	Y	Global Regulator	---	HNS	SF81273, SF81273	H-NS histone-like proteins~!~ H-NS histone-like proteins	H-NS histone-like proteins~!~ H-NS histone-like proteins
b1275	cysB	---	ECK1269	non-essential	Metabolism~Transport	Transport and metabolism of sulfur-containing moleculaes (compounds)	PMID:2182030	DNA-binding transcriptional dual regulator CysB	Y	Y	Local regulator	activator, repressor	LysR	SF46785, SF53850	Winged helix DNA-binding domain~!~ Periplasmic binding protein-like II	LysR-like transcriptional regulators~!~ Phosphate binding protein-like
b1284	yciT	deoT	ECK1279	non-essential	Unknown	Unknown	---	putative DNA-binding transcriptional regulator YciT	Y	Y	---	---	DeoR	SF46785, SF100950	Winged helix DNA-binding domain~!~ NagB/RpiA/CoA transferase-like	Lrp/AsnC-like transcriptional regulator N-terminal domain~!~ IF2B-like
b1299	puuR	ycjC	ECK1294	non-essential	Metabolism	Putrescine utilization	PMID:22522900	DNA-binding transcriptional repressor PuuR	Y	Y	Local regulator	repressor	HTH-3	SF47413, SF51182	lambda repressor-like DNA-binding domains~!~ RmlC-like cupins	SinR domain-like~!~ TM1287-like
b1303	pspF	ycjB	ECK1298	non-essential	Stress response	Stress response, toxin-antitoxin system	PMID:1712397	DNA-binding transcriptional dual regulator PspF	Y	Y	Local regulator	activator, repressor	EBP	SF46689, SF52540	Homeodomain-like~!~ P-loop containing nucleoside triphosphate hydrolases	FIS-like~!~ Extended AAA-ATPase domain
b1306	pspC	---	ECK1301	non-essential	Stress response	Stress response, toxin-antitoxin system	PMID:1712397	phage shock protein C	Y	Y	---	---	PspC	---	---	---
b1320	ycjW	---	ECK1316	non-essential	Unknown	Unknown	---	DNA-binding transcriptional repressor YcjW	Y	Y	---	---	GalR/LacI	SF47413, SF53822	lambda repressor-like DNA-binding domains~!~ Periplasmic binding protein-like I	GalR/LacI-like bacterial regulator~!~ L-arabinose binding protein-like
b1323	tyrR	---	ECK1319	non-essential	Amino acid biosynthesis	Aromatic amino acid biosynthesis	PMID:15612913	DNA-binding transcriptional dual regulator TyrR	Y	Y	Local regulator	activator, repressor	EBP	SF46689, SF52540, SF55021, SF55785	Homeodomain-like~!~ P-loop containing nucleoside triphosphate hydrolases~!~ ACT-like~!~ PYP-like sensor domain (PAS domain)	FIS-like~!~ Extended AAA-ATPase domain~!~ BT0572-like~!~ N-terminal PAS domain of Pas kinase
b1328	pgrR	ycjZ	ECK1325	non-essential	Cell envelope biogenesis	Envelope biogenesis	PMID:23301696|PMID:10734204|PMID:15556475	DNA-binding transcriptional repressor PgrR	Y	Y	Local regulator	repressor	LysR	SF46785, SF53850	Winged helix DNA-binding domain~!~ Periplasmic binding protein-like II	LysR-like transcriptional regulators~!~ Phosphate binding protein-like
b1334	fnr	nirA,nirR,ossA	ECK1330	non-essential	Metabolism	Nitrogen Assimilation	PMID: 8531888	DNA-binding transcriptional dual regulator FNR	Y	Y	Global Regulator	activator, repressor	CRP	SF46785, SF51206	Winged helix DNA-binding domain~!~ cAMP-binding domain-like	CAP C-terminal domain-like~!~ cAMP-binding domain
b1339	abgR	abgR	ECK1335	non-essential	Unknown	Unknown	---	putative LysR-type DNA-binding transcriptional regulator AbgR	Y	Y	---	---	LysR	SF46785, SF53850	Winged helix DNA-binding domain~!~ Periplasmic binding protein-like II	LysR-like transcriptional regulators~!~ Phosphate binding protein-like
b1357	ydaS	---	ECK1355	non-essential	Unknown	Unknown	---	Rac prophage; toxin YdaS	Y	Y	---	---	HTH-3	SF47413	lambda repressor-like DNA-binding domains	Phage repressors
b1384	feaR	maoB,maoR,maoX,ydbM	ECK1381	non-essential	Metabolism	Degradation of potentially toxic compounds	PMID:9043126|PMID:8631685	DNA-binding transcriptional activator FeaR	Y	Y	Local regulator	activator	AraC/XylS	SF46689, SF51215	Homeodomain-like~!~ Regulatory protein AraC	AraC type transcriptional activator~!~ Regulatory protein AraC
b1399	paaX	ydbY	ECK1396	non-essential	Metabolism	Catabolism of organic acids (phenylacetic acid, sialic acid)	PMID:9748275	DNA-binding transcriptional repressor PaaX	Y	Y	Local regulator	repressor	PaaX	---	---	---
b1422	ydcI	---	ECK1416	non-essential	Stress response	Stress response	PMID:24962596	DNA-binding transcriptional dual regulator YdcI	Y	Y	---	---	LysR	SF46785, SF53850	Winged helix DNA-binding domain~!~ Periplasmic binding protein-like II	LysR-like transcriptional regulators~!~ Phosphate binding protein-like
b1434	sutR	ydcN	ECK1428	non-essential	Metabolism~Transport	Transport and metabolism of sulfur-containing moleculaes (compounds)	PMID:25406449	DNA-binding transcriptional dual regulator SutR	Y	Y	Local regulator	activator, repressor	HTH-3	SF47413, SF51182	lambda repressor-like DNA-binding domains~!~ RmlC-like cupins	Probable transcriptional regulator VC1968, N-terminal domain~!~ Probable transcriptional regulator VC1968, C-terminal domain
b1438	hicB	ydcQ	ECK1432	non-essential	Stress response	Stress response, toxin-antitoxin system	PMID:17172327	antitoxin of the HicA-HicB toxin-antitoxin system / DNA-binding transcriptional repressor HicB	Y	Y	---	repressor	HTH-3	SF47413, SF143100	lambda repressor-like DNA-binding domains~!~ TTHA1013/TTHA0281-like	Phage repressors~!~ TTHA1013-like
b1439	ydcR	---	ECK1433	non-essential	Unknown	Unknown	---	fused putative DNA-binding transcriptional regulator/putative aminotransferase YdcR	Y	Y	---	---	GntR	SF46785, SF53383	Winged helix DNA-binding domain~!~ PLP-dependent transferases	GntR-like transcriptional regulators~!~ AAT-like
b1450	mcbR	yncC	ECK1444	non-essential	Biofilm	Biofilm formation	PMID:18309357	DNA-binding transcriptional dual regulator McbR	Y	Y	Local regulator	activator, repressor	GntR	SF46785, SF48008	Winged helix DNA-binding domain~!~ GntR ligand-binding domain-like	GntR-like transcriptional regulators~!~ GntR ligand-binding domain-like
b1477	yddM	---	ECK1471	non-essential	Unknown	Unknown	---	DNA-binding transcriptional regulator YddM	Y	Y	---	---	HTH-3	SF47413	lambda repressor-like DNA-binding domains	SinR domain-like
b1499	ydeO	---	ECK1493	non-essential	Stress response	Acid resistance	PMID:15489450	DNA-binding transcriptional dual regulator YdeO	---	Y	Local regulator	activator, repressor	AraC/XylS	SF46689	Homeodomain-like	AraC type transcriptional activator
b1507	hipA	---	ECK1500	non-essential	Stress response	Stress response, toxin-antitoxin system	PMID:16707675	serine/threonine-protein kinase toxin HipA	Y	Y	Local regulator	---	HipA	---	---	---
b1508	hipB	---	ECK1501	non-essential	Stress response	Stress response, toxin-antitoxin system	PMID:8021189	antitoxin/DNA-binding transcriptional repressor HipB	Y	Y	Local regulator	repressor	HTH-3	SF47413	lambda repressor-like DNA-binding domains	Probable transcriptional regulator VC1968, N-terminal domain
b1512	lsrR	ydeW	ECK1505	non-essential	Biofilm	Biofilm formation	PMID:15743955	DNA-binding transcriptional repressor LsrR	Y	Y	Local regulator	repressor	Sugar-binding domain	SF100950	NagB/RpiA/CoA transferase-like	SorC sugar-binding domain-like
b1526	yneJ	---	ECK1519	non-essential	Unknown	Unknown	---	putative LysR-type DNA-binding transcriptional regulator YneJ	Y	Y	---	---	LysR	SF46785, SF53850	Winged helix DNA-binding domain~!~ Periplasmic binding protein-like II	LysR-like transcriptional regulators~!~ Phosphate binding protein-like
b1530	marR	cfxB,inaR,soxQ	ECK1523	non-essential	Multidrug resistance	Drug resistance	PMID:8383113	DNA-binding transcriptional repressor MarR	Y	Y	Local regulator	repressor	MarR	SF46785	Winged helix DNA-binding domain	MarR-like transcriptional regulators
b1531	marA	inaR,nfxC,norB,soxQ,	ECK1524	non-essential	Multidrug resistance	Drug resistance	PMID:8383113|PMID:8522515	DNA-binding transcriptional dual regulator MarA	Y	Y	Local regulator	activator, repressor	AraC/XylS	SF46689, SF46689	Homeodomain-like~!~ Homeodomain-like	AraC type transcriptional activator~!~ AraC type transcriptional activator
b1540	ydfH	---	ECK1533	non-essential	Unknown	Unknown	---	DNA-binding transcriptional repressor YdfH	Y	Y	---	---	GntR	SF46785, SF48008	Winged helix DNA-binding domain~!~ GntR ligand-binding domain-like	GntR-like transcriptional regulators~!~ GntR ligand-binding domain-like
b1552	cspI	cspJ	ECK1546	non-essential	Stress response	Regulates gene expression at low temperature	PMID:10049393	Qin prophage; cold shock-like protein CspI	Y	Y	---	---	Cold	---	---	---
b1557	cspB	---	ECK1551	non-essential	Stress response	Regulates gene expression at low temperature	PMID:10074075	Qin prophage; cold shock-like protein CspB	Y	Y	---	---	Cold	---	---	---
b1558	cspF	---	ECK1552	non-essential	Stress response	Regulates gene expression at low temperature	PMID:32753505	Qin prophage; cold shock-like protein CspF	Y	Y	---	---	Cold	---	---	---
b1563	relE	---	ECK1557	non-essential	Stress response	Stress response, toxin-antitoxin system	PMID:9767574	Qin prophage; mRNA interferase toxin RelE	Y	Y	Local regulator	---	RelE	---	---	---
b1564	relB	RC	ECK1558	non-essential	Stress response	Stress response, toxin-antitoxin system	PMID:9767574	Qin prophage; antitoxin/DNA-binding transcriptional repressor RelB	---	Y	Local regulator	repressor	RelB	---	---	---
b1569	dicC	ftsT	ECK1563	non-essential	Unknown	Unknown	---	Qin prophage; putative DNA-binding transcriptional regulator DicC	Y	Y	---	---	DicC	SF47413	lambda repressor-like DNA-binding domains	Phage repressors
b1570	dicA	ftsT	ECK1564	essential	Cell division or shape	Cell division	PMID:23028867|PMID:3053647|PMID:3041373	DNA-binding transcriptional dual regulator DicA	Y	Y	Local regulator	repressor	HTH-3	SF47413	lambda repressor-like DNA-binding domains	Phage repressors
b1594	mlc	mlc, dgsA	ECK1589	non-essential	Metabolism	Carbohydrate metabolism	PMID: 9781886|PMID: 9484893	DNA-binding transcriptional repressor Mlc	Y	Y	Local regulator	repressor	ROK	SF46785, SF53067	Winged helix DNA-binding domain~!~ Actin-like ATPase domain	ROK associated domain~!~ ROK
b1595	ynfL	---	ECK1590	non-essential	Unknown	Unknown	---	putative DNA-binding transcriptional regulator	Y	Y	---	---	LysR	SF46785, SF53850	Winged helix DNA-binding domain~!~ Periplasmic binding protein-like II	LysR-like transcriptional regulators~!~ Phosphate binding protein-like
b1608	rstA	urpT	ECK1603	non-essential	Bacterial repsonse regulators	Two-component, signal transduction system	PMID: 21690099	DNA-binding transcriptional regulator RstA	Y	Y	Local regulator	activator, repressor	OmpR	SF46894, SF52172	C-terminal effector domain of the bipartite response regulators~!~ CheY-like	PhoB-like~!~ CheY-related
b1618	uidR	gusR	ECK1613	non-essential	Metabolism~Transport	Transport and metabolism of glucosides	PMID:3079718	DNA-binding transcriptional repressor UidR	Y	Y	Local regulator	repressor	TetR/AcrR	SF46689, SF48498	Homeodomain-like~!~ Tetracyclin repressor-like, C-terminal domain	Tetracyclin repressor-like, N-terminal domain~!~ Tetracyclin repressor-like, C-terminal domain
b1620	malI	---	ECK1615	non-essential	Metabolism	Catabolism of disaccharides (maltose, cellobiose, trehalose)	PMID:2670898	DNA-binding transcriptional repressor MalI	Y	Y	Local regulator	repressor	GalR/LacI	SF47413, SF53822	lambda repressor-like DNA-binding domains~!~ Periplasmic binding protein-like I	GalR/LacI-like bacterial regulator~!~ L-arabinose binding protein-like
b1625	cnu	ydgT	ECK1621	non-essential	Biofilm	Biofilm formation	PMID:21255333	H-NS- and StpA-binding protein	Y	Y	---	---	HHA	---	---	---
b1642	slyA	---	ECK1638	non-essential	Stress response	Stress response	PMID:12057949	SlyA	Y	Y	Local regulator	activator, repressor	MarR	SF46785	Winged helix DNA-binding domain	MarR-like transcriptional regulators
b1649	nemR	ydhM	ECK1645	non-essential	Stress response	Reactive nitrogen species stress response	PMID:15556475|PMID:18567656	DNA-binding transcriptional repressor NemR	Y	Y	Local regulator	repressor	TetR/AcrR	SF46689, SF48498	Homeodomain-like~!~ Tetracyclin repressor-like, C-terminal domain	Tetracyclin repressor-like, N-terminal domain~!~ Tetracyclin repressor-like, C-terminal domain
b1658	purR	---	ECK1654	non-essential	Metabolism~Transport	Transport and metabolism of nucleosides and nucleotides	PMID:2404765	DNA-binding transcriptional repressor PurR	Y	Y	Local regulator	repressor	GalR/LacI	SF47413, SF53822	lambda repressor-like DNA-binding domains~!~ Periplasmic binding protein-like I	GalR/LacI-like bacterial regulator~!~ L-arabinose binding protein-like
b1659	ydhB	---	ECK1655	non-essential	Unknown	Unknown	---	putative LysR family DNA-binding transcriptional regulator YdhB	Y	Y	---	---	LysR	SF46785, SF53850	Winged helix DNA-binding domain~!~ Periplasmic binding protein-like II	LysR-like transcriptional regulators~!~ Phosphate binding protein-like
b1696	ydiP	---	ECK1694	non-essential	Unknown	Unknown	---	putative DNA-binding transcriptional regulator YdiP	Y	Y	---	---	AraC/XylS	SF46689, SF46689, SF51182	Homeodomain-like~!~ Homeodomain-like~!~ RmlC-like cupins	AraC type transcriptional activator~!~ AraC type transcriptional activator~!~ TM1287-like
b1703	ppsR	ydiA	ECK1701	non-essential	Metabolism	Energy metabolism	PMID:20044937	phosphoenolpyruvate synthetase regulatory protein	---	Y	Local regulator	---	Kinase-PPPase	---	---	---
b1712	ihfA	hid,himA	ECK1710	non-essential	DNA repair/DNA damage response/Genome integrity	DNA repair DNA maintainance DNA damage response Genome integrity	PMID:8230206|PMID:7629095|PMID:8515442|PMID:8156991|PMID:7862094|PMID: 26500258	integration host factor subunit &alpha;	---	Y	Global Regulator	---	IHF	SF47729	IHF-like DNA-binding proteins	Prokaryotic DNA-bending protein
b1735	chbR	celD	ECK1733	non-essential	Metabolism~Transport	Transport and metabolism of glucosides	PMID:2179047|PMID:2179048|PMID:15066032	DNA-binding transcriptional dual regulator ChbR	---	Y	Local regulator	activator, repressor	AraC/XylS	SF46689, SF51182	Homeodomain-like~!~ RmlC-like cupins	AraC type transcriptional activator~!~ Quercetin 2,3-dioxygenase-like
b1770	ydjF	---	ECK1768	non-essential	Unknown	Unknown	---	putative DNA-binding transcriptional regulator YdjF	---	Y	---	---	DeoR	SF46785, SF100950	Winged helix DNA-binding domain~!~ NagB/RpiA/CoA transferase-like	TrmB-like~!~ D-ribose-5-phosphate isomerase (RpiA), catalytic domain
b1790	nimR	yeaM	ECK1788	non-essential	Multidrug resistance	Drug resistance	PMID:25790494	DNA-binding transcriptional repressor NimR	Y	Y	Local regulator	repressor	AraC/XylS	SF46689, SF51182	Homeodomain-like~!~ RmlC-like cupins	AraC type transcriptional activator~!~ TM1287-like
b1799	dmlR	yeaT	ECK1797	non-essential	Metabolism~Transport	Transport and metabolism of organic ions (3-phenylpropionate, gluconate, cinnamic acid, D-malate, propionate, formate, ascorbate, glycolate, citrate, galactarate, glucarate)	PMID:20233924|PMID:17088549	DNA-binding transcriptional regulator DmlR	Y	Y	---	---	LysR	SF46785, SF53850	Winged helix DNA-binding domain~!~ Periplasmic binding protein-like II	LysR-like transcriptional regulators~!~ Phosphate binding protein-like
b1823	cspC	msmB	ECK1821	non-essential	Stress response	Regulates gene expression at low temperature	PMID:10884409	CspA family stress protein CspC	Y	Y	---	---	Cold	---	---	---
b1827	kdgR	yebP	ECK1826	non-essential	Metabolism~Transport	Transport and degradation of the sugar acids (D-glucuronides, glucuronate, and gluconate)	PMID:15659677|PMID:4359651	DNA-binding transcriptional repressor KdgR	Y	Y	Local regulator	repressor	IclR	SF46785, SF55781	Winged helix DNA-binding domain~!~ GAF domain-like	Transcriptional regulator IclR, N-terminal domain~!~ IclR ligand-binding domain-like
b1853	yebK	hexR	ECK1854	non-essential	Unknown	Unknown	---	DNA-binding transcriptional repressor YebK	Y	Y	---	---	RpiR	SF46689, SF53697	Homeodomain-like~!~ SIS domain	RpiR-like~!~ mono-SIS domain
b1891	flhC	flaI	ECK1892	non-essential	Biofilm~Cell division or shape~Flagellar motility	Biofilm formation~Cell division~Flagellar synthesis	PMID: 21498760~PMID: 8550498~PMID: 11298291	DNA-binding transcriptional dual regulator FlhC	Y	Y	Global Regulator	---	FlhC-like	SF160930	FlhC-like	FlhC-like
b1892	flhD	flbB	ECK1893	non-essential	Biofilm~Cell division or shape~Flagellar motility	Biofilm formation~Cell division~Flagellar synthesis	PMID: 21498760~PMID: 8550498~PMID: 11298291	DNA-binding transcriptional dual regulator FlhD	Y	Y	Global Regulator	---	FlhD-like	SF63592	Flagellar transcriptional activator FlhD	Flagellar transcriptional activator FlhD
b1914	uvrY	sirA,yecB	ECK1913	non-essential	Bacterial repsonse regulators	Two-component, signal transduction system	PMID:26673755|PMID: 21690099	DNA-binding transcriptional activator UvrY	Y	Y	Local regulator	activator	LuxR/UhpA	SF46894, SF52172	C-terminal effector domain of the bipartite response regulators~!~ CheY-like	GerE-like (LuxR/UhpA family of transcriptional regulators)~!~ CheY-related
b1916	sdiA	uvrX	ECK1915	non-essential	Cell division or shape	Cell division	PMID:8631660	DNA-binding transcriptional dual regulator SdiA	---	Y	Local regulator	activator, repressor	LuxR/UhpA	SF46894, SF75516	C-terminal effector domain of the bipartite response regulators~!~ Pheromone-binding domain of LuxR-like quorum-sensing transcription factors	GerE-like (LuxR/UhpA family of transcriptional regulators)~!~ Pheromone-binding domain of LuxR-like quorum-sensing transcription factors
b1951	rcsA	cpsR	ECK1949	non-essential	Cell envelope biogenesis	Envelope biogenesis	PMID:9882673	DNA-binding transcriptional activator RcsA	Y	Y	Local regulator	---	LuxR/UhpA	SF46894	C-terminal effector domain of the bipartite response regulators	GerE-like (LuxR/UhpA family of transcriptional regulators)
b1969	hprR	yedW	ECK1965	non-essential	Bacterial repsonse regulators	Two-component, signal transduction system	PMID: 27983483	DNA-binding transcriptional dual regulator HprR	---	Y	Local regulator	activator, repressor	OmpR	SF46894, SF52172	C-terminal effector domain of the bipartite response regulators~!~ CheY-like	PhoB-like~!~ CheY-related
b1987	cbl	---	ECK1982	non-essential	Metabolism~Transport	Transport and metabolism of sulfur-containing moleculaes (compounds)	PMID:9401024|PMID:10506196|PMID:8529872|PMID:10717312|PMID:11479697|PMID:11918818	DNA-binding transcriptional activator Cbl	Y	Y	Local regulator	activator	LysR	SF46785, SF53850	Winged helix DNA-binding domain~!~ Periplasmic binding protein-like II	LysR-like transcriptional regulators~!~ Phosphate binding protein-like
b1988	nac	---	ECK1983	non-essential	Metabolism	Nitrogen Assimilation	PMID:9495755	DNA-binding transcriptional dual regulator Nac	Y	Y	Local regulator	activator, repressor	LysR	SF46785, SF53850	Winged helix DNA-binding domain~!~ Periplasmic binding protein-like II	LysR-like transcriptional regulators~!~ Phosphate binding protein-like
b2015	yeeY	---	ECK2009	non-essential	Unknown	Unknown	---	putative DNA-binding transcriptional regulator YeeY	Y	Y	---	---	LysR	SF46785, SF53850	Winged helix DNA-binding domain~!~ Periplasmic binding protein-like II	LysR-like transcriptional regulators~!~ Phosphate binding protein-like
b2017	yefM	---	ECK2012	essential	Stress response	Stress response, toxin-antitoxin system	PMID:14672926	YefM antitoxin of the YoeB-YefM toxin-antitoxin pair and DNA binding transcriptional repressor	Y	Y	Local regulator	repressor	YefM	---	---	---
b2079	baeR	---	ECK2075	non-essential	Bacterial repsonse regulators	Two-component, signal transduction system	PMID:12107134|PMID: 21690099	DNA-binding transcriptional activator BaeR	Y	Y	Local regulator	activator	OmpR	SF46894, SF52172	C-terminal effector domain of the bipartite response regulators~!~ CheY-like	PhoB-like~!~ CheY-related
b2082	ogrK	---	ECK2079	non-essential	Stress response	Prophage late control protein	PMID:1597423	prophage P2 late control protein OgrK	Y	Y	---	---	OgrK	---	---	---
b2101	yegW	---	ECK2094	non-essential	Unknown	Unknown	---	putative DNA-binding transcriptional regulator YegW	Y	Y	---	---	GntR	SF46785, SF64288	Winged helix DNA-binding domain~!~ Chorismate lyase-like	GntR-like transcriptional regulators~!~ UTRA domain
b2105	rcnR	yohL	ECK2098	non-essential	Transport	Nickel, cobalt and iron homeostasis	PMID: 17120142	DNA-binding transcriptional repressor RcnR	Y	Y	Local regulator	repressor	RcnR-FrmR-like-DUF156	---	---	---
b2125	btsR	yehT	ECK2117	non-essential	Multidrug resistance	Drug resistance	PMID:22685278	DNA-binding transcriptional dual regulator BtsR	Y	Y	Local regulator	activator, repressor	LytTR	---	---	---
b2127	mlrA	yehV	ECK2119	non-essential	Biofilm~Flagellar motility	Biofilm formation~Flagellar synthesis	PMID: 23443158	DNA-binding transcriptional activator MlrA	Y	Y	Local regulator	activator	MerR	SF46955	Putative DNA-binding domain	DNA-binding N-terminal domain of transcription activators
b2151	galS	mglD	ECK2144	non-essential	Metabolism~Transport	Utilization (transport and catabolism) of monosaccharide sugars (D-galactose, D-xylose, arabinose)	PMID:7934815	DNA-binding transcriptional dual regulator GalS	Y	Y	Local regulator	activator, repressor	GalR/LacI	SF47413, SF53822	lambda repressor-like DNA-binding domains~!~ Periplasmic binding protein-like I	GalR/LacI-like bacterial regulator~!~ L-arabinose binding protein-like
b2157	yeiE	---	ECK2150	non-essential	Amino acid biosynthesis	Lysine biosynthesis	PMID:12400704	LysR-type transcriptional regulator YeiE	Y	Y	---	---	LysR	SF46785, SF53850	Winged helix DNA-binding domain~!~ Periplasmic binding protein-like II	LysR-like transcriptional regulators~!~ Phosphate binding protein-like
b2160	yeiI	---	ECK2153	non-essential	Unknown	Unknown	---	putative sugar kinase YeiI	Y	Y	---	---	Kinase	SF46785, SF53613	Winged helix DNA-binding domain~!~ Ribokinase-like	Lrp/AsnC-like transcriptional regulator N-terminal domain~!~ Ribokinase-like
b2163	yeiL	---	ECK2156	non-essential	Stress response	Stress response	PMID:11101674	DNA-binding transcriptional activator YeiL	Y	Y	Local regulator	activator	Cyclic nucleotide_binding domain	SF51206	cAMP-binding domain-like	cAMP-binding domain
b2193	narP	---	ECK2185	non-essential	Bacterial repsonse regulators	Two-component, signal transduction system	PMID:16377617|PMID: 21690099	DNA-binding transcriptional dual regulator NarP	Y	Y	Local regulator	activator, repressor	LuxR/UhpA	SF46894, SF52172	C-terminal effector domain of the bipartite response regulators~!~ CheY-like	GerE-like (LuxR/UhpA family of transcriptional regulators)~!~ CheY-related
b2213	ada	---	ECK2205	non-essential	DNA repair/DNA damage response/Genome integrity	DNA repair DNA maintainance DNA damage response Genome integrity	PMID:282622	DNA-binding transcriptional dual regulator / DNA repair protein Ada	Y	Y	Local regulator	activator, repressor	AraC/XylS	SF46767, SF53155, SF57884, SF46689	Methylated DNA-protein cysteine methyltransferase, C-terminal domain~!~ Methylated DNA-protein cysteine methyltransferase domain~!~ Ada DNA repair protein, N-terminal domain (N-Ada 10)~!~ Homeodomain-like	Methylated DNA-protein cysteine methyltransferase, C-terminal domain~!~ Methylated DNA-protein cysteine methyltransferase domain~!~ Ada DNA repair protein, N-terminal domain (N-Ada 10)~!~ AraC type transcriptional activator
b2217	rcsB	viaA	ECK2210	non-essential	Cell envelope biogenesis	Envelope biogenesis	PMID:8366025	DNA-binding transcriptional activator RcsB	---	Y	Local regulator	activator, repressor	LuxR/UhpA	SF46894, SF52172	C-terminal effector domain of the bipartite response regulators~!~ CheY-like	GerE-like (LuxR/UhpA family of transcriptional regulators)~!~ CheY-related
b2220	atoC	Az	ECK2213	non-essential	Metabolism	Fatty acid metabolism	PMID: 21295116	DNA-binding transcriptional activator/ornithine decarboxylase inhibitor AtoC	Y	Y	Local regulator	activator	EBP	SF46689, SF52172, SF52540	Homeodomain-like~!~ CheY-like~!~ P-loop containing nucleoside triphosphate hydrolases	FIS-like~!~ CheY-related~!~ Extended AAA-ATPase domain
b2248	yfaX	---	ECK2241	non-essential	Unknown	Unknown	---	putative DNA-binding transcriptional regulator YfaX	Y	Y	---	---	IclR	SF46785, SF55781	Winged helix DNA-binding domain~!~ GAF domain-like	C-terminal fragment of elongation factor SelB~!~ IclR ligand-binding domain-like
b2289	lrhA	genR	ECK2283	non-essential	Flagellar motility	Flagellar synthesis	PMID:12123461|PMID:7565112|PMID:9882671	DNA-binding transcriptional dual regulator LrhA	Y	Y	Local regulator	activator, repressor	LysR	SF46785, SF53850	Winged helix DNA-binding domain~!~ Periplasmic binding protein-like II	LysR-like transcriptional regulators~!~ Phosphate binding protein-like
b2364	dsdC	---	ECK2360	non-essential	Biofilm	Biofilm formation	PMID:213419	DNA-binding transcriptional dual regulator DsdC	Y	Y	Local regulator	activator, repressor	LysR	SF46785, SF53850	Winged helix DNA-binding domain~!~ Periplasmic binding protein-like II	LysR-like transcriptional regulators~!~ Phosphate binding protein-like
b2369	evgA	---	ECK2365	non-essential	Bacterial repsonse regulators	Two-component, signal transduction system	PMID:19352034	DNA-binding transcriptional activator EvgA	Y	Y	Local regulator	activator	LuxR/UhpA	SF46894, SF52172	C-terminal effector domain of the bipartite response regulators~!~ CheY-like	GerE-like (LuxR/UhpA family of transcriptional regulators)~!~ CheY-related
b2382	ypdC	---	ECK2378	non-essential	Unknown	Unknown	---	putative AraC-type DNA-binding transcriptional regulator YpdC	Y	Y	---	---	AraC/XylS	SF46689, SF46689	Homeodomain-like~!~ Homeodomain-like	AraC type transcriptional activator~!~ AraC type transcriptional activator
b2405	xapR	pRndR,yfeB	ECK2399	non-essential	Metabolism~Transport	Transport and metabolism of nucleosides and nucleotides	PMID:10400599	DNA-binding transcriptional activator XapR	Y	Y	Local regulator	activator	LysR	SF46785, SF53850	Winged helix DNA-binding domain~!~ Periplasmic binding protein-like II	LysR-like transcriptional regulators~!~ Phosphate binding protein-like
b2409	yfeR	osmT	ECK2403	non-essential	Unknown	Unknown	---	putative LysR-type DNA-binding transcriptional regulator YfeR	Y	Y	---	---	LysR	SF46785, SF53850	Winged helix DNA-binding domain~!~ Periplasmic binding protein-like II	LysR-like transcriptional regulators~!~ Phosphate binding protein-like
b2427	murR	yfeT	ECK2422	non-essential	Cell envelope biogenesis	Envelope biogenesis	PMID:18723630	DNA-binding transcriptional dual regulator MurR	Y	Y	Local regulator	activator, repressor	RpiR	SF46689, SF53697	Homeodomain-like~!~ SIS domain	RpiR-like~!~ mono-SIS domain
b2437	eutR	yfeG	ECK2432	non-essential	Unknown	Unknown	---	putative AraC-type transcriptional regulator EutR	Y	Y	---	---	AraC/XylS	SF46689	Homeodomain-like	Tetracyclin repressor-like, N-terminal domain
b2491	hyfR	---	ECK2487	non-essential	Metabolism~Transport	Transport and metabolism of organic ions (3-phenylpropionate, gluconate, cinnamic acid, D-malate, propionate, formate, ascorbate, glycolate, citrate, galactarate, glucarate)	PMID:14702328	DNA-binding transcriptional activator HyfR	Y	Y	Local regulator	activator	EBP	SF46689, SF52540, SF55781	Homeodomain-like~!~ P-loop containing nucleoside triphosphate hydrolases~!~ GAF domain-like	FIS-like~!~ Extended AAA-ATPase domain~!~ GAF domain
b2516	rodZ	yfgA	ECK2512	non-essential	Cell division or shape	Cell division~Cell shape	PMID:31915748~PMID:19078962|PMID:19164570|PMID:19008860	cytoskeleton protein RodZ	Y	Y	---	---	HTH-3	SF47413	lambda repressor-like DNA-binding domains	Phage repressors
b2531	iscR	yfhP	ECK2528	non-essential	Metabolism~Transport	Transport and metabolism of sulfur-containing moleculaes (compounds)	PMID:11742080	DNA-binding transcriptional dual regulator IscR	Y	Y	Local regulator	activator, repressor	Rrf2	SF46785	Winged helix DNA-binding domain	Transcriptional regulator Rrf2
b2537	hcaR	phdR,yfhT	ECK2534	non-essential	Metabolism~Transport	Transport and metabolism of organic ions (3-phenylpropionate, gluconate, cinnamic acid, D-malate, propionate, formate, ascorbate, glycolate, citrate, galactarate, glucarate)	PMID:9603882|PMID:11200225	DNA-binding transcriptional dual regulator HcaR	Y	Y	Local regulator	activator, repressor	LysR	SF46785, SF53850	Winged helix DNA-binding domain~!~ Periplasmic binding protein-like II	LysR-like transcriptional regulators~!~ Phosphate binding protein-like
b2550	yphH	---	ECK2547	non-essential	Unknown	Unknown	---	putative DNA-binding transcriptional regulator, NAGC-like	Y	Y	---	---	ROK	SF46785, SF53067, SF53067	Winged helix DNA-binding domain~!~ Actin-like ATPase domain~!~ Actin-like ATPase domain	Lrp/AsnC-like transcriptional regulator N-terminal domain~!~ ROK~!~ ROK
b2554	glrR	yfhA	ECK2551	non-essential	Bacterial repsonse regulators	Two-component, signal transduction system	PMID: 30654491	DNA-binding transcriptional activator GlrR	Y	Y	Local regulator	activator	EBP	SF46689, SF52172, SF52540	Homeodomain-like~!~ CheY-like~!~ P-loop containing nucleoside triphosphate hydrolases	FIS-like~!~ CheY-related~!~ Extended AAA-ATPase domain
b2561	yfhH	---	ECK2559	non-essential	Unknown	Unknown	---	putative DNA-binding transcriptional regulator YfhH	Y	Y	---	---	RpiR	SF46689, SF53697	Homeodomain-like~!~ SIS domain	RpiR-like~!~ mono-SIS domain
b2577	yfiE	---	ECK2575	non-essential	Unknown	Unknown	---	putative LysR-type DNA-binding transcriptional regulator YfiE	Y	Y	---	---	LysR	SF46785, SF53850	Winged helix DNA-binding domain~!~ Periplasmic binding protein-like II	LysR-like transcriptional regulators~!~ Phosphate binding protein-like
b2624	alpA	alp	ECK2620	non-essential	Transport	Alternative Lon protease	PMID:7511582	CP4-57 prophage; DNA-binding transcriptional activator AlpA	Y	Y	---	---	AlpA	---	---	---
b2664	glaR	gabC,ygaE;csiR	ECK2658	non-essential	Stress response	Acid resistance	PMID: 28061857	glaR polypeptide_x000D_ DNA-binding transcriptional repressor GlaR	Y	Y	Local regulator	repressor	GntR	SF46785, SF48008	Winged helix DNA-binding domain~!~ GntR ligand-binding domain-like	GntR-like transcriptional regulators~!~ GntR ligand-binding domain-like
b2667	ygaV	---	ECK2661	non-essential	Unknown	Unknown	---	putative DNA-binding transcriptional regulator YgaV	Y	Y	---	---	ArsR	SF46785	Winged helix DNA-binding domain	ArsR-like transcriptional regulators
b2669	stpA	hnsB,rsv	ECK2663	non-essential	DNA repair/DNA damage response/Genome integrity	DNA repair DNA maintainance DNA damage response Genome integrity	PMID: 26500258	DNA-binding transcriptional repressor StpA with RNA chaperone activity	Y	Y	Local regulator	repressor	HNS	SF81273, SF81273	H-NS histone-like proteins:, H-NS histone-like proteins:	H-NS histone-like proteins:, H-NS histone-like proteins:
b2684	mprA	emrR	ECK2678	non-essential	Multidrug resistance	Drug resistance	PMID:7730261	DNA-binding transcriptional repressor MprA	Y	Y	Local regulator	repressor	MarR	SF46785	Winged helix DNA-binding domain	MarR-like transcriptional regulators
b2697	alaS	act,ala-act,lovB	ECK2692	Essential	Translation	Translation	PMID:7005211	alanine&mdash;tRNA ligase/DNA-binding transcriptional repressor	---	---	---	repressor	Class II aminoacyl-tRNA synthetase	---	---	---
b2706	gutM	srlM	ECK2701	non-essential	Metabolism~Transport	Transport and metabolism of sugar alcohols (sorbitol, mannitol)	PMID:3062173	DNA-binding transcriptional activator GutM	Y	Y	Local regulator	activator	GutM	---	---	---
b2707	srlR	gutR	ECK2702	non-essential	Metabolism~Transport	Transport and metabolism of sugar alcohols (sorbitol, mannitol)	PMID:3062173	DNA-binding transcriptional repressor SrlR	Y	Y	Local regulator	repressor	DeoR	SF46785, SF100950	Winged helix DNA-binding domain~!~ NagB/RpiA/CoA transferase-like	Transcriptional regulator IclR, N-terminal domain~!~ CoA transferase alpha subunit-like
b2709	norR	ygaA	ECK2704	non-essential	Stress response	Reactive nitrogen species stress response	PMID:14718666	DNA-binding transcriptional dual regulator NorR	Y	Y	Local regulator	activator, repressor	EBP	SF46689, SF52540, SF55781	Homeodomain-like~!~ P-loop containing nucleoside triphosphate hydrolases~!~ GAF domain-like	Myb/SANT domain~!~ Extended AAA-ATPase domain~!~ GAF domain
b2714	ascG	sac	ECK2709	non-essential	Metabolism~Transport	Transport and metabolism of glucosides	PMID:1630307	DNA-binding transcriptional repressor AscG	Y	Y	Local regulator	repressor	GalR/LacI	SF47413, SF53822	lambda repressor-like DNA-binding domains~!~ Periplasmic binding protein-like I	GalR/LacI-like bacterial regulator~!~ L-arabinose binding protein-like
b2725	hycA	hevA	ECK2720	non-essential	Metabolism~Transport	Transport and metabolism of organic ions (3-phenylpropionate, gluconate, cinnamic acid, D-malate, propionate, formate, ascorbate, glycolate, citrate, galactarate, glucarate)	PMID:1625581	regulator of the transcriptional regulator FhlA	Y	Y	---	---	HycA	---	---	---
b2731	fhlA	fhl	ECK2726	non-essential	Metabolism~Transport	Transport and metabolism of organic ions (3-phenylpropionate, gluconate, cinnamic acid, D-malate, propionate, formate, ascorbate, glycolate, citrate, galactarate, glucarate)	PMID:8034727	DNA-binding transcriptional activator FhlA	Y	Y	Local regulator	activator	EBP	SF46689, SF52540, SF55781, SF55781	Homeodomain-like~!~ P-loop containing nucleoside triphosphate hydrolases~!~ GAF domain-like~!~ GAF domain-like	FIS-like~!~ Extended AAA-ATPase domain~!~ GAF domain~!~ GAF domain
b2735	ygbI	---	ECK2730	non-essential	Unknown	Unknown	---	putative DeoR-type DNA-binding transcriptional regulator YgbI	Y	Y	---	---	DeoR	SF46785, SF100950	Winged helix DNA-binding domain~!~ NagB/RpiA/CoA transferase-like	Lrp/AsnC-like transcriptional regulator N-terminal domain~!~ D-ribose-5-phosphate isomerase (RpiA), catalytic domain
b2783	mazE	chpAI,mazE,tasA,chpR	ECK2777	essential	Stress response	Stress response, toxin-antitoxin system	PMID:12972253|PMID:11222603|PMID:8650219	antitoxin of the MazF-MazE toxin-antitoxin system MazE	---	---	Local regulator	repressor	MazE	---	---	---
b2805	fucR	---	ECK2800	non-essential	Metabolism~Transport	Transport and metabolism of deoxy sugars (rhamnose, fucose)	PMID:3005235	DNA-binding transcriptional activator FucR	Y	Y	Local regulator	activator	DeoR	SF46785, SF100950	Winged helix DNA-binding domain~!~ NagB/RpiA/CoA transferase-like	Transcription factor E/IIe-alpha, N-terminal domain~!~ D-ribose-5-phosphate isomerase (RpiA), catalytic domain
b2808	gcvA	---	ECK2803	non-essential	Amino acid biosynthesis	Glycine betaine biosynthesis	PMID:8188587|PMID:7665470	DNA-binding transcriptional dual regulator GcvA	Y	Y	Local regulator	activator, repressor	LysR	SF46785, SF53850	Winged helix DNA-binding domain~!~ Periplasmic binding protein-like II	LysR-like transcriptional regulators~!~ Phosphate binding protein-like
b2837	galR	Rgal	ECK2835	non-essential	Metabolism~Transport	Utilization (transport and catabolism) of monosaccharide sugars (D-galactose, D-xylose, arabinose)	PMID:7934815	DNA-binding transcriptional dual regulator GalR	Y	Y	Local regulator	activator, repressor	GalR/LacI	SF47413, SF53822	lambda repressor-like DNA-binding domains~!~ Periplasmic binding protein-like I	GalR/LacI-like bacterial regulator~!~ L-arabinose binding protein-like
b2839	lysR	---	ECK2837	non-essential	Amino acid biosynthesis	Lysine biosynthesis	PMID:6417111	DNA-binding transcriptional dual regulator LysR	Y	Y	Local regulator	activator, repressor	LysR	SF46785, SF53850	Winged helix DNA-binding domain~!~ Periplasmic binding protein-like II	LysR-like transcriptional regulators~!~ Phosphate binding protein-like
b2846	yqeH	---	ECK2844	non-essential	Unknown	Unknown	---	putative LuxR family transcriptional regulator YqeH	Y	Y	---	---	LuxR/UhpA	SF46894	C-terminal effector domain of the bipartite response regulators	GerE-like (LuxR/UhpA family of transcriptional regulators)
b2847	yqeI	---	ECK2845	non-essential	Unknown	Unknown	---	putative transcriptional regulator YqeI	---	Y	---	---	OmpR	SF46894	C-terminal effector domain of the bipartite response regulators	PhoB-like
b2852	ygeH	---	ECK2850	non-essential	Unknown	Unknown	---	putative transcriptional regulator YgeH	---	Y	---	---	OmpR	SF46894, SF48452	C-terminal effector domain of the bipartite response regulators~!~ TPR-like	PhoB-like~!~ Tetratricopeptide repeat (TPR)
b2869	ygeV	---	ECK2865	non-essential	Unknown	Unknown	---	putative &sigma;<sup>54</sup>-dependent transcriptional regulator YgeV	---	Y	---	---	EBP	SF46689, SF52540, SF55785	Homeodomain-like~!~ P-loop containing nucleoside triphosphate hydrolases~!~ PYP-like sensor domain (PAS domain)	Recombinase DNA-binding domain~!~ Extended AAA-ATPase domain~!~ Heme-binding PAS domain
b2916	argP	can,canR,iciA	ECK2912	non-essential	DNA repair/DNA damage response/Genome integrity	DNA repair DNA maintainance DNA damage response Genome integrity	PMID: 26500258	DNA-binding transcriptional dual regulator ArgP	Y	Y	Local regulator	activator, repressor	LysR	SF46785, SF53850	Winged helix DNA-binding domain~!~ Periplasmic binding protein-like II	LysR-like transcriptional regulators~!~ Phosphate binding protein-like
b2921	ygfI	---	ECK2917	non-essential	Unknown	Unknown	---	putative LysR-type DNA-binding transcriptional regulator YgfI	Y	Y	---	---	LysR	SF46785, SF53850	Winged helix DNA-binding domain~!~ Periplasmic binding protein-like II	LysR-like transcriptional regulators~!~ Phosphate binding protein-like
b2929	fumE	yggD	ECK2925	non-essential	Unknown	Unknown	---	fumarase E	Y	Y	---	---	MtlR	SF158668	MtlR-like	MtlR-like
b2980	glcC	yghN	ECK2975	non-essential	Metabolism~Transport	Transport and metabolism of organic ions (3-phenylpropionate, gluconate, cinnamic acid, D-malate, propionate, formate, ascorbate, glycolate, citrate, galactarate, glucarate)	PMID:9880556	DNA-binding transcriptional dual regulator GlcC	Y	Y	Local regulator	activator, repressor	GntR	SF46785, SF48008	Winged helix DNA-binding domain~!~ GntR ligand-binding domain-like	GntR-like transcriptional regulators~!~ GntR ligand-binding domain-like
b3010	yqhC	---	ECK3002	non-essential	Metabolism	Furfural tolerance	PMID:20676725	DNA-binding transcriptional activator YqhC	Y	Y	Local regulator	activator	AraC/XylS	SF46689, SF46689	Homeodomain-like~!~ Homeodomain-like	AraC type transcriptional activator~!~ AraC type transcriptional activator
b3021	mqsA	ygiT	ECK3012	essential	Stress response	Stress response, toxin-antitoxin system	PMID:19943910	antitoxin of the MqsRA toxin-antitoxin system / DNA-binding transcriptional repressor MqsA	Y	Y	Local regulator	repressor	CxxCG_CxxCG_HTH	SF47413	lambda repressor-like DNA-binding domains	Phage repressors
b3022	mqsR	ygiU	ECK3013	non-essential	Biofilm	Quorum sensing	PMID:19690171	mRNA interferase toxin MqsR	Y	Y	---	---	MqsR	---	---	---
b3025	qseB	ygiX	ECK3016	non-essential	Biofilm	Quorum sensing	PMID:11929534	DNA-binding transcriptional activator QseB	Y	Y	Local regulator	activator, repressor	OmpR	SF52172	CheY-like	CheY-related
b3060	ttdR	ygiP	ECK3050	non-essential	Metabolism	Tartrate metabolism	PMID: 19661178	Dan transcriptional activator	Y	Y	Local regulator	---	LysR	SF46785, SF53850	Winged helix DNA-binding domain~!~ Periplasmic binding protein-like II	LysR-like transcriptional regulators~!~ Phosphate binding protein-like
b3071	yqjI	nfeR	ECK3061	non-essential	Metabolism	Iron metabolism	PMID:21097627	DUF1449 domain-containing inner membrane protein YqiJ	Y	Y	Local regulator	---	PadR	SF46785	Winged helix DNA-binding domain	PadR-like
b3075	ebgR	---	ECK3065	non-essential	Metabolism~Transport	Lactose metabolism	PMID:3939708	DNA-binding transcriptional repressor EbgR	Y	Y	Local regulator	repressor	GalR/LacI	SF47413, SF53822	lambda repressor-like DNA-binding domains~!~ Periplasmic binding protein-like I	GalR/LacI-like bacterial regulator~!~ L-arabinose binding protein-like
b3082	higA	ygjM	ECK3072	non-essential	Stress response	Stress response, toxin-antitoxin system	PMID:19943910	antitoxin/DNA-binding transcriptional repressor HigA	---	Y	---	repressor	SinR	SF47413	lambda repressor-like DNA-binding domains	SinR domain-like
b3094	exuR	---	ECK3085	non-essential	Metabolism~Transport	Transport and degradation of the sugar acids (D-glucuronides, glucuronate, and gluconate)	PMID:7007313	DNA-binding transcriptional repressor ExuR	Y	Y	Local regulator	repressor	GntR	SF46785, SF48008	Winged helix DNA-binding domain~!~ GntR ligand-binding domain-like	GntR-like transcriptional regulators~!~ GntR ligand-binding domain-like
b3105	yhaJ	---	ECK3096	non-essential	Unknown	Unknown	---	DNA-binding transcriptional activator YhaJ	Y	Y	---	activator	LysR	SF46785, SF53850	Winged helix DNA-binding domain~!~ Periplasmic binding protein-like II	LysR-like transcriptional regulators~!~ Phosphate binding protein-like
b3118	tdcA	---	ECK3107	non-essential	Metabolism~Transport	Transport & metabolism of treonine and serine	PMID:8413189	DNA-binding transcriptional activator TdcA	Y	Y	Local regulator	activator	LysR	SF46785, SF53850	Winged helix DNA-binding domain~!~ Periplasmic binding protein-like II	LysR-like transcriptional regulators~!~ Phosphate binding protein-like
b3119	tdcR	---	ECK3108	non-essential	Metabolism~Transport	Transport & metabolism of treonine and serine	PMID:2573820	DNA-binding transcriptional activator TdcR	Y	Y	Local regulator	activator	TdcR	---	---	---
b3131	agaR	yhaW	ECK3119	non-essential	Metabolism~Transport	Transport and metabolism of the amino sugars	PMID:14731281	DNA-binding transcriptional repressor AgaR	Y	Y	Local regulator	repressor	DeoR	SF46785, SF100950	Winged helix DNA-binding domain~!~ NagB/RpiA/CoA transferase-like	Lrp/AsnC-like transcriptional regulator N-terminal domain~!~ D-ribose-5-phosphate isomerase (RpiA), catalytic domain
b3188	sfsB	nlp,sfs7	ECK3177	non-essential	Unknown	Unknown	---	putative transcriptional regulator SfsB	Y	Y	---	---	Nlp	SF47413	lambda repressor-like DNA-binding domains	Phage repressors
b3226	nanR	yhcK	ECK3215	non-essential	Metabolism	Catabolism of organic acids (phenylacetic acid, sialic acid)	PMID:12897000	DNA-binding transcriptional dual regulator NanR	Y	Y	Local regulator	activator, repressor	GntR	SF46785, SF48008	Winged helix DNA-binding domain~!~ GntR ligand-binding domain-like	GntR-like transcriptional regulators~!~ GntR ligand-binding domain-like
b3237	argR	Rarg,xerA	ECK3226	non-essential	Amino acid biosynthesis	Arginine biosynthesis	PMID:17074904|PMID:3116542|PMID:1640456|PMID:12003934	DNA-binding transcriptional dual regulator ArgR	Y	Y	Local regulator	activator, repressor	ArgR	SF46785, SF55252	Winged helix DNA-binding domain~!~ C-terminal domain of arginine repressor	Arginine repressor (ArgR), N-terminal DNA-binding domain~!~ C-terminal domain of arginine repressor
b3243	aaeR	qseA,yhcS	ECK3232	non-essential	Biofilm	Quorum sensing	PMID:10734204|PMID:15556475|PMID:15489430|PMID:12011002	LysR-type transcriptional regulator AaeR	Y	Y	---	---	LysR	SF46785, SF53850	Winged helix DNA-binding domain~!~ Periplasmic binding protein-like II	LysR-like transcriptional regulators~!~ Phosphate binding protein-like
b3261	fis	nbp	ECK3248	non-essential	DNA repair/DNA damage response/Genome integrity	DNA repair DNA maintainance DNA damage response Genome integrity	PMID:17233826	DNA-binding transcriptional dual regulator Fis	Y	Y	Global Regulator	activator, repressor, unknown	EBP	SF46689	Homeodomain-like	FIS-like
b3264	envR	acrS,yhdK	ECK3251	non-essential	Multidrug resistance	Drug resistance	PMID:18567659|PMID:7592375	DNA-binding transcriptional repressor EnvR	---	Y	Local regulator	repressor	TetR/AcrR	SF46689, SF48498	Homeodomain-like~!~ Tetracyclin repressor-like, C-terminal domain	Tetracyclin repressor-like, N-terminal domain~!~ Tetracyclin repressor-like, C-terminal domain
b3292	zntR	yhdM	ECK3279	non-essential	Transport	Zinc transport	PMID:10048032	DNA-binding transcriptional activator ZntR	Y	Y	Local regulator	activator	MerR	SF46955	Putative DNA-binding domain	DNA-binding N-terminal domain of transcription activators
b3357	crp	cap,csm	ECK3345	non-essential	Metabolism	Carbon metabolism	PMID:21673794	DNA-binding transcriptional dual regulator CRP	Y	Y	Global regulator	activator, repressor, unknown	CRP	SF46785, SF51206	Winged helix DNA-binding domain~!~ cAMP-binding domain-like	CAP C-terminal domain-like~!~ cAMP-binding domain
b3375	frlR	yhfR	ECK3362	non-essential	Unknown	Unknown	---	putative DNA-binding transcriptional regulator FrlR	---	Y	---	---	GntR	SF46785, SF64288	Winged helix DNA-binding domain~!~ Chorismate lyase-like	GntR-like transcriptional regulators~!~ UTRA domain
b3405	ompR	kmt,ompB	ECK3392	non-essential	Bacterial repsonse regulators	Two-component, signal transduction system	PMID:2997120	DNA-binding transcriptional dual regulator OmpR	Y	Y	Local regulator	activator, repressor	OmpR	SF46894, SF52172	C-terminal effector domain of the bipartite response regulators~!~ CheY-like	PhoB-like~!~ CheY-related
b3418	malT	malA	ECK3405	non-essential	Metabolism	Catabolism of disaccharides (maltose, cellobiose, trehalose)	PMID:24561554|PMID:15690043|PMID:11867639|PMID:20693326	DNA-binding transcriptional activator MalT	Y	Y	Local regulator	activator	LuxR/UhpA	SF46894, SF48452, SF52540	C-terminal effector domain of the bipartite response regulators~!~ TPR-like~!~ P-loop containing nucleoside triphosphate hydrolases	GerE-like (LuxR/UhpA family of transcriptional regulators)~!~ Transcription factor MalT domain III~!~ Extended AAA-ATPase domain
b3422	rtcR	yhgB	ECK3408	non-essential	Translation	Translation	PMID: 27402162	DNA-binding transcriptional activator RtcR	Y	Y	Local regulator	activator	EBP	SF52540	P-loop containing nucleoside triphosphate hydrolases	Extended AAA-ATPase domain
b3423	glpR	---	ECK3409	non-essential	Metabolism	Glycerol metabolism	PMID: 8752340	DNA-binding transcriptional repressor GlpR	Y	Y	Local regulator	repressor	DeoR	SF46785, SF100950	Winged helix DNA-binding domain~!~ NagB/RpiA/CoA transferase-like	Arginine repressor (ArgR), N-terminal DNA-binding domain~!~ CoA transferase alpha subunit-like
b3438	gntR	---	ECK3423	non-essential	Metabolism~Transport	Transport and metabolism of organic ions (3-phenylpropionate, gluconate, cinnamic acid, D-malate, propionate, formate, ascorbate, glycolate, citrate, galactarate, glucarate)	PMID:11967071	DNA-binding transcriptional repressor GntR	---	Y	Local regulator	repressor	GalR/LacI	SF47413, SF53822	lambda repressor-like DNA-binding domains~!~ Periplasmic binding protein-like I	GalR/LacI-like bacterial regulator~!~ L-arabinose binding protein-like
b3481	nikR	yhhG	ECK3465	non-essential	Transport	Nickel transport	PMID:10648098	DNA-binding transcriptional repressor NikR	Y	Y	Local regulator	repressor	CopG	SF47598, SF55021	Ribbon-helix-helix~!~ ACT-like	CopG-like~!~ Nickel responsive regulator NikR, C-terminal domain
b3501	arsR	arsE	ECK3486	non-essential	Multidrug resistance	Drug resistance	PMID:8576202	DNA-binding transcriptional repressor ArsR	Y	Y	Local regulator	repressor	ArsR	SF46785	Winged helix DNA-binding domain	ArsR-like transcriptional regulators
b3507	dctR	yhiF	ECK3491	non-essential	Unknown	Unknown	---	putative DNA-binding transcriptional regulator DctR	Y	Y	---	---	LuxR/UhpA	SF46894	C-terminal effector domain of the bipartite response regulators	GerE-like (LuxR/UhpA family of transcriptional regulators)
b3512	gadE	yhiE,yhiT	ECK3496	non-essential	Stress response	Acid resistance	PMID:15489450	DNA-binding transcriptional activator GadE	Y	Y	Local regulator	activator	LuxR/UhpA	SF46894	C-terminal effector domain of the bipartite response regulators	GerE-like (LuxR/UhpA family of transcriptional regulators)
b3515	gadW	yhiW	ECK3499	non-essential	Stress response	Acid resistance	PMID:17660422	DNA-binding transcriptional dual regulator GadW	Y	Y	Local regulator	activator, repressor	AraC/XylS	SF46689	Homeodomain-like	AraC type transcriptional activator
b3516	gadX	yhiX	ECK3501	non-essential	Stress response	Acid resistance	PMID:12446650|PMID:11976288	DNA-binding transcriptional dual regulator GadX	Y	Y	Local regulator	activator, repressor	AraC/XylS	SF46689	Homeodomain-like	AraC type transcriptional activator
b3520	yhjB	---	ECK3505	non-essential	Unknown	Unknown	---	putative DNA-binding transcriptional regulator YhjB	Y	Y	---	---	LuxR/UhpA	SF46894	C-terminal effector domain of the bipartite response regulators	GerE-like (LuxR/UhpA family of transcriptional regulators)
b3521	rcdB	yhjC	ECK3506	non-essential	Unknown	Unknown	---	putative DNA-binding transcriptional regulator YhjC	Y	Y	---	---	LysR	SF46785, SF53850	Winged helix DNA-binding domain~!~ Periplasmic binding protein-like II	LysR-like transcriptional regulators~!~ Phosphate binding protein-like
b3555	yiaG	---	ECK3542	non-essential	Unknown	Unknown	---	putative DNA-binding transcriptional regulator YiaG	Y	Y	---	---	HTH-3	SF47413	lambda repressor-like DNA-binding domains	Probable transcriptional regulator VC1968, N-terminal domain
b3556	cspA	---	ECK3543	non-essential	Stress response	Regulates gene expression at low temperature	PMID:7748932|PMID:8995247|PMID:1961761|PMID:3553157	cold shock protein CspA	Y	Y	Local regulator	activator	Cold	SF50249	Nucleic acid-binding proteins:	Cold shock DNA-binding domain-like:
b3569	xylR	---	ECK3558	non-essential	Metabolism~Transport	Utilization (transport and catabolism) of monosaccharide sugars (D-galactose, D-xylose, arabinose)	PMID:9371449	DNA-binding transcriptional dual regulator XylR	Y	Y	Local regulator	activator, repressor	AraC/XylS	SF46689, SF46689, SF53822	Homeodomain-like~!~ Homeodomain-like~!~ Periplasmic binding protein-like I	AraC type transcriptional activator~!~ AraC type transcriptional activator~!~ L-arabinose binding protein-like
b3574	tauC	yaiJ	ECK3563	non-essential	Transport	Taurine uptake system	PMID:8808933	taurine ABC transporter membrane subunit	Y	Y	Local regulator	---	IclR	SF46785, SF55781	Winged helix DNA-binding domain~!~ GAF domain-like	Lrp/AsnC-like transcriptional regulator N-terminal domain~!~ IclR ligand-binding domain-like
b3585	yiaU	---	ECK3574	non-essential	Unknown	Unknown	---	putative LysR-type DNA-binding transcriptional regulator YiaU	Y	Y	---	---	LysR	SF46785, SF53850	Winged helix DNA-binding domain~!~ Periplasmic binding protein-like II	LysR-like transcriptional regulators~!~ Phosphate binding protein-like
b3601	mtlR	---	ECK3590	non-essential	Metabolism~Transport	Transport and metabolism of sugar alcohols (sorbitol, mannitol)	PMID:8300537	transcriptional repressor MtlR	Y	Y	Local regulator	---	MtlR	SF158668	MtlR-like	MtlR-like
b3604	lldR	lct,lctR	ECK3594	non-essential	Metabolism~Transport	Lactose metabolism	PMID:11967071	DNA-binding transcriptional dual regulator LldR	Y	Y	Local regulator	activator, repressor	GntR	SF46785, SF48008	Winged helix DNA-binding domain~!~ GntR ligand-binding domain-like	GntR-like transcriptional regulators~!~ GntR ligand-binding domain-like
b3641	slmA	ttk,yicB	ECK3631	non-essential	Cell division or shape	Cell division	PMID:15916962|PMID:21321206	nucleoid occlusion factor SlmA	Y	Y	---	---	TetR/AcrR	SF46689, SF48498	Homeodomain-like:, Tetracyclin repressor-like, C-terminal domain:	Tetracyclin repressor-like, N-terminal domain:, Tetracyclin repressor-like, C-terminal domain:
b3669	uhpA	---	ECK3660	non-essential	Bacterial repsonse regulators	Two-component, signal transduction system	PMID:1569007|PMID: 21690099	DNA-binding transcriptional activator UhpA	Y	Y	Local regulator	activator	LuxR/UhpA	SF46894, SF52172	C-terminal effector domain of the bipartite response regulators~!~ CheY-like	GerE-like (LuxR/UhpA family of transcriptional regulators)~!~ CheY-related
b3674	yidF	---	ECK3665	non-essential	Unknown	Unknown	---	uncharacterized protein YidF	Y	Y	---	---	---	---	---	---
b3680	yidL	---	ECK3671	non-essential	Unknown	Unknown	---	putative DNA-binding transcriptional regulator YidL	Y	Y	---	---	AraC/XylS	SF46689, SF46689, SF51215	Homeodomain-like~!~ Homeodomain-like~!~ Regulatory protein AraC	AraC type transcriptional activator~!~ AraC type transcriptional activator~!~ Regulatory protein AraC
b3684	yidP	---	ECK3676	non-essential	Unknown	Unknown	---	putative DNA-binding transcriptional regulator YidP	Y	Y	---	---	GntR	SF46785, SF64288	Winged helix DNA-binding domain~!~ Chorismate lyase-like	GntR-like transcriptional regulators~!~ UTRA domain
b3702	dnaA	---	ECK3694	essential	DNA repair/DNA damage response/Genome integrity	DNA repair DNA maintainance DNA damage response Genome integrity	PMID:12068813	chromosomal replication initiator protein DnaA	Y	Y	Local regulator	activator, repressor	DnaA	SF48295, SF52540	TrpR-like~!~ P-loop containing nucleoside triphosphate hydrolases	Chromosomal replication initiation factor DnaA C-terminal domain IV~!~ Extended AAA-ATPase domain
b3711	yidZ	---	ECK3704	non-essential	Unknown	Unknown	---	putative LysR-type transcriptional regulator YidZ	---	Y	---	---	LysR	SF46785, SF53850	Winged helix DNA-binding domain~!~ Periplasmic binding protein-like II	LysR-like transcriptional regulators~!~ Phosphate binding protein-like
b3743	asnC	---	ECK3737	non-essential	Amino acid biosynthesis	Asparagine biosynthesis	PMID:3909107|PMID:2864330	DNA-binding transcriptional dual regulator AsnC	Y	Y	Local regulator	activator, repressor	AsnC	SF46785, SF54909	Winged helix DNA-binding domain~!~ Dimeric alpha+beta barrel	Lrp/AsnC-like transcriptional regulator N-terminal domain~!~ Lrp/AsnC-like transcriptional regulator C-terminal domain
b3753	rbsR	---	ECK3747	non-essential	Metabolism	Ribose metabolism	PMID:1304369	DNA-binding transcriptional dual regulator RbsR	---	Y	Local regulator	activator, repressor	GalR/LacI	SF47413, SF53822	lambda repressor-like DNA-binding domains~!~ Periplasmic binding protein-like I	GalR/LacI-like bacterial regulator~!~ L-arabinose binding protein-like
b3755	yieP	---	ECK3749	non-essential	Stress response	Stress response	PMID:30137486	DNA-binding transcriptional regulator YieP	Y	Y	---	---	GntR	SF46785, SF48008	Winged helix DNA-binding domain~!~ GntR ligand-binding domain-like	GntR-like transcriptional regulators~!~ GntR ligand-binding domain-like
b3773	ilvY	---	ECK3765	non-essential	Amino acid biosynthesis	Isoleucine and valine biosynthesis	PMID:9556617	DNA-binding transcriptional dual regulator IlvY	Y	Y	Local regulator	activator, repressor	LysR	SF46785, SF53850	Winged helix DNA-binding domain~!~ Periplasmic binding protein-like II	LysR-like transcriptional regulators~!~ Phosphate binding protein-like
b3828	metR	---	ECK3822	non-essential	Amino acid biosynthesis	Methionine biosynthesis	PMID:1943695	DNA-binding transcriptional dual regulator MetR	---	Y	Local regulator	activator, repressor	LysR	SF46785, SF53850	Winged helix DNA-binding domain~!~ Periplasmic binding protein-like II	LysR-like transcriptional regulators~!~ Phosphate binding protein-like
b3868	glnG	glnT,ntrC	ECK3861	non-essential	Metabolism	Nitrogen Assimilation	PMID:11121068	DNA-binding transcriptional dual regulator NtrC	Y	Y	Local regulator	---	EBP	SF46689, SF52172, SF52540	Homeodomain-like~!~ CheY-like~!~ P-loop containing nucleoside triphosphate hydrolases	FIS-like~!~ CheY-related~!~ Extended AAA-ATPase domain
b3872	yihL	---	ECK3865	non-essential	Unknown	Unknown	---	putative transcriptional regulator YihL	Y	Y	---	---	GntR	SF46785, SF64288	Winged helix DNA-binding domain~!~ Chorismate lyase-like	GntR-like transcriptional regulators~!~ UTRA domain
b3884	csqR	yihW	ECK3877	non-essential	Metabolism	Lactose metabolism	PMID: 29453395	DNA-binding transcriptional dual regulator CsqR	Y	Y	---	repressor	DeoR	SF46785, SF100950	Winged helix DNA-binding domain~!~ NagB/RpiA/CoA transferase-like	TrmB-like~!~ D-ribose-5-phosphate isomerase (RpiA), catalytic domain
b3897	frvR	yiiH	ECK3890	non-essential	Unknown	Unknown	---	putative transcriptional regulator FrvR	Y	Y	---	---	FrvR	SF46785, SF55804	Winged helix DNA-binding domain~!~ Phoshotransferase/anion transport protein	Biotin repressor-like~!~ IIA domain of mannitol-specific and ntr phosphotransferase EII
b3905	rhaS	rhaC2	ECK3898	non-essential	Metabolism~Transport	Transport and metabolism of deoxy sugars (rhamnose, fucose)	PMID:24391637	DNA-binding transcriptional activator RhaS	Y	Y	Local regulator	activator, unknown	AraC/XylS	SF46689, SF46689, SF51215	Homeodomain-like~!~ Homeodomain-like~!~ Regulatory protein AraC	AraC type transcriptional activator~!~ AraC type transcriptional activator~!~ Regulatory protein AraC
b3906	rhaR	rhaC1	ECK3899	non-essential	Metabolism~Transport	Transport and metabolism of deoxy sugars (rhamnose, fucose)	PMID:2405166	DNA-binding transcriptional activator RhaR	Y	Y	Local regulator	activator	AraC/XylS	SF46689, SF46689, SF51182	Homeodomain-like~!~ Homeodomain-like~!~ RmlC-like cupins	AraC type transcriptional activator~!~ AraC type transcriptional activator~!~ Probable transcriptional regulator VC1968, C-terminal domain
b3912	cpxR	yiiA	ECK3905	non-essential	Bacterial repsonse regulators	Two-component, signal transduction system	PMID:8294007|PMID:9159398|PMID:15686558|PMID:7883164|PMID:16077119|PMID:15743952	DNA-binding transcriptional dual regulator CpxR	Y	Y	Local regulator	activator, repressor	OmpR	SF52172	CheY-like	CheY-related
b3934	cytR	---	ECK3926	non-essential	Metabolism~Transport	Transport and metabolism of nucleosides and nucleotides	PMID:7715459	DNA-binding transcriptional repressor CytR	Y	Y	Local regulator	repressor	GalR/LacI	SF47413, SF53822	lambda repressor-like DNA-binding domains~!~ Periplasmic binding protein-like I	GalR/LacI-like bacterial regulator~!~ L-arabinose binding protein-like
b3938	metJ	---	ECK3930	non-essential	Amino acid biosynthesis	Methionine biosynthesis	PMID:6389545	DNA-binding transcriptional repressor MetJ	Y	Y	Local regulator	repressor	MetJ	SF47598	Ribbon-helix-helix	Met repressor, MetJ (MetR)
b3954	yijO	---	ECK3945	non-essential	Unknown	Unknown	---	putative DNA-binding transcriptional regulator YijO	Y	Y	---	---	AraC/XylS	SF46689	Homeodomain-like	AraC type transcriptional activator
b3961	oxyR	momR,mor	ECK3953	non-essential	Stress response	Response to oxidative stress (high levels of hydrogen peroxide)	PMID:2471187	DNA-binding transcriptional dual regulator OxyR	Y	Y	Local regulator	activator, repressor	LysR	SF46785, SF53850	Winged helix DNA-binding domain~!~ Periplasmic binding protein-like II	LysR-like transcriptional regulators~!~ Phosphate binding protein-like
b3963	fabR	yijC	ECK3955	non-essential	Metabolism	Fatty acid metabolism	PMID: 11859088	DNA-binding transcriptional repressor FabR	Y	Y	Local regulator	repressor	TetR/AcrR	SF46689	Homeodomain-like	Tetracyclin repressor-like, N-terminal domain
b3973	birA	bioR,dhbB	ECK3965	essential	Metabolism	Biotin operon repressor	PMID:6456358	DNA-binding transcriptional repressor/biotin-[acetyl-CoA-carboxylase] ligase BirA	Y	Y	Local regulator	repressor	BirA	SF46785, SF50037, SF55681	Winged helix DNA-binding domain~!~ C-terminal domain of transcriptional repressors~!~ Class II aaRS and biotin synthetases	Biotin repressor-like~!~ Biotin repressor (BirA)~!~ Biotin holoenzyme synthetase
b4000	hupA	---	ECK3992	non-essential	DNA repair/DNA damage response/Genome integrity	DNA repair DNA maintainance DNA damage response Genome integrity	PMID:10982882|PMID:9218807|PMID:3514923|PMID:227733|PMID:9192630|PMID:11254141|PMID:11601842	DNA-binding protein HU-&alpha;	Y	Y	Local regulator	---	IHF	SF47729	IHF-like DNA-binding proteins	Prokaryotic DNA-bending protein
b4004	zraR	hydG	ECK3996	non-essential	Bacterial repsonse regulators	Two-component, signal transduction system	PMID:21674266	DNA-binding transcriptional activator ZraR	Y	Y	Local regulator	activator	EBP	SF46689, SF52172, SF52540	Homeodomain-like~!~ CheY-like~!~ P-loop containing nucleoside triphosphate hydrolases	FIS-like~!~ CheY-related~!~ Extended AAA-ATPase domain
b4018	iclR	---	ECK4010	non-essential	Metabolism	Regulates the expression of the glyoxylate bypass operon	PMID:7033207	DNA-binding transcriptional repressor IclR	Y	Y	Local regulator	repressor	IclR	SF46785, SF55781	Winged helix DNA-binding domain~!~ GAF domain-like	Transcriptional regulator IclR, N-terminal domain~!~ IclR ligand-binding domain-like
b4043	lexA	exrA,,spr,tsl,umuA	ECK4035	essential	DNA repair/DNA damage response/Genome integrity	DNA repair DNA maintainance DNA damage response Genome integrity	PMID:7027256|PMID:7027255|PMID:160562|PMID:10760155	DNA-binding transcriptional repressor LexA	---	Y	Local regulator	repressor	LexA	SF46785, SF51306	Winged helix DNA-binding domain~!~ LexA/Signal peptidase	LexA repressor, N-terminal DNA-binding domain~!~ LexA-related
b4046	zur	yjbK	ECK4038	non-essential	Transport	Zinc transport	PMID: 9811636	DNA-binding transcriptional repressor Zur	Y	Y	Local regulator	repressor	Fur	SF46785	Winged helix DNA-binding domain	FUR-like
b4062	soxS	---	ECK4054	non-essential	Multidrug resistance	Drug resistance	PMID:19376854	DNA-binding transcriptional dual regulator SoxS	---	Y	Local regulator	activator, repressor	AraC/XylS	SF46689, SF46689	Homeodomain-like~!~ Homeodomain-like	AraC type transcriptional activator~!~ AraC type transcriptional activator
b4063	soxR	marC	ECK4055	non-essential	Multidrug resistance	Drug resistance	PMID:21226770	DNA-binding transcriptional dual regulator SoxR	---	Y	Local regulator	activator, repressor	MerR	SF46955	Putative DNA-binding domain	DNA-binding N-terminal domain of transcription activators
b4089	alsR	rpiR,yjcY	ECK4082	non-essential	Transport	D-ribose transport	PMID:8576032	DNA-binding transcriptional repressor AlsR	Y	Y	Local regulator	repressor	RpiR	SF46689, SF53697	Homeodomain-like~!~ SIS domain	RpiR-like~!~ double-SIS domain
b4102	phnF	---	ECK4095	non-essential	Unknown	Unknown	---	putative transcriptional regulator PhnF	Y	Y	---	---	GntR	SF46785, SF64288	Winged helix DNA-binding domain~!~ Chorismate lyase-like	GntR-like transcriptional regulators~!~ UTRA domain
b4113	basR	pmrA	ECK4106	non-essential	Bacterial repsonse regulators	Two-component, signal transduction system	PMID: 8282725	DNA-binding transcriptional dual regulator BasR	Y	Y	Local regulator	activator, repressor	OmpR	SF46894, SF52172	C-terminal effector domain of the bipartite response regulators~!~ CheY-like	PhoB-like~!~ CheY-related
b4116	adiY	---	ECK4109	non-essential	Stress response	Acid resistance	PMID: 21034467	DNA-binding transcriptional activator AdiY	Y	Y	Local regulator	activator	AraC/XylS	SF46689	Homeodomain-like	AraC type transcriptional activator
b4118	melR	---	ECK4111	non-essential	Metabolism	Disaccharide melibiose degradation	PMID:2830169|PMID: 8010957	DNA-binding transcriptional dual regulator MelR	Y	Y	Local regulator	activator, repressor	AraC/XylS	SF47454, SF46689, SF51182	A DNA-binding domain in eukaryotic transcription factors~!~ Homeodomain-like~!~ RmlC-like cupins	A DNA-binding domain in eukaryotic transcription factors~!~ AraC type transcriptional activator~!~ TM1287-like
b4124	dcuR	yjdG	ECK4117	non-essential	Bacterial repsonse regulators	Two-component, signal transduction system	PMID:9765574|PMID: 21690099	DNA-binding transcriptional activator DcuR	Y	Y	Local regulator	activator	OmpR	SF52172	CheY-like	CheY-related
b4133	cadC	---	ECK4127	non-essential	Stress response	Acid resistance	PMID: 33539417	DNA-binding transcriptional activator CadC	Y	Y	Local regulator	activator	OmpR	SF46894	C-terminal effector domain of the bipartite response regulators	PhoB-like
b4135	yjdC	cutA3	ECK4129	non-essential	Unknown	Unknown	---	putative DNA-binding transcriptional regulator YjdC	Y	Y	---	---	TetR/AcrR	SF46689, SF48498	Homeodomain-like~!~ Tetracyclin repressor-like, C-terminal domain	Tetracyclin repressor-like, N-terminal domain~!~ Tetracyclin repressor-like, C-terminal domain
b4178	nsrR	yjeB	ECK4174	non-essential	Stress response	Reactive nitrogen species stress response	PMID:16428390	DNA-binding transcriptional repressor NsrR	Y	Y	Global Regulator	repressor	Rrf2	SF46785	Winged helix DNA-binding domain	GntR-like transcriptional regulators
b4187	aidB	---	ECK4183	non-essential	DNA repair/DNA damage response/Genome integrity	DNA repair DNA maintainance DNA damage response Genome integrity	PMID:20889740	isovaleryl-CoA dehydrogenase and DNA-binding transcriptional repressor	Y	Y	Local regulator	repressor	AidB-like	---	---	---
b4191	ulaR	yjfQ	ECK4187	non-essential	Metabolism~Transport	Transport and metabolism of organic ions (3-phenylpropionate, gluconate, cinnamic acid, D-malate, propionate, formate, ascorbate, glycolate, citrate, galactarate, glucarate)	PMID:12374842	DNA-binding transcriptional repressor UlaR	Y	Y	Local regulator	repressor	DeoR	SF46785, SF100950	Winged helix DNA-binding domain~!~ NagB/RpiA/CoA transferase-like	Lrp/AsnC-like transcriptional regulator N-terminal domain~!~ D-ribose-5-phosphate isomerase (RpiA), catalytic domain
b4212	ytfH	---	ECK4208	non-essential	Unknown	Unknown	---	putative transcriptional regulator YtfH	Y	Y	---	---	HxlR-like	SF46785	Winged helix DNA-binding domain	HxlR-like
b4224	chpS	chpBI,yjfB	ECK4220	essential	Stress response	Stress response, toxin-antitoxin system	PMID:8226627	ChpS antitoxin of the ChpB-ChpS toxin-antitoxin system	---	Y	---	---	MazE	---	---	---
b4241	treR	---	ECK4236	non-essential	Metabolism	Catabolism of disaccharides (maltose, cellobiose, trehalose)	PMID:9148912	DNA-binding transcriptional repressor TreR	Y	Y	Local regulator	repressor	GalR/LacI	SF47413, SF53822	lambda repressor-like DNA-binding domains~!~ Periplasmic binding protein-like I	GalR/LacI-like bacterial regulator~!~ L-arabinose binding protein-like
b4251	bdcR	yjgJ	ECK4244	non-essential	Unknown	Unknown	---	putative transcriptional regulator BdcR	Y	Y	---	---	TetR/AcrR	SF46689, SF48498	Homeodomain-like~!~ Tetracyclin repressor-like, C-terminal domain	Tetracyclin repressor-like, N-terminal domain~!~ Tetracyclin repressor-like, C-terminal domain
b4260	pepA	carP,xerB	ECK4253	non-essential	DNA repair/DNA damage response/Genome integrity	DNA repair DNA maintainance DNA damage response Genome integrity	PMID: 27213286	aminopeptidase A/I	Y	Y	Local regulator	repressor	Aminopeptidase	---	---	---
b4264	idnR	gntH,gntS?,yjgS	ECK4257	non-essential	Metabolism~Transport	Transport and metabolism of organic ions (3-phenylpropionate, gluconate, cinnamic acid, D-malate, propionate, formate, ascorbate, glycolate, citrate, galactarate, glucarate)	PMID:9658018	DNA-binding transcriptional dual regulator IdnR	Y	Y	Local regulator	activator, repressor	GalR/LacI	SF47413, SF53822	lambda repressor-like DNA-binding domains~!~ Periplasmic binding protein-like I	GalR/LacI-like bacterial regulator~!~ L-arabinose binding protein-like
b4295	yjhU	---	ECK4284	non-essential	Unknown	Unknown	---	KpLE2 phage-like element; putative DNA-binding transcriptional regulator YjhU	Y	Y	---	---	Sugar-binding domain	SF88659, SF100950	Sigma3 and sigma4 domains of RNA polymerase sigma factors~!~ NagB/RpiA/CoA transferase-like	YlxM/p13-like~!~ SorC sugar-binding domain-like
b4299	yjhI	---	ECK4288	non-essential	Unknown	Unknown	---	KpLE2 phage-like element; putative DNA-binding transcriptional regulator YjhI	Y	Y	---	---	IclR	SF46785, SF55781	Winged helix DNA-binding domain~!~ GAF domain-like	Transcriptional regulator IclR, N-terminal domain~!~ IclR ligand-binding domain-like
b4300	sgcR	yjhJ	ECK4289	non-essential	Unknown	Unknown	---	KpLE2 phage-like element; putative DNA-binding transcriptional regulator SgcR	Y	Y	---	---	DeoR	SF100950	NagB/RpiA/CoA transferase-like	IF2B-like
b4324	uxuR	---	ECK4315	non-essential	Metabolism~Transport	Transport and degradation of the sugar acids (D-glucuronides, glucuronate, and gluconate)	PMID:7007313	DNA-binding transcriptional repressor UxuR	Y	Y	Local regulator	repressor	GntR	SF46785, SF48008	Winged helix DNA-binding domain~!~ GntR ligand-binding domain-like	GntR-like transcriptional regulators~!~ GntR ligand-binding domain-like
b4327	hypT	yjiE	ECK4318	non-essential	Stress response	Reactive chlorine species stress response	PMID:22223481	DNA-binding transcriptional dual regulator HypT	Y	Y	Local regulator	activator, repressor	LysR	SF46785, SF53850	Winged helix DNA-binding domain~!~ Periplasmic binding protein-like II	LysR-like transcriptional regulators~!~ Phosphate binding protein-like
b4340	yjiR	---	ECK4331	non-essential	Unknown	Unknown	---	fused putative DNA-binding transcriptional regulator/putative aminotransferase YjiR	Y	Y	---	---	GntR	SF46785, SF53383	Winged helix DNA-binding domain~!~ PLP-dependent transferases	GntR-like transcriptional regulators~!~ AAT-like
b4357	lgoR	yjjM	ECK4347	non-essential	Unknown	Unknown	---	putative DNA-binding transcriptional regulator LgoR	Y	Y	---	---	GntR	SF46785, SF46785, SF48008	Winged helix DNA-binding domain~!~ Winged helix DNA-binding domain~!~ GntR ligand-binding domain-like	GntR-like transcriptional regulators~!~ GntR-like transcriptional regulators~!~ GntR ligand-binding domain-like
b4365	yjjQ	---	ECK4355	non-essential	Flagellar motility	Flagellar synthesis	PMID:26078445	DNA-binding transcriptional repressor YjjQ	Y	Y	Local regulator	repressor	LuxR/UhpA	SF46894	C-terminal effector domain of the bipartite response regulators	GerE-like (LuxR/UhpA family of transcriptional regulators)
b4366	bglJ	yjjR	ECK4356	non-essential	Metabolism~Transport	Transport and metabolism of glucosides	PMID:8725214|PMID:15556475	DNA-binding transcriptional regulator BglJ	Y	Y	Local regulator	---	LuxR/UhpA	SF46894	C-terminal effector domain of the bipartite response regulators	GerE-like (LuxR/UhpA family of transcriptional regulators)
b4385	yjjJ	---	ECK4377	non-essential	Unknown	Unknown	---	toxin YjjJ	Y	Y	---	---	HipA	---	---	---
b4390	nadR	nadI	ECK4382	non-essential	Transport	Transport	PMID:10464228	DNA-binding transcriptional repressor/NMN adenylyltransferase NadR	Y	Y	Local regulator	repressor	HTH-3	SF47413, SF52374, SF52540	lambda repressor-like DNA-binding domains~!~ Nucleotidylyl transferase~!~ P-loop containing nucleoside triphosphate hydrolases	SinR domain-like~!~ Adenylyltransferase~!~ Nucleotide and nucleoside kinases
b4393	trpR	rtrY	ECK4385	non-essential	Amino acid biosynthesis	Aromatic amino acid biosynthesis	PMID:7012834	DNA-binding transcriptional repressor TrpR	Y	Y	Local regulator	repressor	TrpR	SF48295	TrpR-like	Trp repressor, TrpR
b4396	rob	cbpB,robA	ECK4388	non-essential	DNA repair/DNA damage response/Genome integrity~Multidrug resistance	DNA repair DNA maintainance DNA damage response Genome integrity~Drug resistance	PMID: 26500258~PMID:7896685	DNA-binding transcriptional dual regulator Rob	Y	Y	Local regulator	activator, repressor	AraC/XylS	SF46689, SF46689, SF55136	Homeodomain-like~!~ Homeodomain-like~!~ Probable bacterial effector-binding domain	AraC type transcriptional activator~!~ AraC type transcriptional activator~!~ Rob transcription factor, C-terminal domain
b4398	creB	yjjE	ECK4390	non-essential	Bacterial repsonse regulators	Two-component, signal transduction system	PMID:18375564	DNA-binding transcriptional regulator CreB	Y	Y	Local regulator	activator, repressor	OmpR	SF46894, SF52172	C-terminal effector domain of the bipartite response regulators~!~ CheY-like	PhoB-like~!~ CheY-related
b4401	arcA	cpxC,fexA,msp,seg,,sfrA	ECK4393	non-essential	Bacterial repsonse regulators	Two-component, signal transduction system	PMID:2984198|PMID:2964639|PMID:14711822	DNA-binding transcriptional dual regulator ArcA	---	Y	Global Regulator	activator, repressor	OmpR	SF46894, SF52172	C-terminal effector domain of the bipartite response regulators~!~ CheY-like	PhoB-like~!~ CheY-related
b4479	dgoR	yidW	ECK3687	non-essential	Metabolism	L-galactonate catabolism	PMID:324806	DNA-binding transcriptional regulator DgoR	Y	Y	---	repressor	GntR	SF46785, SF48008	Winged helix DNA-binding domain~!~ GntR ligand-binding domain-like	GntR-like transcriptional regulators~!~ GntR ligand-binding domain-like
b4480	hdfR	apeR?,yifA,yifD	ECK3756	non-essential	Flagellar motility	Flagellar synthesis	PMID:10913108	DNA-binding transcriptional dual regulator HdfR	Y	Y	Local regulator	activator, repressor	LysR	SF46785, SF53850	Winged helix DNA-binding domain~!~ Periplasmic binding protein-like II	LysR-like transcriptional regulators~!~ Phosphate binding protein-like
b4539	yoeB	---	ECK2011	non-essential	Stress response	Stress response, toxin-antitoxin system	PMID:12603745	ribosome-dependent mRNA interferase toxin YoeB	Y	Y	Local regulator	---	YoeB/Txe-like	---	---	---
