# Supplementary material for: Auxotrophic and prototrophic conditional genetic networks reveal the rewiring of transcription factors in Escherichia coli
Source: Nat Commun. 2022 Jul 14;13:4085. doi: 10.1038/s41467-022-31819-x (PMC9283627; doi:10.1038/s41467-022-31819-x)
Supplement: Supplementary file 6 — Supplementary Data 2 [file 41467_2022_31819_MOESM6_ESM.xlsx]

## Sheet: README
Supplementary Data 2. TF gene pairs with significant GI scores in static networks.
Column Header	Remarks
Genetic interaction	Donor and recipient gene mutants involved in the genetic interaction
Gene 1	First TF gene mutant in a genetically interacting gene pair
Gene 2	Second TF gene mutant in the genetically interacting gene pair		Scoring threshold
Minimal chromosomal distance	Minimal chormosomal distance from the donor 'query' TF gene mutant		Condition	Scoring model	Aggravating	Alleviating
MP score	Multiplicative (MP) model was used to score the genetic interactions in the static rich medium (RM) and minimal Medium (MM) growth conditions		RM	MP	-0.326495	1.77199
GP score	Gaussian process (GP) model was used to score the genetic interactions in the static rich medium (RM) and minimal Medium (MM) growth conditions			GP	-0.931267	1.26654
P-value MP score	Z-score transformed p-value of the genetic interaction score derived from MP model in the static rich medium (RM) and minimal Medium (MM) growth conditions		MM	MP	-1.41098	2.99758
P-value GP score	Z-score transformed p-value of the genetic interaction score derived from GP model in the static rich medium (RM) and minimal Medium (MM) growth conditions			GP	-2.53697	1.66105

## Sheet: Supp Data 2
Supplementary Data 2. TF gene pairs with significant GI scores in static networks.
Genetic interaction	Gene 1	Gene 2	Minimal chromosomal distance	Rich media (RM) growth condition				Minimal media (MM) growth condition
				MP score	GP score	P-Value MP score	P-Value GP score	MP score	GP score	P-Value MP score	P-Value GP score
aaeR_b3243:ada_b2213	aaeR_b3243	ada_b2213	1075636	4.74857	3.38976	3.38262e-09	3.86985e-06	13.1288	9.38989	0	3.96005e-12
aaeR_b3243:adiY_b4116	aaeR_b3243	adiY_b4116	951542	---	---	---	---	6.24401	4.48434	7.0614e-05	0.000312159
aaeR_b3243:agaR_b3131	aaeR_b3243	agaR_b3131	110855	-2.37314	-2.39728	8.82221e-06	0.000305506	5.80228	3.29751	0.00022265	0.00474872
aaeR_b3243:allS_b0504	aaeR_b3243	allS_b0504	1786547	---	---	---	---	6.99764	6.42356	8.23036e-06	9.09949e-07
aaeR_b3243:alpA_b2624	aaeR_b3243	alpA_b2624	631863	-1.23064	-2.02602	0.00274881	0.00153911	---	---	---	---
aaeR_b3243:araC_b0064	aaeR_b3243	araC_b0064	1326415	---	---	---	---	10.5777	9.10805	1.08786e-11	1.5312e-11
aaeR_b3243:arsR_b3501	aaeR_b3243	arsR_b3501	601230	---	---	---	---	-4.29758	-5.56667	0.000322482	8.4366e-05
aaeR_b3243:asnC_b3743	aaeR_b3243	asnC_b3743	319374	-0.850244	-1.93739	0.0110473	0.0021898	---	---	---	---
aaeR_b3243:bglJ_b4366	aaeR_b3243	bglJ_b4366	1218590	-0.570787	-1.14871	0.0261732	0.0290396	---	---	---	---
aaeR_b3243:bluR_b1162	aaeR_b3243	bluR_b1162	2173739	---	---	---	---	8.05737	9.33238	2.66121e-07	5.23448e-12
aaeR_b3243:bolA_b0435	aaeR_b3243	bolA_b0435	1709724	-1.29816	-2.07453	0.00209091	0.00126212	4.82797	4.22906	0.0021019	0.000591604
aaeR_b3243:cadC_b4133	aaeR_b3243	cadC_b4133	974770	---	---	---	---	3.42629	4.01102	0.0268984	0.000997675
aaeR_b3243:cbl_b1987	aaeR_b3243	cbl_b1987	1326324	-4.66486	-4.98359	5.63814e-14	6.07283e-12	---	---	---	---
aaeR_b3243:cdaR_b0162	aaeR_b3243	cdaR_b0162	1438491	3.80425	4.43316	3.73987e-06	2.29162e-09	---	---	---	---
aaeR_b3243:chbR_b1735	aaeR_b3243	chbR_b1735	1568214	-3.53718	-3.03221	2.10425e-09	1.13e-05	---	---	---	---
aaeR_b3243:chpS_b4224	aaeR_b3243	chpS_b4224	1062823	-2.25565	-1.91062	1.77819e-05	0.00242984	-9.68495	-3.72505	2.47418e-12	0.00534651
aaeR_b3243:cnu_b1625	aaeR_b3243	cnu_b1625	1682497	-3.70221	-4.36198	5.24408e-10	1.22992e-09	3.70832	2.73674	0.0171557	0.013806
aaeR_b3243:creB_b4398	aaeR_b3243	creB_b4398	1250383	---	---	---	---	4.86244	4.76656	0.00195444	0.000148713
aaeR_b3243:crl_b0240	aaeR_b3243	crl_b0240	1513857	---	---	---	---	4.71648	4.50111	0.00265041	0.000299005
aaeR_b3243:crp_b3357	aaeR_b3243	crp_b3357	763360	2.94418	2.09272	0.000519084	0.00302432	-8.05091	-11.0759	2.67594e-09	2.82725e-14
aaeR_b3243:csgD_b1040	aaeR_b3243	csgD_b1040	2285938	1.95662	1.76078	0.0285481	0.0106357	---	---	---	---
aaeR_b3243:cspA_b3556	aaeR_b3243	cspA_b3556	529850	2.58192	2.12588	0.00276248	0.00264115	-3.77032	-3.7011	0.00103635	0.00558691
aaeR_b3243:cspC_b1823	aaeR_b3243	cspC_b1823	1480226	2.40181	1.99825	0.00580962	0.00440495	5.53096	2.41772	0.00043286	0.0238296
aaeR_b3243:cspG_b0990	aaeR_b3243	cspG_b0990	2307911	---	---	---	---	-1.62883	-2.99492	0.037472	0.0182752
aaeR_b3243:cspI_b1552	aaeR_b3243	cspI_b1552	1748994	-0.784173	-1.33828	0.0137101	0.0170553	---	---	---	---
aaeR_b3243:cueR_b0487	aaeR_b3243	cueR_b0487	1769245	2.23657	2.56853	0.010923	0.000364111	7.40611	5.62701	2.32092e-06	1.23643e-05
aaeR_b3243:cytR_b3934	aaeR_b3243	cytR_b3934	121921	4.7938	7.19485	2.31807e-09	0	---	---	---	---
aaeR_b3243:dctR_b3507	aaeR_b3243	dctR_b3507	594898	-1.78667	-1.26062	0.00022636	0.021352	---	---	---	---
aaeR_b3243:dicC_b1569	aaeR_b3243	dicC_b1569	1739811	-1.21215	-1.60679	0.00295853	0.0072944	---	---	---	---
aaeR_b3243:dnaA_b3702	aaeR_b3243	dnaA_b3702	366382	---	---	---	---	6.07841	3.99328	0.000109657	0.00104001
aaeR_b3243:dsdC_b2364	aaeR_b3243	dsdC_b2364	906300	-1.80157	-1.60011	0.000210087	0.00746026	-3.09164	-4.26789	0.00393754	0.00184353
aaeR_b3243:ecpR_b0294	aaeR_b3243	ecpR_b0294	1565998	---	---	---	---	6.06806	4.96805	0.000112672	8.56483e-05
aaeR_b3243:envY_b0566	aaeR_b3243	envY_b0566	1841398	---	---	---	---	7.00597	8.81089	8.02616e-06	6.11609e-11
aaeR_b3243:eutR_b2437	aaeR_b3243	eutR_b2437	828747	-0.756561	-1.74181	0.0149717	0.00455794	---	---	---	---
aaeR_b3243:evgA_b2369	aaeR_b3243	evgA_b2369	899560	2.65165	2.48865	0.00203958	0.000533276	---	---	---	---
aaeR_b3243:exuR_b3094	aaeR_b3243	exuR_b3094	143291	-0.919611	-2.00046	0.00873529	0.00170612	-5.03051	-4.64878	5.25188e-05	0.000807551
aaeR_b3243:fabR_b3963	aaeR_b3243	fabR_b3963	84606	---	---	---	---	9.37302	12.5875	1.91965e-09	0
aaeR_b3243:feaR_b1384	aaeR_b3243	feaR_b1384	1940378	-1.3879	-2.09958	0.0014354	0.00113748	---	---	---	---
aaeR_b3243:fhlA_b2731	aaeR_b3243	fhlA_b2731	534303	-0.363113	-1.19552	0.045644	0.0255939	-6.76467	-5.72979	2.9035e-07	5.4241e-05
aaeR_b3243:fimZ_b0535	aaeR_b3243	fimZ_b0535	1819099	---	---	---	---	-1.76701	-2.79316	0.0313804	0.0246554
aaeR_b3243:flhC_b1891	aaeR_b3243	flhC_b1891	1409817	-1.31437	-1.55933	0.00195571	0.00854631	---	---	---	---
aaeR_b3243:frlR_b3375	aaeR_b3243	frlR_b3375	745329	-0.693579	-1.67273	0.018212	0.00581885	-1.4055	-9.84937	0.0491659	1.26012e-11
aaeR_b3243:frvR_b3897	aaeR_b3243	frvR_b3897	156522	2.14114	1.28374	0.0153885	0.0476673	5.32726	4.13363	0.000698805	0.000745626
aaeR_b3243:fucR_b2805	aaeR_b3243	fucR_b2805	450620	---	---	---	---	-7.04802	-11.1174	1.0992e-07	2.27102e-14
aaeR_b3243:fur_b0683	aaeR_b3243	fur_b0683	1966650	---	---	---	---	12.2308	11.2266	3.21965e-15	2.22045e-16
aaeR_b3243:galS_b2151	aaeR_b3243	galS_b2151	1144373	---	---	---	---	-14.2772	-15.9797	1.43329e-23	5.408e-28
aaeR_b3243:glnG_b3868	aaeR_b3243	glnG_b3868	191099	10.3368	2.70661	0	0.000183607	---	---	---	---
aaeR_b3243:glpR_b3423	aaeR_b3243	glpR_b3423	689506	-3.80835	-3.62551	2.08784e-10	2.8015e-07	---	---	---	---
aaeR_b3243:gntR_b3438	aaeR_b3243	gntR_b3438	671385	---	---	---	---	16.9087	9.10167	0	1.57805e-11
aaeR_b3243:gutM_b2706	aaeR_b3243	gutM_b2706	561739	---	---	---	---	-5.70259	-4.42253	8.15314e-06	0.00132896
aaeR_b3243:hcaR_b2537	aaeR_b3243	hcaR_b2537	721823	-4.66912	-5.12375	5.39373e-14	1.67137e-12	-3.83475	-4.996	0.000904124	0.000359458
aaeR_b3243:hdfR_b4480	aaeR_b3243	hdfR_b4480	298410	---	---	---	---	-3.43816	-4.82131	0.00203895	0.00054383
aaeR_b3243:hicB_b1438	aaeR_b3243	hicB_b1438	1877737	6.51143	4.42813	1.11022e-16	2.38581e-09	---	---	---	---
aaeR_b3243:hipB_b1508	aaeR_b3243	hipB_b1508	1795219	---	---	---	---	3.82159	4.55983	0.0141945	0.000256914
aaeR_b3243:hns_b1237	aaeR_b3243	hns_b1237	2094876	2.88025	1.35928	0.000709376	0.0384883	---	---	---	---
aaeR_b3243:hupA_b4000	aaeR_b3243	hupA_b4000	45824	-0.476058	-1.52837	0.0340301	0.00945837	---	---	---	---
aaeR_b3243:hycA_b2725	aaeR_b3243	hycA_b2725	540284	2.06038	2.65094	0.0203142	0.000242907	3.99688	3.04665	0.010481	0.00778674
aaeR_b3243:hyfR_b2491	aaeR_b3243	hyfR_b2491	776807	---	---	---	---	5.79989	4.13958	0.000223988	0.000735037
aaeR_b3243:hypT_b4327	aaeR_b3243	hypT_b4327	1171754	-1.1036	-1.41655	0.00449951	0.0134711	3.41506	4.44333	0.0273668	0.000346615
aaeR_b3243:iclR_b4018	aaeR_b3243	iclR_b4018	836090	---	---	---	---	3.90607	3.64212	0.0122829	0.00229988
aaeR_b3243:ihfA_b1712	aaeR_b3243	ihfA_b1712	1592109	-1.85973	-6.09833	0.000156395	8.24027e-17	---	---	---	---
aaeR_b3243:ihfB_b0912	aaeR_b3243	ihfB_b0912	2220278	-1.52049	-3.56683	0.000801881	4.14788e-07	---	---	---	---
aaeR_b3243:kdgR_b1827	aaeR_b3243	kdgR_b1827	1477562	-1.91443	-1.41279	0.000117822	0.0136278	---	---	---	---
aaeR_b3243:leuO_b0076	aaeR_b3243	leuO_b0076	1340396	3.16669	3.09243	0.000165133	2.28752e-05	8.68395	8.21822	2.78907e-08	8.54312e-10
aaeR_b3243:lexA_b4043	aaeR_b3243	lexA_b4043	870401	-3.4313	-7.6714	4.99382e-09	2.76196e-25	-1.59652	-17.6939	0.0390184	5.65009e-34
aaeR_b3243:lgoR_b4357	aaeR_b3243	lgoR_b4357	1209313	---	---	---	---	3.43778	2.02475	0.0264263	0.0439575
aaeR_b3243:lrp_b0889	aaeR_b3243	lrp_b0889	2189045	---	---	---	---	-2.18303	-2.48233	0.0176046	0.0378268
aaeR_b3243:lsrR_b1512	aaeR_b3243	lsrR_b1512	1786420	-1.2435	-1.48017	0.00261091	0.0110425	---	---	---	---
aaeR_b3243:lysR_b2839	aaeR_b3243	lysR_b2839	410763	---	---	---	---	-1.92781	-14.5416	0.0252955	1.88898e-23
aaeR_b3243:mak_b0394	aaeR_b3243	mak_b0394	1665396	-0.592822	-1.11625	0.0245699	0.0316354	---	---	---	---
aaeR_b3243:malI_b1620	aaeR_b3243	malI_b1620	1688481	-1.01485	-1.38694	0.00624231	0.0147451	-9.76029	-10.246	1.74338e-12	1.89606e-12
aaeR_b3243:marA_b1531	aaeR_b3243	marA_b1531	1767704	4.4657	3.94997	3.29313e-08	9.03218e-08	5.61828	4.83797	0.000350662	0.000122561
aaeR_b3243:mcbR_b1450	aaeR_b3243	mcbR_b1450	1866734	-3.67138	-3.3211	6.82481e-10	2.01267e-06	-3.01186	-3.79602	0.00455042	0.00468623
aaeR_b3243:melR_b4118	aaeR_b3243	melR_b4118	955094	-2.52449	-2.70845	3.44337e-06	6.60628e-05	---	---	---	---
aaeR_b3243:metJ_b3938	aaeR_b3243	metJ_b3938	117982	---	---	---	---	-6.72385	-7.70421	3.33008e-07	9.70964e-08
aaeR_b3243:metR_b3828	aaeR_b3243	metR_b3828	233561	3.95694	4.42024	1.34926e-06	2.5414e-09	---	---	---	---
aaeR_b3243:mhpR_b0346	aaeR_b3243	mhpR_b0346	1622839	3.40879	1.63066	4.283e-05	0.0165914	---	---	---	---
aaeR_b3243:mngR_b0730	aaeR_b3243	mngR_b0730	2021603	---	---	---	---	4.41458	2.65828	0.00484085	0.0158542
aaeR_b3243:modE_b0761	aaeR_b3243	modE_b0761	2050306	3.20107	1.86853	0.000137234	0.00721024	3.84068	2.26901	0.0137414	0.0302766
aaeR_b3243:mqsA_b3021	aaeR_b3243	mqsA_b3021	222473	-3.24215	-6.37824	2.21848e-08	3.51329e-18	---	---	---	---
aaeR_b3243:nadR_b4390	aaeR_b3243	nadR_b4390	1241691	---	---	---	---	4.00217	4.08589	0.0103835	0.000835823
aaeR_b3243:nagC_b0676	aaeR_b3243	nagC_b0676	1956824	---	---	---	---	6.95816	5.68932	9.26653e-06	1.01895e-05
aaeR_b3243:narL_b1221	aaeR_b3243	narL_b1221	2111969	-0.591402	-1.28272	0.0246709	0.0200489	---	---	---	---
aaeR_b3243:nhaR_b0020	aaeR_b3243	nhaR_b0020	1274743	---	---	---	---	5.58468	5.50354	0.000380401	1.80433e-05
aaeR_b3243:nikR_b3481	aaeR_b3243	nikR_b3481	631122	---	---	---	---	-1.81209	-2.65758	0.0295694	0.0298633
aaeR_b3243:nrdR_b0413	aaeR_b3243	nrdR_b0413	1688254	2.46903	2.05183	0.00443192	0.00356517	5.26985	3.59719	0.000797295	0.00253553
aaeR_b3243:ompR_b3405	aaeR_b3243	ompR_b3405	713528	-1.19374	-4.29905	0.00318123	2.02856e-09	4.43993	2.41956	0.00460865	0.0237574
aaeR_b3243:oxyR_b3961	aaeR_b3243	oxyR_b3961	86970	---	---	---	---	6.81288	3.5082	1.4254e-05	0.00306765
aaeR_b3243:perR_b0254	aaeR_b3243	perR_b0254	1524541	---	---	---	---	3.38534	2.28388	0.0286391	0.0295729
aaeR_b3243:pgrR_b1328	aaeR_b3243	pgrR_b1328	1994771	-2.97078	-4.11246	1.67465e-07	8.59132e-09	4.23767	3.42664	0.00677239	0.00364159
aaeR_b3243:phnF_b4102	aaeR_b3243	phnF_b4102	936071	---	---	---	---	5.07666	3.63571	0.00123022	0.00233227
aaeR_b3243:phoB_b0399	aaeR_b3243	phoB_b0399	1672394	---	---	---	---	-6.00224	-6.45481	3.34067e-06	6.5637e-06
aaeR_b3243:phoP_b1130	aaeR_b3243	phoP_b1130	2197351	2.43994	2.03742	0.00498762	0.00377569	---	---	---	---
aaeR_b3243:prpR_b0330	aaeR_b3243	prpR_b0330	1602109	3.24564	2.46942	0.000107612	0.000583647	---	---	---	---
aaeR_b3243:pspF_b1303	aaeR_b3243	pspF_b1303	2019749	-0.474024	-1.72389	0.0342169	0.00485971	---	---	---	---
aaeR_b3243:purR_b1658	aaeR_b3243	purR_b1658	1648792	---	---	---	---	5.48387	4.74789	0.000484281	0.000156363
aaeR_b3243:putA_b1014	aaeR_b3243	putA_b1014	2310071	---	---	---	---	4.60884	3.54061	0.00329938	0.00286321
aaeR_b3243:rbsR_b3753	aaeR_b3243	rbsR_b3753	307158	1.81561	1.60253	0.0440127	0.0182009	-4.68814	-3.55579	0.000126081	0.00725667
aaeR_b3243:rcnR_b2105	aaeR_b3243	rcnR_b2105	1200245	-2.4901	-1.70682	4.28012e-06	0.00516313	---	---	---	---
aaeR_b3243:rcsB_b2217	aaeR_b3243	rcsB_b2217	1069214	-3.58131	-3.76567	1.45861e-09	1.07136e-07	-2.97231	-2.88831	0.00488407	0.0214539
aaeR_b3243:relB_b1564	aaeR_b3243	relB_b1564	1741789	-1.71854	-1.64693	0.000316758	0.00636195	---	---	---	---
aaeR_b3243:relE_b1563	aaeR_b3243	relE_b1563	1742028	-3.13853	-2.95277	4.87948e-08	1.77156e-05	---	---	---	---
aaeR_b3243:rhaR_b3906	aaeR_b3243	rhaR_b3906	146883	2.21719	1.52232	0.0117253	0.0235391	---	---	---	---
aaeR_b3243:rhaS_b3905	aaeR_b3243	rhaS_b3905	147805	3.05892	3.90962	0.000290846	1.20544e-07	---	---	---	---
aaeR_b3243:rob_b4396	aaeR_b3243	rob_b4396	1248817	-0.44309	-0.969806	0.0371557	0.0456425	---	---	---	---
aaeR_b3243:rodZ_b2516	aaeR_b3243	rodZ_b2516	747875	-2.15065	-2.37549	3.25572e-05	0.000338038	-11.6838	-12.9737	9.89302e-17	5.45876e-19
aaeR_b3243:rpiR_b4089	aaeR_b3243	rpiR_b4089	926475	-2.04323	-2.36303	5.91815e-05	0.00035804	---	---	---	---
aaeR_b3243:rtcR_b3422	aaeR_b3243	rtcR_b3422	690246	-1.05248	-1.02115	0.00544243	0.040285	-6.55663	-6.13179	5.79576e-07	1.7331e-05
aaeR_b3243:rutR_b1013	aaeR_b3243	rutR_b1013	2314073	-1.62449	-1.90635	0.000496754	0.00247017	---	---	---	---
aaeR_b3243:sdiA_b1916	aaeR_b3243	sdiA_b1916	1390406	-1.64073	-1.3058	0.000460139	0.0187572	---	---	---	---
aaeR_b3243:sgcR_b4300	aaeR_b3243	sgcR_b4300	1140482	---	---	---	---	6.88745	2.66838	1.14402e-05	0.0155767
aaeR_b3243:sgrR_b0069	aaeR_b3243	sgrR_b0069	1331672	---	---	---	---	4.7388	5.34645	0.0025312	2.8888e-05
aaeR_b3243:slyA_b1642	aaeR_b3243	slyA_b1642	1666837	-0.436448	-1.67825	0.0378112	0.005708	---	---	---	---
aaeR_b3243:soxR_b4063	aaeR_b3243	soxR_b4063	890755	3.82498	4.1238	3.26478e-06	2.52276e-08	---	---	---	---
aaeR_b3243:soxS_b4062	aaeR_b3243	soxS_b4062	890346	---	---	---	---	6.7433	6.50015	1.74637e-05	6.97055e-07
aaeR_b3243:srlR_b2707	aaeR_b3243	srlR_b2707	560899	2.98122	2.99389	0.000431692	3.98795e-05	---	---	---	---
aaeR_b3243:stpA_b2669	aaeR_b3243	stpA_b2669	592224	---	---	---	---	-3.73739	-3.979	0.00111051	0.0033021
aaeR_b3243:tdcR_b3119	aaeR_b3243	tdcR_b3119	121922	-0.780566	-2.0543	0.0138697	0.00137166	---	---	---	---
aaeR_b3243:torR_b0995	aaeR_b3243	torR_b0995	2313712	-2.0488	-1.35137	5.74058e-05	0.0164066	---	---	---	---
aaeR_b3243:treR_b4241	aaeR_b3243	treR_b4241	1080675	2.97279	2.53677	0.000450275	0.000424306	---	---	---	---
aaeR_b3243:ttdR_b3060	aaeR_b3243	ttdR_b3060	184463	---	---	---	---	-3.25223	-3.87017	0.00292009	0.00407368
aaeR_b3243:tyrR_b1323	aaeR_b3243	tyrR_b1323	1999400	---	---	---	---	9.49356	4.63784	1.17692e-09	0.000209505
aaeR_b3243:uhpA_b3669	aaeR_b3243	uhpA_b3669	399385	---	---	---	---	-1.62027	-3.08957	0.037877	0.0157861
aaeR_b3243:uidR_b1618	aaeR_b3243	uidR_b1618	1690609	-0.396357	-1.62245	0.0419559	0.00691749	---	---	---	---
aaeR_b3243:ulaR_b4191	aaeR_b3243	ulaR_b4191	1032074	---	---	---	---	-4.18183	-5.41296	0.000420817	0.000126496
aaeR_b3243:uvrY_b1914	aaeR_b3243	uvrY_b1914	1391879	---	---	---	---	3.18639	2.32453	0.038479	0.027718
aaeR_b3243:xylR_b3569	aaeR_b3243	xylR_b3569	513954	---	---	---	---	-5.0952	-5.60933	4.42633e-05	7.52507e-05
aaeR_b3243:yafC_b0208	aaeR_b3243	yafC_b0208	1485995	-1.22265	-1.89047	0.00283777	0.00262566	---	---	---	---
aaeR_b3243:yagI_b0272	aaeR_b3243	yagI_b0272	1543656	-1.10407	-1.27781	0.00449161	0.0203327	14.1982	12.7073	0	0
aaeR_b3243:ybaQ_b0483	aaeR_b3243	ybaQ_b0483	1763470	---	---	---	---	4.13833	4.73213	0.00813231	0.000163112
aaeR_b3243:ybdO_b0603	aaeR_b3243	ybdO_b0603	1891967	2.1036	1.61478	0.0175337	0.0174846	---	---	---	---
aaeR_b3243:ybfE_b0685	aaeR_b3243	ybfE_b0685	1968055	---	---	---	---	4.18825	3.50519	0.00742149	0.00308733
aaeR_b3243:ybiH_b0796	aaeR_b3243	ybiH_b0796	2086422	---	---	---	---	-4.01821	-3.51439	0.000607241	0.00780473
aaeR_b3243:ycaN_b0900	aaeR_b3243	ycaN_b0900	2205110	-1.71509	-3.80967	0.000322127	7.86789e-08	---	---	---	---
aaeR_b3243:yciT_b1284	aaeR_b3243	yciT_b1284	2043315	2.72792	2.01152	0.00144905	0.00418199	5.49698	5.13019	0.000469423	5.41984e-05
aaeR_b3243:ycjW_b1320	aaeR_b3243	ycjW_b1320	2003700	-3.26112	-2.31265	1.91613e-08	0.000450591	---	---	---	---
aaeR_b3243:ydaS_b1357	aaeR_b3243	ydaS_b1357	1967000	---	---	---	---	-10.6454	-9.15158	2.36915e-14	2.94187e-10
aaeR_b3243:ydcI_b1422	aaeR_b3243	ydcI_b1422	1892590	-7.74522	-2.9892	7.33387e-32	1.44336e-05	-17.6906	-8.01389	1.57268e-34	3.05104e-08
aaeR_b3243:yddM_b1477	aaeR_b3243	yddM_b1477	1834901	---	---	---	---	-3.03177	-4.54791	0.00439016	0.00101125
aaeR_b3243:ydeO_b1499	aaeR_b3243	ydeO_b1499	1803974	-1.25047	-1.03898	0.00253881	0.0385393	---	---	---	---
aaeR_b3243:ydfH_b1540	aaeR_b3243	ydfH_b1540	1758623	-1.88476	-2.5352	0.000137482	0.000158088	---	---	---	---
aaeR_b3243:ydhB_b1659	aaeR_b3243	ydhB_b1659	1647863	---	---	---	---	-5.72068	-5.81064	7.73374e-06	4.33784e-05
aaeR_b3243:ydiP_b1696	aaeR_b3243	ydiP_b1696	1608360	-0.42952	-1.24697	0.0385042	0.022191	---	---	---	---
aaeR_b3243:ydjF_b1770	aaeR_b3243	ydjF_b1770	1532807	-3.24162	-3.6907	2.22743e-08	1.79906e-07	-2.80384	-3.90928	0.00655601	0.00377987
aaeR_b3243:yedW_b1969	aaeR_b3243	yedW_b1969	1348415	-5.1277	-9.08052	3.71007e-16	1.76496e-34	-1.87607	-3.10497	0.0271415	0.0154091
aaeR_b3243:yeeY_b2015	aaeR_b3243	yeeY_b2015	1298980	-0.403365	-1.21726	0.0412077	0.0241088	---	---	---	---
aaeR_b3243:yefM_b2017	aaeR_b3243	yefM_b2017	1297525	---	---	---	---	-1.55701	-17.2396	0.0409749	2.49654e-32
aaeR_b3243:yegW_b2101	aaeR_b3243	yegW_b2101	1203260	4.01991	3.32988	8.74955e-07	5.60213e-06	---	---	---	---
aaeR_b3243:yeiE_b2157	aaeR_b3243	yeiE_b2157	1136423	-0.76358	-1.30097	0.0146422	0.0190216	7.09644	4.86663	6.09912e-06	0.000113332
aaeR_b3243:yeiI_b2160	aaeR_b3243	yeiI_b2160	1133253	-1.19675	-2.49207	0.00314384	0.00019492	---	---	---	---
aaeR_b3243:yeiL_b2163	aaeR_b3243	yeiL_b2163	1130027	---	---	---	---	-4.59481	-5.49565	0.000158717	0.000101865
aaeR_b3243:yfhH_b2561	aaeR_b3243	yfhH_b2561	691112	---	---	---	---	-4.69715	-5.31317	0.000123283	0.000163591
aaeR_b3243:ygeH_b2852	aaeR_b3243	ygeH_b2852	397249	---	---	---	---	-5.60465	-4.04896	1.08236e-05	0.00287717
aaeR_b3243:ygeV_b2869	aaeR_b3243	ygeV_b2869	384933	---	---	---	---	-11.5135	-10.3158	2.50888e-16	1.34811e-12
aaeR_b3243:ygfI_b2921	aaeR_b3243	ygfI_b2921	323546	---	---	---	---	-4.54244	-5.16338	0.000180315	0.000238621
aaeR_b3243:yggD_b2929	aaeR_b3243	yggD_b2929	315524	---	---	---	---	4.70377	2.51911	0.00272053	0.0201303
aaeR_b3243:yhaJ_b3105	aaeR_b3243	yhaJ_b3105	136505	---	---	---	---	-1.54893	-2.28296	0.041384	0.0487467
aaeR_b3243:yhjB_b3520	aaeR_b3243	yhjB_b3520	578217	---	---	---	---	-2.51334	-4.73167	0.0106067	0.000668962
aaeR_b3243:yiaG_b3555	aaeR_b3243	yiaG_b3555	530343	-1.03895	-2.28235	0.00571915	0.000516362	-2.89299	-5.3891	0.00561818	0.000134573
aaeR_b3243:yiaJ_b3574	aaeR_b3243	yiaJ_b3574	507579	-0.793661	-1.44322	0.0132976	0.0124035	---	---	---	---
aaeR_b3243:yidP_b3684	aaeR_b3243	yidP_b3684	385496	---	---	---	---	5.38717	4.03379	0.000608074	0.000945634
aaeR_b3243:yieP_b3755	aaeR_b3243	yieP_b3755	305050	---	---	---	---	3.23149	2.20569	0.0360357	0.0334302
aaeR_b3243:yihW_b3884	aaeR_b3243	yihW_b3884	170923	---	---	---	---	3.14071	4.03833	0.0410897	0.000935561
aaeR_b3243:yijO_b3954	aaeR_b3243	yijO_b3954	98060	---	---	---	---	4.00228	3.74307	0.0103815	0.00184118
aaeR_b3243:yjhU_b4295	aaeR_b3243	yjhU_b4295	1133714	---	---	---	---	3.89305	3.48356	0.0125621	0.00323184
aaeR_b3243:yjjQ_b4365	aaeR_b3243	yjjQ_b4365	1217853	---	---	---	---	5.1723	4.0039	0.000994415	0.00101447
aaeR_b3243:ymfL_b1147	aaeR_b3243	ymfL_b1147	2183973	---	---	---	---	-3.2574	-2.87769	0.00289162	0.0217938
aaeR_b3243:ynfL_b1595	aaeR_b3243	ynfL_b1595	1718069	---	---	---	---	-7.76289	-7.67644	8.13167e-09	1.07478e-07
aaeR_b3243:yoeB_b4539	aaeR_b3243	yoeB_b4539	1297773	---	---	---	---	3.90696	3.54921	0.0122641	0.00281105
aaeR_b3243:yphH_b2550	aaeR_b3243	yphH_b2550	706663	---	---	---	---	-2.88773	-3.24005	0.00567011	0.0124099
aaeR_b3243:yqhC_b3010	aaeR_b3243	yqhC_b3010	235501	---	---	---	---	-1.84576	-4.12925	0.0282711	0.00244987
aaeR_b3243:zur_b4046	aaeR_b3243	zur_b4046	872774	-3.0927	-2.10138	6.87048e-08	0.00112901	6.19763	5.01987	7.99711e-05	7.40925e-05
abgR_b1339:ada_b2213	abgR_b1339	ada_b2213	905312	---	---	---	---	7.38771	3.21099	2.46086e-06	0.00564961
abgR_b1339:adiY_b4116	abgR_b1339	adiY_b4116	1710180	-0.845017	-1.45071	0.0112408	0.0121169	---	---	---	---
abgR_b1339:agaR_b3131	abgR_b1339	agaR_b3131	1870348	-0.768918	-1.54523	0.0143957	0.00895188	---	---	---	---
abgR_b1339:allR_b0506	abgR_b1339	allR_b0506	873405	-2.77758	-3.47019	6.49025e-07	7.81482e-07	-4.0903	-3.6076	0.000517348	0.00661762
abgR_b1339:allS_b0504	abgR_b1339	allS_b0504	875010	---	---	---	---	-3.08429	-3.87757	0.00399084	0.00401662
abgR_b1339:alpA_b2624	abgR_b1339	alpA_b2624	1349937	-1.99439	-3.05636	7.7118e-05	9.83534e-06	---	---	---	---
abgR_b1339:appY_b0564	abgR_b1339	appY_b0564	822802	---	---	---	---	-3.74407	-3.75862	0.00109509	0.00502473
abgR_b1339:araC_b0064	abgR_b1339	araC_b0064	1335190	-5.66438	-6.71169	6.54992e-19	6.8491e-20	-6.39551	-8.05804	9.77394e-07	2.57739e-08
abgR_b1339:arcA_b4401	abgR_b1339	arcA_b4401	1407801	-3.15345	-3.77282	4.36151e-08	1.0192e-07	---	---	---	---
abgR_b1339:argR_b3237	abgR_b1339	argR_b3237	1977195	---	---	---	---	8.67321	6.06515	2.90314e-08	3.05357e-06
abgR_b1339:arsR_b3501	abgR_b1339	arsR_b3501	2060900	-0.619677	-2.488	0.0227232	0.000198772	---	---	---	---
abgR_b1339:ascG_b2714	abgR_b1339	ascG_b2714	1429547	-0.83339	-2.17726	0.0116813	0.000818636	---	---	---	---
abgR_b1339:atoC_b2220	abgR_b1339	atoC_b2220	919173	---	---	---	---	-3.92718	-4.11922	0.000741115	0.00249994
abgR_b1339:basR_b4113	abgR_b1339	basR_b4113	1714159	-0.428827	-2.19663	0.0385741	0.000752995	---	---	---	---
abgR_b1339:bdcR_b4251	abgR_b1339	bdcR_b4251	1573390	---	---	---	---	6.27551	2.60615	6.48582e-05	0.0173547
abgR_b1339:bluR_b1162	abgR_b1339	bluR_b1162	190819	-1.92059	-2.48283	0.000114085	0.000203779	-3.10075	-4.00125	0.00387244	0.00316131
abgR_b1339:cadC_b4133	abgR_b1339	cadC_b4133	1686175	---	---	---	---	4.72855	5.09563	0.00258531	5.98115e-05
abgR_b1339:caiF_b0034	abgR_b1339	caiF_b0034	1371760	---	---	---	---	8.98917	7.67838	8.74264e-09	8.16036e-09
abgR_b1339:cdaR_b0162	abgR_b1339	cdaR_b0162	1222835	-1.17509	-1.50759	0.00342181	0.0101158	-6.30709	-6.08214	1.29592e-06	2.00346e-05
abgR_b1339:chpS_b4224	abgR_b1339	chpS_b4224	1599409	---	---	---	---	-13.5606	-6.56731	1.49348e-21	4.62738e-06
abgR_b1339:cnu_b1625	abgR_b1339	cnu_b1625	299300	-2.14366	-2.88056	3.38696e-05	2.64146e-05	11.0757	9.77587	1.06604e-12	5.84421e-13
abgR_b1339:comR_b1111	abgR_b1339	comR_b1111	236046	---	---	---	---	-10.4357	-11.1856	6.76688e-14	1.58263e-14
abgR_b1339:cpxR_b3912	abgR_b1339	cpxR_b3912	2123648	-2.86285	-5.66156	3.60039e-07	8.61473e-15	-4.9628	-6.01875	6.26929e-05	2.40676e-05
abgR_b1339:cra_b0080	abgR_b1339	cra_b0080	1317423	---	---	---	---	8.26902	6.08706	1.26587e-07	2.84057e-06
abgR_b1339:creB_b4398	abgR_b1339	creB_b4398	1411411	2.06761	1.38393	0.019825	0.0358258	4.58616	4.18178	0.00345319	0.000663809
abgR_b1339:crp_b3357	abgR_b1339	crp_b3357	1898491	---	---	---	---	4.32935	2.77012	0.00569973	0.0130065
abgR_b1339:csiR_b2664	abgR_b1339	csiR_b2664	1386967	---	---	---	---	-5.49148	-5.52501	1.49409e-05	9.4254e-05
abgR_b1339:cspA_b3556	abgR_b1339	cspA_b3556	2132421	---	---	---	---	-8.977	-8.76723	5.88507e-11	1.51142e-09
abgR_b1339:cspC_b1823	abgR_b1339	cspC_b1823	501577	2.23983	2.40069	0.0107929	0.000801862	---	---	---	---
abgR_b1339:cspE_b0623	abgR_b1339	cspE_b0623	748532	3.69276	1.37098	7.65947e-06	0.037205	---	---	---	---
abgR_b1339:cspF_b1558	abgR_b1339	cspF_b1558	236206	---	---	---	---	-10.7845	-10.9481	1.16926e-14	5.52112e-14
abgR_b1339:cspH_b0989	abgR_b1339	cspH_b0989	354858	-1.36201	-1.95741	0.00160232	0.00202443	-6.44094	-8.27487	8.44439e-07	1.11051e-08
abgR_b1339:cusR_b0571	abgR_b1339	cusR_b0571	811789	---	---	---	---	-5.76574	-5.55539	6.77704e-06	8.69418e-05
abgR_b1339:cynR_b0338	abgR_b1339	cynR_b0338	1048541	---	---	---	---	-6.15919	-5.71287	2.06181e-06	5.68162e-05
abgR_b1339:cysB_b1275	abgR_b1339	cysB_b1275	69912	-1.31539	-17.6224	0.00194739	8.60048e-123	---	---	---	---
abgR_b1339:cytR_b3934	abgR_b1339	cytR_b3934	2104862	---	---	---	---	-2.55647	-3.89855	0.00989629	0.00385851
abgR_b1339:dcuR_b4124	abgR_b1339	dcuR_b4124	1698075	2.21817	1.3871	0.0116837	0.0354951	---	---	---	---
abgR_b1339:dhaR_b1201	abgR_b1339	dhaR_b1201	151893	-1.36722	-2.91075	0.00156738	2.23751e-05	---	---	---	---
abgR_b1339:dicA_b1570	abgR_b1339	dicA_b1570	242285	-2.69352	-4.47541	1.14479e-06	4.90555e-10	---	---	---	---
abgR_b1339:dicC_b1569	abgR_b1339	dicC_b1569	241971	---	---	---	---	-7.41251	-8.12872	2.99509e-08	1.96356e-08
abgR_b1339:dmlR_b1799	abgR_b1339	dmlR_b1799	475237	-1.32235	-2.28501	0.00189203	0.000510273	---	---	---	---
abgR_b1339:dnaA_b3702	abgR_b1339	dnaA_b3702	2294698	-1.64736	-2.64066	0.000445921	9.3502e-05	---	---	---	---
abgR_b1339:dsdC_b2364	abgR_b1339	dsdC_b2364	1074777	-4.26028	-5.29278	3.25465e-12	3.36964e-13	---	---	---	---
abgR_b1339:ebgR_b3075	abgR_b1339	ebgR_b3075	1812759	-0.380067	-1.72089	0.0437341	0.00491186	---	---	---	---
abgR_b1339:envY_b0566	abgR_b1339	envY_b0566	820324	-0.954838	-1.12462	0.00772861	0.0309488	---	---	---	---
abgR_b1339:eutR_b2437	abgR_b1339	eutR_b2437	1152213	-0.51442	-1.55221	0.0306531	0.00874907	-6.19026	-3.99201	1.87161e-06	0.00321912
abgR_b1339:exuR_b3094	abgR_b1339	exuR_b3094	1837945	---	---	---	---	-5.12358	-4.12043	4.10414e-05	0.00249386
abgR_b1339:fabR_b3963	abgR_b1339	fabR_b3963	2067547	---	---	---	---	-10.2638	-11.3838	1.57636e-13	5.46281e-15
abgR_b1339:fadR_b1187	abgR_b1339	fadR_b1187	169221	---	---	---	---	6.96385	10.7119	9.10976e-06	4.21885e-15
abgR_b1339:feaR_b1384	abgR_b1339	feaR_b1384	40729	5.77178	4.83063	2.52798e-13	8.24514e-11	---	---	---	---
abgR_b1339:fhlA_b2731	abgR_b1339	fhlA_b2731	1445631	---	---	---	---	-3.68827	-4.0544	0.00123008	0.00284624
abgR_b1339:fimZ_b0535	abgR_b1339	fimZ_b0535	842752	---	---	---	---	-4.04331	-4.8537	0.000574427	0.000504173
abgR_b1339:fis_b3261	abgR_b1339	fis_b3261	2003763	-1.6409	-2.03134	0.000459767	0.00150627	-4.55733	-4.37597	0.00017391	0.00146826
abgR_b1339:frvR_b3897	abgR_b1339	frvR_b3897	2139463	---	---	---	---	5.92502	7.25473	0.000163162	4.35458e-08
abgR_b1339:fucR_b2805	abgR_b1339	fucR_b2805	1530661	---	---	---	---	-2.41015	-5.31196	0.0124829	0.000164099
abgR_b1339:fur_b0683	abgR_b1339	fur_b0683	695387	---	---	---	---	5.73925	2.95009	0.000260551	0.00935
abgR_b1339:gadW_b3515	abgR_b1339	gadW_b3515	2076262	-0.657862	-1.0332	0.0202913	0.0390988	4.84881	2.60613	0.00201159	0.0173554
abgR_b1339:gadX_b3516	abgR_b1339	gadX_b3516	2077358	-1.25087	-1.94543	0.00253463	0.00212202	-7.25867	-8.14835	5.22117e-08	1.8199e-08
abgR_b1339:galS_b2151	abgR_b1339	galS_b2151	836599	---	---	---	---	-3.68503	-5.04365	0.00123835	0.000320296
abgR_b1339:gcvA_b2808	abgR_b1339	gcvA_b2808	1532943	---	---	---	---	-3.76633	-5.03753	0.0010451	0.000325094
abgR_b1339:glpR_b3423	abgR_b1339	glpR_b3423	1972219	3.78826	2.62786	4.1509e-06	0.000272376	---	---	---	---
abgR_b1339:gutM_b2706	abgR_b1339	gutM_b2706	1419914	---	---	---	---	-4.77213	-5.38616	0.000102168	0.000135602
abgR_b1339:hcaR_b2537	abgR_b1339	hcaR_b2537	1259299	---	---	---	---	-8.21575	-9.4522	1.39387e-09	7.78907e-11
abgR_b1339:hdfR_b4480	abgR_b1339	hdfR_b4480	2281351	---	---	---	---	6.9095	5.5026	1.07151e-05	1.80944e-05
abgR_b1339:hicB_b1438	abgR_b1339	hicB_b1438	103838	---	---	---	---	-3.19814	-2.3992	0.00323318	0.0421291
abgR_b1339:higA_b3082	abgR_b1339	higA_b3082	1825021	-1.34763	-1.03509	0.00170241	0.0389149	-5.46177	-3.52086	1.62457e-05	0.00771684
abgR_b1339:hns_b1237	abgR_b1339	hns_b1237	111956	-1.17508	-3.09164	0.00342198	8.01606e-06	---	---	---	---
abgR_b1339:hupA_b4000	abgR_b1339	hupA_b4000	2028765	-0.583728	-1.93264	0.0252218	0.00223083	7.37288	6.33983	2.57951e-06	1.21391e-06
abgR_b1339:hupB_b0440	abgR_b1339	hupB_b0440	945508	---	---	---	---	-3.9353	-4.26828	0.000728158	0.00184205
abgR_b1339:hycA_b2725	abgR_b1339	hycA_b2725	1441267	---	---	---	---	-3.86174	-5.14202	0.000853437	0.000251605
abgR_b1339:hyfR_b2491	abgR_b1339	hyfR_b2491	1203193	-0.968721	-2.55729	0.00736015	0.000141838	---	---	---	---
abgR_b1339:idnR_b4264	abgR_b1339	idnR_b4264	1556968	---	---	---	---	-4.54609	-5.47567	0.000178724	0.000107368
abgR_b1339:ihfB_b0912	abgR_b1339	ihfB_b0912	441921	---	---	---	---	-9.36009	-10.0532	1.08827e-11	4.80648e-12
abgR_b1339:ilvY_b3773	abgR_b1339	ilvY_b3773	2271498	2.81559	1.56223	0.00096558	0.0207376	---	---	---	---
abgR_b1339:iscR_b2531	abgR_b1339	iscR_b2531	1252936	---	---	---	---	-4.40306	-4.44047	0.000251815	0.00127857
abgR_b1339:kdgR_b1827	abgR_b1339	kdgR_b1827	503659	---	---	---	---	7.91377	9.56942	4.35772e-07	1.64069e-12
abgR_b1339:kdpE_b0694	abgR_b1339	kdpE_b0694	684300	-4.58769	-7.0656	1.2519e-13	8.47309e-22	---	---	---	---
abgR_b1339:leuO_b0076	abgR_b1339	leuO_b0076	1321143	---	---	---	---	-6.42997	-7.03353	8.74857e-07	1.02081e-06
abgR_b1339:lgoR_b4357	abgR_b1339	lgoR_b4357	1452256	---	---	---	---	5.11781	3.6802	0.00112311	0.00211592
abgR_b1339:lldR_b3604	abgR_b1339	lldR_b3604	2191426	---	---	---	---	-3.93668	-4.68076	0.000725975	0.000751248
abgR_b1339:lrhA_b2289	abgR_b1339	lrhA_b2289	1003010	---	---	---	---	-5.75702	-6.12493	6.95279e-06	1.76829e-05
abgR_b1339:lrp_b0889	abgR_b1339	lrp_b0889	472944	---	---	---	---	-2.49	-2.59878	0.0110087	0.032374
abgR_b1339:lsrR_b1512	abgR_b1339	lsrR_b1512	194639	-2.09182	-3.96177	4.52816e-05	2.63805e-08	---	---	---	---
abgR_b1339:malI_b1620	abgR_b1339	malI_b1620	292503	-2.16568	-3.76647	2.98943e-05	1.06537e-07	-4.15512	-4.75073	0.000447109	0.000640335
abgR_b1339:marA_b1531	abgR_b1339	marA_b1531	213925	-8.05318	-8.98791	4.36975e-34	7.90092e-34	---	---	---	---
abgR_b1339:mcbR_b1450	abgR_b1339	mcbR_b1450	114613	-4.69242	-4.25335	4.22889e-14	2.90497e-09	-7.9283	-8.65528	4.31394e-09	2.40271e-09
abgR_b1339:metJ_b3938	abgR_b1339	metJ_b3938	2100923	---	---	---	---	-8.28567	-9.85128	1.05325e-09	1.24888e-11
abgR_b1339:mlc_b1594	abgR_b1339	mlc_b1594	261695	---	---	---	---	-3.43215	-6.67944	0.00206321	3.2471e-06
abgR_b1339:mngR_b0730	abgR_b1339	mngR_b0730	640158	---	---	---	---	12.7528	11.2588	2.22045e-16	2.22045e-16
abgR_b1339:mntR_b0817	abgR_b1339	mntR_b0817	552383	---	---	---	---	-3.18029	-3.80559	0.00334287	0.00460286
abgR_b1339:modE_b0761	abgR_b1339	modE_b0761	611389	-0.425319	-1.85941	0.0389291	0.002955	---	---	---	---
abgR_b1339:mprA_b2684	abgR_b1339	mprA_b2684	1402063	-2.29666	-3.31721	1.39634e-05	2.0619e-06	4.25379	6.34621	0.00657175	1.18767e-06
abgR_b1339:mtlR_b3601	abgR_b1339	mtlR_b3601	2187944	3.64832	2.2771	1.01271e-05	0.00139191	-2.29304	-3.54943	0.0149416	0.00733861
abgR_b1339:nadR_b4390	abgR_b1339	nadR_b4390	1419560	-2.29141	-4.01804	1.44049e-05	1.74315e-08	---	---	---	---
abgR_b1339:nagC_b0676	abgR_b1339	nagC_b0676	704439	2.27099	1.71992	0.00961488	0.0122651	-5.47961	-7.6309	1.54496e-05	1.26868e-07
abgR_b1339:narL_b1221	abgR_b1339	narL_b1221	129049	-0.67007	-1.22221	0.0195599	0.0237801	---	---	---	---
abgR_b1339:nemR_b1649	abgR_b1339	nemR_b1649	320458	-0.794071	-1.87103	0.01328	0.00282776	-5.8916	-4.89757	4.66474e-06	0.000454677
abgR_b1339:nhaR_b0020	abgR_b1339	nhaR_b0020	1386835	-1.30596	-1.73371	0.00202481	0.0046923	4.36205	5.09383	0.0053554	6.01191e-05
abgR_b1339:nikR_b3481	abgR_b1339	nikR_b3481	2030960	---	---	---	---	-1.75217	-2.35345	0.0319949	0.0446482
abgR_b1339:nimR_b1790	abgR_b1339	nimR_b1790	469106	-1.05535	-1.87265	0.00538535	0.00281036	-7.5019	-8.43752	2.15843e-08	5.81965e-09
abgR_b1339:norR_b2709	abgR_b1339	norR_b2709	1422068	-2.66948	-3.34225	1.34331e-06	1.76387e-06	---	---	---	---
abgR_b1339:nrdR_b0413	abgR_b1339	nrdR_b0413	973780	5.20566	4.02958	6.20763e-11	5.0687e-08	4.7016	2.81243	0.00273261	0.0120506
abgR_b1339:nsrR_b4178	abgR_b1339	nsrR_b4178	1641492	---	---	---	---	6.77421	5.31488	1.59612e-05	3.17102e-05
abgR_b1339:ogrK_b2082	abgR_b1339	ogrK_b2082	762076	-0.815417	-1.3096	0.0123908	0.0185514	---	---	---	---
abgR_b1339:ompR_b3405	abgR_b1339	ompR_b3405	1948236	-0.375713	-2.46945	0.0442189	0.000217279	---	---	---	---
abgR_b1339:oxyR_b3961	abgR_b1339	oxyR_b3961	2069911	---	---	---	---	-2.03002	-5.1161	0.0219435	0.000268247
abgR_b1339:paaX_b1399	abgR_b1339	paaX_b1399	57890	-0.586893	-2.67993	0.0249934	7.65323e-05	---	---	---	---
abgR_b1339:pdeL_b0315	abgR_b1339	pdeL_b0315	1073772	---	---	---	---	-3.04865	-2.5348	0.00425816	0.0352893
abgR_b1339:pdhR_b0113	abgR_b1339	pdhR_b0113	1283599	---	---	---	---	7.92187	2.61494	4.23917e-07	0.0170934
abgR_b1339:phnF_b4102	abgR_b1339	phnF_b4102	1725687	-0.80445	-1.29294	0.0128412	0.0194679	---	---	---	---
abgR_b1339:phoB_b0399	abgR_b1339	phoB_b0399	989400	---	---	---	---	-9.67247	-10.0885	2.62131e-12	4.05806e-12
abgR_b1339:phoP_b1130	abgR_b1339	phoP_b1130	214431	-4.44393	-4.03867	5.36812e-13	1.49547e-08	4.65381	3.75692	0.00301263	0.00178518
abgR_b1339:ppsR_b1703	abgR_b1339	ppsR_b1703	381796	-1.44902	-2.19453	0.00110185	0.000759874	---	---	---	---
abgR_b1339:prpR_b0330	abgR_b1339	prpR_b0330	1058788	3.0542	2.52514	0.000297996	0.000448563	---	---	---	---
abgR_b1339:pspF_b1303	abgR_b1339	pspF_b1303	36829	---	---	---	---	-2.86834	-3.76892	0.00586506	0.00492941
abgR_b1339:purR_b1658	abgR_b1339	purR_b1658	332195	-1.22745	-2.42771	0.00278398	0.000264899	-3.26461	-3.74294	0.00285231	0.0051728
abgR_b1339:puuR_b1299	abgR_b1339	puuR_b1299	42273	-0.336267	-1.24352	0.0487937	0.0224071	---	---	---	---
abgR_b1339:qseB_b3025	abgR_b1339	qseB_b3025	1761121	---	---	---	---	-3.11729	-3.44916	0.00375658	0.00874028
abgR_b1339:rclR_b0305	abgR_b1339	rclR_b0305	1086150	-2.23895	-2.35615	1.9604e-05	0.000369563	---	---	---	---
abgR_b1339:rcnR_b2105	abgR_b1339	rcnR_b2105	781495	4.41998	4.11836	4.68979e-08	2.6275e-08	5.83682	4.43565	0.000204132	0.000353448
abgR_b1339:rcsA_b1951	abgR_b1339	rcsA_b1951	618742	-1.48468	-2.533	0.000941357	0.000159798	---	---	---	---
abgR_b1339:rcsB_b2217	abgR_b1339	rcsB_b2217	912148	2.00858	1.79299	0.0241314	0.00948748	-9.28687	-9.47801	1.51006e-11	6.93531e-11
abgR_b1339:relB_b1564	abgR_b1339	relB_b1564	239984	---	---	---	---	-2.90268	-3.04876	0.00552359	0.0168226
abgR_b1339:relE_b1563	abgR_b1339	relE_b1563	239697	---	---	---	---	-4.18961	-5.31305	0.000413429	0.000163641
abgR_b1339:rhaS_b3905	abgR_b1339	rhaS_b3905	2130746	-0.756182	-1.33913	0.0149897	0.0170126	---	---	---	---
abgR_b1339:rob_b4396	abgR_b1339	rob_b4396	1412797	4.19406	3.58008	2.54026e-07	1.1467e-06	---	---	---	---
abgR_b1339:rodZ_b2516	abgR_b1339	rodZ_b2516	1233124	-1.90471	-2.55089	0.000123953	0.000146382	---	---	---	---
abgR_b1339:rpiR_b4089	abgR_b1339	rpiR_b4089	1735118	2.77734	1.98336	0.00115464	0.00466784	-6.23008	-7.09186	1.65233e-06	8.38917e-07
abgR_b1339:rtcR_b3422	abgR_b1339	rtcR_b3422	1970639	3.13149	2.60158	0.000199132	0.000309972	---	---	---	---
abgR_b1339:rutR_b1013	abgR_b1339	rutR_b1013	331153	-1.33236	-1.55695	0.00181475	0.00861337	---	---	---	---
abgR_b1339:sdiA_b1916	abgR_b1339	sdiA_b1916	590884	-1.44957	-1.02127	0.00109917	0.0402726	-4.2277	-3.71583	0.000378942	0.00543798
abgR_b1339:sfsA_b0146	abgR_b1339	sfsA_b0146	1244969	---	---	---	---	3.56302	2.47342	0.0217136	0.0217321
abgR_b1339:sfsB_b3188	abgR_b1339	sfsB_b3188	1927401	-0.401008	-2.01074	0.0414582	0.00163713	---	---	---	---
abgR_b1339:sgcR_b4300	abgR_b1339	sgcR_b4300	1521219	---	---	---	---	11.5125	4.63349	1.27121e-13	0.000211914
abgR_b1339:sgrR_b0069	abgR_b1339	sgrR_b0069	1329156	-0.497551	-0.98817	0.0321044	0.0436686	9.09925	7.83987	5.69712e-09	4.21506e-09
abgR_b1339:slmA_b3641	abgR_b1339	slmA_b3641	2226866	---	---	---	---	6.63033	4.4339	2.41788e-05	0.00035502
abgR_b1339:soxR_b4063	abgR_b1339	soxR_b4063	1771264	2.64285	3.04188	0.00212019	3.04839e-05	---	---	---	---
abgR_b1339:soxS_b4062	abgR_b1339	soxS_b4062	1771814	2.14324	2.52404	0.0152757	0.000450929	---	---	---	---
abgR_b1339:srlR_b2707	abgR_b1339	srlR_b2707	1420340	---	---	---	---	6.01518	5.24787	0.000129328	3.85878e-05
abgR_b1339:sutR_b1434	abgR_b1339	sutR_b1434	100523	---	---	---	---	-7.0608	-6.72519	1.05124e-07	2.80533e-06
abgR_b1339:tdcA_b3118	abgR_b1339	tdcA_b3118	1858619	1.85712	2.30663	0.0388829	0.00122284	---	---	---	---
abgR_b1339:tdcR_b3119	abgR_b1339	tdcR_b3119	1859872	2.35372	1.67219	0.00701616	0.0144383	---	---	---	---
abgR_b1339:torR_b0995	abgR_b1339	torR_b0995	348079	-1.04519	-1.46846	0.00559012	0.0114592	---	---	---	---
abgR_b1339:ttdR_b3060	abgR_b1339	ttdR_b3060	1796617	---	---	---	---	-3.66564	-4.63823	0.00128899	0.000826951
abgR_b1339:uhpA_b3669	abgR_b1339	uhpA_b3669	2262508	4.3417	2.42654	8.51386e-08	0.000712237	-2.71446	-4.20768	0.00762913	0.00208806
abgR_b1339:uidR_b1618	abgR_b1339	uidR_b1618	290813	-2.96681	-3.78673	1.72315e-07	9.24548e-08	4.3526	3.9425	0.00545301	0.00117052
abgR_b1339:uvrY_b1914	abgR_b1339	uvrY_b1914	589477	---	---	---	---	-6.7479	-6.26257	3.07197e-07	1.17662e-05
abgR_b1339:yafN_b0232	abgR_b1339	yafN_b0232	1154157	---	---	---	---	6.1805	4.98194	8.37127e-05	8.23947e-05
abgR_b1339:yagI_b0272	abgR_b1339	yagI_b0272	1118069	---	---	---	---	9.98278	8.71188	1.51456e-10	9.61204e-11
abgR_b1339:ybaO_b0447	abgR_b1339	ybaO_b0447	938390	---	---	---	---	4.05301	2.80228	0.00948625	0.0122743
abgR_b1339:ybaQ_b0483	abgR_b1339	ybaQ_b0483	898672	---	---	---	---	4.83335	3.47108	0.0020782	0.0033179
abgR_b1339:ybcM_b0546	abgR_b1339	ybcM_b0546	834981	-1.24671	-2.11047	0.00257746	0.00108688	---	---	---	---
abgR_b1339:ybhD_b0768	abgR_b1339	ybhD_b0768	605395	---	---	---	---	-1.6913	-5.48538	0.0346144	0.000104661
abgR_b1339:ybiH_b0796	abgR_b1339	ybiH_b0796	575390	-2.93905	-4.84709	2.1021e-07	2.06445e-11	---	---	---	---
abgR_b1339:ybiI_b0803	abgR_b1339	ybiI_b0803	567577	---	---	---	---	3.95427	2.06673	0.0112957	0.0413036
abgR_b1339:ycaN_b0900	abgR_b1339	ycaN_b0900	456465	-0.684612	-2.69819	0.0187169	6.96616e-05	---	---	---	---
abgR_b1339:yciT_b1284	abgR_b1339	yciT_b1284	60395	-2.42093	-3.42367	6.58491e-06	1.0541e-06	-12.8046	-12.0927	1.57388e-19	1.04441e-16
abgR_b1339:ydeO_b1499	abgR_b1339	ydeO_b1499	177277	-3.0743	-2.76419	7.87327e-08	4.93621e-05	---	---	---	---
abgR_b1339:ydhB_b1659	abgR_b1339	ydhB_b1659	333217	-1.58341	-2.78732	0.000601601	4.36706e-05	---	---	---	---
abgR_b1339:ydjF_b1770	abgR_b1339	ydjF_b1770	448447	3.29889	2.76399	8.00996e-05	0.000136852	---	---	---	---
abgR_b1339:yebK_b1853	abgR_b1339	yebK_b1853	531003	-1.14238	-2.6333	0.00388282	9.70505e-05	-1.43942	-2.356	0.0472349	0.0445051
abgR_b1339:yeeY_b2015	abgR_b1339	yeeY_b2015	682103	-0.377082	-1.14133	0.044066	0.0296141	-7.57221	-5.82023	1.66414e-08	4.22358e-05
abgR_b1339:yegW_b2101	abgR_b1339	yegW_b2101	778006	-0.90308	-2.177	0.00924505	0.000819554	5.61894	3.39047	0.000350093	0.00392564
abgR_b1339:yehT_b2125	abgR_b1339	yehT_b2125	808214	-0.596182	-3.34054	0.0243325	1.78285e-06	11.5285	11.9223	1.17462e-13	0
abgR_b1339:yeiI_b2160	abgR_b1339	yeiI_b2160	847671	6.89543	5.08648	0	8.39107e-12	---	---	---	---
abgR_b1339:yeiL_b2163	abgR_b1339	yeiL_b2163	851326	-0.419097	-1.7326	0.039565	0.00471086	---	---	---	---
abgR_b1339:yfaX_b2248	abgR_b1339	yfaX_b2248	958736	-1.4924	-3.03303	0.000909537	1.12471e-05	-4.77997	-5.06291	0.000100168	0.00030562
abgR_b1339:yfeR_b2409	abgR_b1339	yfeR_b2409	1124013	-0.377448	-1.60582	0.0440252	0.00731827	---	---	---	---
abgR_b1339:ygaV_b2667	abgR_b1339	ygaV_b2667	1388504	---	---	---	---	5.81471	7.48749	0.000215812	1.75368e-08
abgR_b1339:ygbI_b2735	abgR_b1339	ygbI_b2735	1451760	---	---	---	---	-2.96238	-3.38543	0.00497113	0.00974527
abgR_b1339:ygeH_b2852	abgR_b1339	ygeH_b2852	1583387	-1.10032	-0.944719	0.00455536	0.048445	-8.90759	-6.84801	7.936e-11	1.88547e-06
abgR_b1339:ygeV_b2869	abgR_b1339	ygeV_b2869	1595301	---	---	---	---	-3.74611	-2.2807	0.00109043	0.0488825
abgR_b1339:ygfI_b2921	abgR_b1339	ygfI_b2921	1657570	1.77371	1.31935	0.0497313	0.0431425	-5.91897	-4.58837	4.29713e-06	0.000924504
abgR_b1339:yhaJ_b3105	abgR_b1339	yhaJ_b3105	1844611	---	---	---	---	-4.64485	-3.9085	0.000140351	0.00378554
abgR_b1339:yhjB_b3520	abgR_b1339	yhjB_b3520	2083664	---	---	---	---	-2.30498	-4.34712	0.0146737	0.00156101
abgR_b1339:yiaG_b3555	abgR_b1339	yiaG_b3555	2131850	---	---	---	---	-1.85618	-4.39623	0.0278788	0.00140611
abgR_b1339:yiaJ_b3574	abgR_b1339	yiaJ_b3574	2154056	-2.72835	-4.27528	9.06359e-07	2.44629e-09	-9.02441	-5.12079	4.79226e-11	0.00026516
abgR_b1339:yidF_b3674	abgR_b1339	yidF_b3674	2267486	-1.33898	-1.75639	0.00176528	0.00432481	---	---	---	---
abgR_b1339:yidL_b3680	abgR_b1339	yidL_b3680	2272625	---	---	---	---	-8.29718	-10.2521	1.00556e-09	1.84047e-12
abgR_b1339:yidP_b3684	abgR_b1339	yidP_b3684	2276271	-3.73627	-4.64292	3.91139e-10	1.21187e-10	---	---	---	---
abgR_b1339:yidZ_b3711	abgR_b1339	yidZ_b3711	2307535	---	---	---	---	5.2981	8.37678	0.000747341	4.28888e-10
abgR_b1339:yieP_b3755	abgR_b1339	yieP_b3755	2287991	-1.09502	-2.37695	0.00464707	0.000335764	7.62116	8.68298	1.15825e-06	1.09585e-10
abgR_b1339:yihL_b3872	abgR_b1339	yihL_b3872	2168161	---	---	---	---	-4.23081	-3.2972	0.000376251	0.0112974
abgR_b1339:yijO_b3954	abgR_b1339	yijO_b3954	2081001	---	---	---	---	3.40823	3.257	0.0276551	0.00515328
abgR_b1339:yjhI_b4299	abgR_b1339	yjhI_b4299	1522304	---	---	---	---	-3.04177	-3.67217	0.00431147	0.00588985
abgR_b1339:yjhU_b4295	abgR_b1339	yjhU_b4295	1527783	3.58255	1.47809	1.52075e-05	0.0270084	3.86059	4.11562	0.0132823	0.000778531
abgR_b1339:ymfL_b1147	abgR_b1339	ymfL_b1147	201053	-0.576216	-1.01381	0.0257706	0.0410196	6.14388	7.90066	9.22701e-05	3.27654e-09
abgR_b1339:yneJ_b1526	abgR_b1339	yneJ_b1526	209155	-2.27881	-3.25348	1.55187e-05	3.05254e-06	---	---	---	---
abgR_b1339:ynfL_b1595	abgR_b1339	ynfL_b1595	263050	---	---	---	---	-5.6847	-4.57964	8.58882e-06	0.000942632
abgR_b1339:yoeB_b4539	abgR_b1339	yoeB_b4539	683985	-2.2009	-3.00781	2.44368e-05	1.29884e-05	7.92514	6.40582	4.19216e-07	9.67523e-07
abgR_b1339:ypdC_b2382	abgR_b1339	ypdC_b2382	1099213	-0.809077	-1.40335	0.0126496	0.0140274	---	---	---	---
abgR_b1339:yphH_b2550	abgR_b1339	yphH_b2550	1274156	---	---	---	---	-3.13844	-4.44959	0.00361291	0.00125362
abgR_b1339:yqeH_b2846	abgR_b1339	yqeH_b2846	1578829	-1.96985	-2.58017	8.79379e-05	0.000126659	---	---	---	---
abgR_b1339:yqeI_b2847	abgR_b1339	yqeI_b2847	1579795	---	---	---	---	-7.64719	-2.53579	1.25806e-08	0.0352427
abgR_b1339:ytfH_b4212	abgR_b1339	ytfH_b4212	1613614	---	---	---	---	-3.66038	-5.35162	0.00130305	0.000148241
abgR_b1339:zntR_b3292	abgR_b1339	zntR_b3292	1851076	---	---	---	---	-5.9107	-6.87835	4.40515e-06	1.70733e-06
abgR_b1339:zraR_b4004	abgR_b1339	zraR_b4004	2024673	---	---	---	---	3.40824	5.51405	0.0276546	1.74767e-05
abgR_b1339:zur_b4046	abgR_b1339	zur_b4046	1789194	-1.18206	-0.988273	0.00333006	0.0436577	4.02845	2.65918	0.00991083	0.0158293
acrR_b0464:ada_b2213	acrR_b0464	ada_b2213	1827043	3.82851	2.55857	3.18998e-06	0.000382075	---	---	---	---
acrR_b0464:aidB_b4187	acrR_b0464	aidB_b4187	710737	---	---	---	---	5.85809	4.43159	0.000193452	0.000357108
acrR_b0464:allR_b0506	acrR_b0464	allR_b0506	46603	-3.21514	-3.09988	2.72972e-08	7.63951e-06	-3.91924	-3.49842	0.000753988	0.00802544
acrR_b0464:alpA_b2624	acrR_b0464	alpA_b2624	2271668	-3.57471	-4.34028	1.54112e-09	1.46267e-09	---	---	---	---
acrR_b0464:appY_b0564	acrR_b0464	appY_b0564	97272	1.80766	1.83531	0.0450549	0.00814452	---	---	---	---
acrR_b0464:araC_b0064	acrR_b0464	araC_b0064	413720	---	---	---	---	-5.09128	-6.82055	4.47265e-05	2.06189e-06
acrR_b0464:arcA_b4401	acrR_b0464	arcA_b4401	486331	-3.73867	-4.02959	3.83112e-10	1.59993e-08	---	---	---	---
acrR_b0464:argP_b2916	acrR_b0464	argP_b2916	2072015	-4.81806	-4.9479	1.11868e-14	8.38809e-12	---	---	---	---
acrR_b0464:basR_b4113	acrR_b0464	basR_b4113	792689	---	---	---	---	3.46048	2.1107	0.0255137	0.038664
acrR_b0464:bdcR_b4251	acrR_b0464	bdcR_b4251	651920	---	---	---	---	5.28801	2.24279	0.000764837	0.0315509
acrR_b0464:bglJ_b4366	acrR_b0464	bglJ_b4366	521800	---	---	---	---	3.10782	2.85231	0.0430574	0.0112062
acrR_b0464:bluR_b1162	acrR_b0464	bluR_b1162	729273	---	---	---	---	-4.06666	-2.2797	0.000545378	0.0489426
acrR_b0464:bolA_b0435	acrR_b0464	bolA_b0435	30972	-2.10203	-2.88445	4.27832e-05	2.58574e-05	-7.18329	-6.2406	6.82996e-08	1.25642e-05
acrR_b0464:caiF_b0034	acrR_b0464	caiF_b0034	450290	---	---	---	---	-3.90132	-3.94738	0.000783782	0.00351171
acrR_b0464:chbR_b1735	acrR_b0464	chbR_b1735	1334687	-2.18956	-2.06493	2.60813e-05	0.00131305	---	---	---	---
acrR_b0464:chpS_b4224	acrR_b0464	chpS_b4224	677939	-1.60388	-1.51353	0.000547054	0.00992381	---	---	---	---
acrR_b0464:cnu_b1625	acrR_b0464	cnu_b1625	1221031	2.08928	1.36065	0.018417	0.0383363	5.30029	3.41391	0.000743585	0.0037394
acrR_b0464:creB_b4398	acrR_b0464	creB_b4398	489941	-1.09422	-1.50146	0.00466099	0.0103171	---	---	---	---
acrR_b0464:csiR_b2664	acrR_b0464	csiR_b2664	2308698	2.67421	1.44114	0.00184546	0.0302247	4.39392	2.65184	0.00503773	0.0160334
acrR_b0464:cspA_b3556	acrR_b0464	cspA_b3556	1210951	3.20724	2.75406	0.000132723	0.000144052	-1.71379	-2.31648	0.0336279	0.0467645
acrR_b0464:cspB_b1557	acrR_b0464	cspB_b1557	1157421	2.7239	1.67763	0.00147577	0.0141749	11.5476	5.24712	1.06803e-13	3.86726e-05
acrR_b0464:cspD_b0880	acrR_b0464	cspD_b0880	437156	---	---	---	---	4.26213	3.47268	0.00647003	0.0033068
acrR_b0464:cspI_b1552	acrR_b0464	cspI_b1552	1154537	---	---	---	---	8.44129	8.85237	6.81637e-08	5.05388e-11
acrR_b0464:cynR_b0338	acrR_b0464	cynR_b0338	127071	3.24938	3.3398	0.000105422	5.27123e-06	---	---	---	---
acrR_b0464:deoR_b0840	acrR_b0464	deoR_b0840	396766	-2.46575	-1.93536	4.98609e-06	0.00220722	---	---	---	---
acrR_b0464:dgoR_b4479	acrR_b0464	dgoR_b4479	1365373	2.04482	1.75027	0.0214034	0.0110358	---	---	---	---
acrR_b0464:dhaR_b1201	acrR_b0464	dhaR_b1201	767011	---	---	---	---	-1.82526	-2.44859	0.0290564	0.0395309
acrR_b0464:dicA_b1570	acrR_b0464	dicA_b1570	1164016	2.45485	1.95248	0.00469549	0.00525777	---	---	---	---
acrR_b0464:dicC_b1569	acrR_b0464	dicC_b1569	1163702	---	---	---	---	6.73595	5.6047	1.78405e-05	1.32448e-05
acrR_b0464:dmlR_b1799	acrR_b0464	dmlR_b1799	1396968	-0.908394	-1.88197	0.00907848	0.0027124	---	---	---	---
acrR_b0464:dnaA_b3702	acrR_b0464	dnaA_b3702	1373228	---	---	---	---	6.01484	3.67755	0.000129443	0.00212827
acrR_b0464:dpiA_b0620	acrR_b0464	dpiA_b0620	167453	---	---	---	---	-3.38311	-3.61595	0.00227108	0.00651934
acrR_b0464:dsdC_b2364	acrR_b0464	dsdC_b2364	1996508	-3.00307	-2.88719	1.32622e-07	2.54718e-05	3.86687	5.31422	0.0131404	3.17715e-05
acrR_b0464:ebgR_b3075	acrR_b0464	ebgR_b3075	1910212	-9.99055	-10.5304	6.56198e-50	1.58938e-45	---	---	---	---
acrR_b0464:eutR_b2437	acrR_b0464	eutR_b2437	2073944	---	---	---	---	5.3642	5.59032	0.000641479	1.38442e-05
acrR_b0464:exuR_b3094	acrR_b0464	exuR_b3094	1885233	---	---	---	---	-2.73955	-3.13035	0.00731362	0.0148037
acrR_b0464:fadR_b1187	acrR_b0464	fadR_b1187	750883	-2.35194	-1.67771	1.00303e-05	0.00571863	---	---	---	---
acrR_b0464:feaR_b1384	acrR_b0464	feaR_b1384	962460	---	---	---	---	-4.45434	-4.04996	0.000222906	0.00287145
acrR_b0464:fimZ_b0535	acrR_b0464	fimZ_b0535	77439	-2.09236	-1.99177	4.51478e-05	0.00176647	---	---	---	---
acrR_b0464:fis_b3261	acrR_b0464	fis_b3261	1719895	1.96403	1.78926	0.0278794	0.00961476	---	---	---	---
acrR_b0464:flhD_b1892	acrR_b0464	flhD_b1892	1493929	2.53729	1.78522	0.0033392	0.00975424	---	---	---	---
acrR_b0464:fnr_b1334	acrR_b0464	fnr_b1334	914856	2.69901	1.51562	0.00165158	0.0240386	3.86472	3.15742	0.0131888	0.00628078
acrR_b0464:frvR_b3897	acrR_b0464	frvR_b3897	1582743	-19.5505	-19.7873	2.86134e-174	4.45831e-154	5.05188	5.27873	0.00129915	3.52614e-05
acrR_b0464:fucR_b2805	acrR_b0464	fucR_b2805	2192562	---	---	---	---	5.21002	2.04461	0.000913419	0.0426854
acrR_b0464:galS_b2151	acrR_b0464	galS_b2151	1758330	-3.04942	-6.02848	9.45668e-08	1.77268e-16	6.96725	5.15442	9.01735e-06	5.05632e-05
acrR_b0464:gcvA_b2808	acrR_b0464	gcvA_b2808	2190094	-18.3107	-18.5327	8.5681e-154	1.65158e-135	3.55195	3.4213	0.0220995	0.00368233
acrR_b0464:glnG_b3868	acrR_b0464	glnG_b3868	1548505	---	---	---	---	6.33274	4.83723	5.55148e-05	0.000122808
acrR_b0464:glpR_b3423	acrR_b0464	glpR_b3423	1050749	-4.21244	-4.0925	5.15005e-12	9.99015e-09	---	---	---	---
acrR_b0464:hcaR_b2537	acrR_b0464	hcaR_b2537	2181030	-1.5679	-1.73976	0.000646187	0.00459159	5.60823	4.35551	0.000359323	0.000432624
acrR_b0464:hdfR_b4480	acrR_b0464	hdfR_b4480	1441764	---	---	---	---	6.89177	3.71717	1.12943e-05	0.00195019
acrR_b0464:hicB_b1438	acrR_b0464	hicB_b1438	1025569	4.04958	3.22421	7.11599e-07	1.06021e-05	---	---	---	---
acrR_b0464:hipA_b1507	acrR_b0464	hipA_b1507	1106936	-1.49085	-1.34643	0.000915879	0.016649	---	---	---	---
acrR_b0464:hipB_b1508	acrR_b0464	hipB_b1508	1108258	-6.5988	-5.19364	2.81052e-24	8.67191e-13	-3.18956	-3.54806	0.00328552	0.00735642
acrR_b0464:hns_b1237	acrR_b0464	hns_b1237	808454	-9.43972	-10.4572	4.33369e-45	6.27263e-45	-17.871	-19.2415	3.5938e-35	6.66511e-40
acrR_b0464:iclR_b4018	acrR_b0464	iclR_b4018	904099	-9.00656	-9.026	1.76957e-41	4.27271e-34	-5.32327	-6.76966	2.38835e-05	2.43143e-06
acrR_b0464:idnR_b4264	acrR_b0464	idnR_b4264	635498	-8.5546	-8.08652	7.04045e-38	7.76649e-28	---	---	---	---
acrR_b0464:ihfB_b0912	acrR_b0464	ihfB_b0912	478618	---	---	---	---	-1.53643	-3.0653	0.0420228	0.016396
acrR_b0464:kdpE_b0694	acrR_b0464	kdpE_b0694	235846	---	---	---	---	8.45256	7.4303	6.54283e-08	2.19806e-08
acrR_b0464:leuO_b0076	acrR_b0464	leuO_b0076	399673	-3.33541	-3.44423	1.07257e-08	9.23915e-07	-4.35135	-5.70255	0.000284445	5.84434e-05
acrR_b0464:lgoR_b4357	acrR_b0464	lgoR_b4357	530786	-1.66603	-1.78217	0.000408023	0.00393798	---	---	---	---
acrR_b0464:lrhA_b2289	acrR_b0464	lrhA_b2289	1924741	-2.19453	-2.6178	2.53491e-05	0.000104941	---	---	---	---
acrR_b0464:lrp_b0889	acrR_b0464	lrp_b0889	447385	-1.74564	-2.69701	0.000277413	7.00875e-05	---	---	---	---
acrR_b0464:lsrR_b1512	acrR_b0464	lsrR_b1512	1116370	-2.14288	-2.05354	3.40197e-05	0.00137595	8.79516	7.21262	1.83618e-08	5.11951e-08
acrR_b0464:malT_b3418	acrR_b0464	malT_b3418	1043986	2.98045	2.31966	0.00043336	0.0011544	---	---	---	---
acrR_b0464:marA_b1531	acrR_b0464	marA_b1531	1135656	-6.34792	-6.91981	9.15328e-23	5.31384e-21	8.50586	7.26569	5.38722e-08	4.1744e-08
acrR_b0464:melR_b4118	acrR_b0464	melR_b4118	785011	-5.3776	-5.24994	2.07625e-17	5.08062e-13	---	---	---	---
acrR_b0464:metR_b3828	acrR_b0464	metR_b3828	1506499	2.34201	2.44576	0.00734167	0.000651677	---	---	---	---
acrR_b0464:mlc_b1594	acrR_b0464	mlc_b1594	1183426	-0.517751	-1.21865	0.0303728	0.0240162	---	---	---	---
acrR_b0464:mlrA_b2127	acrR_b0464	mlrA_b2127	1732568	-0.666145	-1.45303	0.0197927	0.012029	5.75191	4.83924	0.000252486	0.000122135
acrR_b0464:modE_b0761	acrR_b0464	modE_b0761	308646	---	---	---	---	7.59631	5.66293	1.25638e-06	1.10621e-05
acrR_b0464:mprA_b2684	acrR_b0464	mprA_b2684	2321361	-2.17205	-2.27613	2.88295e-05	0.000530908	---	---	---	---
acrR_b0464:mtlR_b3601	acrR_b0464	mtlR_b3601	1266474	-2.95637	-2.84359	1.85716e-07	3.22976e-05	---	---	---	---
acrR_b0464:nagC_b0676	acrR_b0464	nagC_b0676	215164	-1.34577	-1.20334	0.00171572	0.0250515	-3.69412	-5.47168	0.00121524	0.000108499
acrR_b0464:nanR_b3226	acrR_b0464	nanR_b3226	1756973	---	---	---	---	-2.35285	-2.89023	0.0136398	0.0213932
acrR_b0464:narL_b1221	acrR_b0464	narL_b1221	791124	---	---	---	---	-1.85934	-2.54149	0.0277604	0.0349752
acrR_b0464:narP_b2193	acrR_b0464	narP_b2193	1808202	-0.491538	-1.00842	0.0326344	0.0415666	---	---	---	---
acrR_b0464:nhaR_b0020	acrR_b0464	nhaR_b0020	465365	-0.789158	-1.31206	0.0134921	0.0184189	---	---	---	---
acrR_b0464:nimR_b1790	acrR_b0464	nimR_b1790	1390837	-0.891598	-1.04232	0.00961384	0.0382194	---	---	---	---
acrR_b0464:norR_b2709	acrR_b0464	norR_b2709	2300372	-1.22127	-1.08013	0.00285333	0.0347321	---	---	---	---
acrR_b0464:nrdR_b0413	acrR_b0464	nrdR_b0413	52310	-3.22996	-3.56924	2.43657e-08	4.08182e-07	-10.1142	-11.8945	3.25742e-13	3.23477e-16
acrR_b0464:ompR_b3405	acrR_b0464	ompR_b3405	1026766	-0.809786	-2.46861	0.0126204	0.000218154	---	---	---	---
acrR_b0464:paaX_b1399	acrR_b0464	paaX_b1399	979621	-9.61348	-10.6674	1.39303e-46	1.18579e-46	3.37777	2.48492	0.028971	0.0213191
acrR_b0464:perR_b0254	acrR_b0464	perR_b0254	215579	2.81851	1.80038	0.000952347	0.00924	---	---	---	---
acrR_b0464:pgrR_b1328	acrR_b0464	pgrR_b1328	908073	-4.16762	-4.1032	7.8848e-12	9.21489e-09	-8.39124	-9.70564	6.87131e-10	2.45723e-11
acrR_b0464:phnF_b4102	acrR_b0464	phnF_b4102	804217	1.98442	3.02696	0.0261077	3.31537e-05	---	---	---	---
acrR_b0464:phoB_b0399	acrR_b0464	phoB_b0399	67930	3.26995	3.37887	9.4101e-05	4.14102e-06	---	---	---	---
acrR_b0464:phoP_b1130	acrR_b0464	phoP_b1130	705721	-5.91789	-6.10917	2.70493e-20	7.31116e-17	-7.51778	-8.56367	2.0357e-08	3.49552e-09
acrR_b0464:ppsR_b1703	acrR_b0464	ppsR_b1703	1303527	-1.23031	-1.76272	0.00275249	0.00422681	---	---	---	---
acrR_b0464:pspC_b1306	acrR_b0464	pspC_b1306	885107	-1.74537	-2.61218	0.000277777	0.000107946	---	---	---	---
acrR_b0464:purR_b1658	acrR_b0464	purR_b1658	1253926	---	---	---	---	4.94791	3.59873	0.00162852	0.00252713
acrR_b0464:putA_b1014	acrR_b0464	putA_b1014	589710	-0.844747	-1.30181	0.0112508	0.0189755	---	---	---	---
acrR_b0464:puuR_b1299	acrR_b0464	puuR_b1299	877993	-1.23289	-2.04531	0.0027243	0.00142301	4.96472	3.33619	0.00157057	0.00438917
acrR_b0464:qseB_b3025	acrR_b0464	qseB_b3025	1962174	---	---	---	---	3.47002	2.02051	0.0251383	0.0442335
acrR_b0464:rclR_b0305	acrR_b0464	rclR_b0305	164680	---	---	---	---	3.96698	4.46039	0.0110471	0.000331873
acrR_b0464:relE_b1563	acrR_b0464	relE_b1563	1161428	---	---	---	---	3.78549	3.64312	0.0150864	0.00229488
acrR_b0464:rhaS_b3905	acrR_b0464	rhaS_b3905	1592372	-3.24722	-3.18184	2.13345e-08	4.70615e-06	4.05996	3.13188	0.00936898	0.00660296
acrR_b0464:rob_b4396	acrR_b0464	rob_b4396	491327	---	---	---	---	-9.14499	-8.02679	2.82959e-11	2.90452e-08
acrR_b0464:rstA_b1608	acrR_b0464	rstA_b1608	1198232	-1.53968	-1.61238	0.000735153	0.00715785	---	---	---	---
acrR_b0464:rtcR_b3422	acrR_b0464	rtcR_b3422	1049169	-3.44964	-3.36931	4.3062e-09	1.48838e-06	---	---	---	---
acrR_b0464:sfsB_b3188	acrR_b0464	sfsB_b3188	1796275	---	---	---	---	-2.10077	-2.71916	0.0198404	0.0273997
acrR_b0464:sgrR_b0069	acrR_b0464	sgrR_b0069	407686	-1.22734	-1.54767	0.00278521	0.00888046	3.85276	2.35724	0.0134613	0.0262968
acrR_b0464:soxS_b4062	acrR_b0464	soxS_b4062	850344	-1.34447	-1.11531	0.00172511	0.0317126	-3.82803	-4.64455	0.000917153	0.000815288
acrR_b0464:srlR_b2707	acrR_b0464	srlR_b2707	2302841	2.07315	1.94142	0.0194564	0.00548476	---	---	---	---
acrR_b0464:stpA_b2669	acrR_b0464	stpA_b2669	2311115	---	---	---	---	-3.2284	-3.28941	0.00305456	0.0114439
acrR_b0464:tdcA_b3118	acrR_b0464	tdcA_b3118	1864397	---	---	---	---	3.84402	6.09351	0.0136635	2.78072e-06
acrR_b0464:tdcR_b3119	acrR_b0464	tdcR_b3119	1863864	-2.37513	-1.4632	8.71589e-06	0.0116509	---	---	---	---
acrR_b0464:torR_b0995	acrR_b0464	torR_b0995	572052	-3.20255	-2.80136	3.00535e-08	4.0526e-05	---	---	---	---
acrR_b0464:trpR_b4393	acrR_b0464	trpR_b4393	493551	-1.18751	-2.81967	0.00325991	3.6742e-05	---	---	---	---
acrR_b0464:ulaR_b4191	acrR_b0464	ulaR_b4191	708184	-2.18594	-3.24623	2.66289e-05	3.19062e-06	---	---	---	---
acrR_b0464:uvrY_b1914	acrR_b0464	uvrY_b1914	1511208	-8.39622	-7.49825	1.17056e-36	2.92662e-24	---	---	---	---
acrR_b0464:ybeF_b0629	acrR_b0464	ybeF_b0629	175215	-2.5241	-2.97697	3.452e-06	1.54653e-05	---	---	---	---
acrR_b0464:ybiH_b0796	acrR_b0464	ybiH_b0796	344762	---	---	---	---	6.63486	5.49384	2.38678e-05	1.85812e-05
acrR_b0464:ybiI_b0803	acrR_b0464	ybiI_b0803	352980	-7.20617	-7.68087	3.70081e-28	2.42362e-25	-2.59547	-4.6582	0.00928918	0.000790578
acrR_b0464:yciT_b1284	acrR_b0464	yciT_b1284	859679	-18.755	-19.1161	5.54587e-161	5.42061e-144	---	---	---	---
acrR_b0464:ycjW_b1320	acrR_b0464	ycjW_b1320	899045	-10.4019	-10.2642	1.12504e-53	2.23473e-43	---	---	---	---
acrR_b0464:ydcI_b1422	acrR_b0464	ydcI_b1422	1010230	---	---	---	---	-13.3403	-3.75548	5.95254e-21	0.00505406
acrR_b0464:ydhB_b1659	acrR_b0464	ydhB_b1659	1254948	-1.69022	-2.73075	0.000363334	5.8829e-05	3.10511	1.98424	0.0432227	0.046648
acrR_b0464:ydiP_b1696	acrR_b0464	ydiP_b1696	1294472	-1.43948	-1.54135	0.00114879	0.00906619	-2.6885	-4.36124	0.00796776	0.00151499
acrR_b0464:ydjF_b1770	acrR_b0464	ydjF_b1770	1370178	-0.778784	-0.942767	0.0139491	0.0486682	---	---	---	---
acrR_b0464:yedW_b1969	acrR_b0464	yedW_b1969	1554657	-0.65933	-4.35161	0.0202022	1.33626e-09	-2.35217	-4.03744	0.013654	0.00294361
acrR_b0464:yehT_b2125	acrR_b0464	yehT_b2125	1729945	-0.589971	-2.28979	0.0247728	0.000499446	---	---	---	---
acrR_b0464:yeiE_b2157	acrR_b0464	yeiE_b2157	1766439	-10.3474	-10.5059	3.61332e-53	2.51855e-45	---	---	---	---
acrR_b0464:yeiI_b2160	acrR_b0464	yeiI_b2160	1769402	---	---	---	---	-3.08202	-3.1276	0.00400741	0.0148682
acrR_b0464:yeiL_b2163	acrR_b0464	yeiL_b2163	1773057	-2.76444	-2.90095	7.09827e-07	2.36176e-05	---	---	---	---
acrR_b0464:yfaX_b2248	acrR_b0464	yfaX_b2248	1880467	-1.25055	-1.60055	0.0025379	0.00744922	7.27818	5.37198	3.47667e-06	2.67818e-05
acrR_b0464:yfeR_b2409	acrR_b0464	yfeR_b2409	2045744	-13.1663	-13.6703	1.11849e-82	5.69603e-75	---	---	---	---
acrR_b0464:yfiE_b2577	acrR_b0464	yfiE_b2577	2227463	-1.95406	-2.18173	9.56367e-05	0.000803036	---	---	---	---
acrR_b0464:ygeV_b2869	acrR_b0464	ygeV_b2869	2126875	-2.01258	-1.6749	6.99144e-05	0.00577505	---	---	---	---
acrR_b0464:yhaJ_b3105	acrR_b0464	yhaJ_b3105	1878447	-1.431	-1.28947	0.00119203	0.019664	---	---	---	---
acrR_b0464:yhjB_b3520	acrR_b0464	yhjB_b3520	1162194	---	---	---	---	-2.00601	-4.18651	0.0226967	0.00218066
acrR_b0464:yiaG_b3555	acrR_b0464	yiaG_b3555	1210380	-0.825748	-2.21967	0.0119787	0.000681207	---	---	---	---
acrR_b0464:yiaU_b3585	acrR_b0464	yiaU_b3585	1242894	---	---	---	---	3.81315	2.59804	0.0143988	0.0175987
acrR_b0464:yidP_b3684	acrR_b0464	yidP_b3684	1354801	---	---	---	---	5.21118	4.15558	0.000911039	0.000707236
acrR_b0464:yidZ_b3711	acrR_b0464	yidZ_b3711	1386065	-3.23683	-2.10443	2.31114e-08	0.00111472	---	---	---	---
acrR_b0464:yieP_b3755	acrR_b0464	yieP_b3755	1435271	---	---	---	---	12.7742	11.4394	2.22045e-16	1.11022e-16
acrR_b0464:yijO_b3954	acrR_b0464	yijO_b3954	1642102	---	---	---	---	10.5817	9.87935	1.0684e-11	3.45723e-13
acrR_b0464:yjdC_b4135	acrR_b0464	yjdC_b4135	763331	---	---	---	---	-1.4588	-3.05197	0.0461575	0.0167392
acrR_b0464:yjjQ_b4365	acrR_b0464	yjjQ_b4365	522435	-2.53166	-2.64102	3.28978e-06	9.33306e-05	13.0344	3.1535	0	0.00632922
acrR_b0464:yneJ_b1526	acrR_b0464	yneJ_b1526	1130886	-0.618779	-1.60758	0.0227831	0.00727494	---	---	---	---
acrR_b0464:yoeB_b4539	acrR_b0464	yoeB_b4539	1605716	---	---	---	---	5.53711	3.77479	0.000426537	0.00171524
acrR_b0464:yphH_b2550	acrR_b0464	yphH_b2550	2195887	---	---	---	---	4.92688	2.97457	0.00170378	0.00892962
acrR_b0464:ytfH_b4212	acrR_b0464	ytfH_b4212	692144	3.26839	1.82567	9.49174e-05	0.00843465	-1.61844	-3.25709	0.0379637	0.012069
acrR_b0464:zur_b4046	acrR_b0464	zur_b4046	867724	-1.4314	-1.34236	0.00118994	0.0168509	---	---	---	---
ada_b2213:adiY_b4116	ada_b2213	adiY_b4116	2028107	2.8947	2.32511	0.000661453	0.00112686	---	---	---	---
ada_b2213:allS_b0504	ada_b2213	allS_b0504	1781230	5.41077	3.45471	9.07041e-12	2.57291e-06	6.57143	2.97118	2.85872e-05	0.00898692
ada_b2213:alpA_b2624	ada_b2213	alpA_b2624	443561	2.77492	1.33712	0.00116765	0.0410179	9.16581	5.25001	4.38621e-09	3.83475e-05
ada_b2213:appY_b0564	ada_b2213	appY_b0564	1729022	4.61781	2.82388	9.86965e-09	0.000100108	5.48062	5.08759	0.000488032	6.11946e-05
ada_b2213:araC_b0064	ada_b2213	araC_b0064	2241410	10.3004	9.18096	0	0	---	---	---	---
ada_b2213:arcA_b4401	ada_b2213	arcA_b4401	2314021	4.59444	2.5134	1.19106e-08	0.000474347	3.79087	3.87973	0.0149505	0.00135249
ada_b2213:argP_b2916	ada_b2213	argP_b2916	744670	7.92585	6.19395	0	1.11022e-16	---	---	---	---
ada_b2213:argR_b3237	ada_b2213	argR_b3237	1070819	---	---	---	---	-2.52262	-7.12181	0.0104503	7.58034e-07
ada_b2213:ascG_b2714	ada_b2213	ascG_b2714	523171	11.3988	9.55057	0	0	6.70934	3.29239	1.92692e-05	0.00479821
ada_b2213:asnC_b3743	ada_b2213	asnC_b3743	1395939	---	---	---	---	6.21887	3.27345	7.55482e-05	0.00498544
ada_b2213:baeR_b2079	ada_b2213	baeR_b2079	145540	6.83494	4.93577	0	3.26847e-11	---	---	---	---
ada_b2213:basR_b4113	ada_b2213	basR_b4113	2024221	4.85235	3.38072	1.41299e-09	4.09367e-06	8.45533	6.39107	6.47736e-08	1.01802e-06
ada_b2213:bdcR_b4251	ada_b2213	bdcR_b4251	2165065	2.57842	1.34647	0.00280427	0.0399352	---	---	---	---
ada_b2213:betI_b0313	ada_b2213	betI_b0313	1984117	3.57819	3.06583	1.56181e-05	2.66204e-05	6.474	6.48614	3.75909e-05	7.32054e-07
ada_b2213:birA_b3973	ada_b2213	birA_b3973	1148895	---	---	---	---	12.2984	6.66672	2.22045e-15	3.8674e-07
ada_b2213:cadC_b4133	ada_b2213	cadC_b4133	2051335	2.92493	1.78988	0.000570697	0.0095934	7.69563	7.7609	9.06271e-07	5.83135e-09
ada_b2213:caiF_b0034	ada_b2213	caiF_b0034	2277980	-0.553782	-1.20859	0.0274662	0.0246928	7.84484	3.00469	5.50419e-07	0.00843536
ada_b2213:cbl_b1987	ada_b2213	cbl_b1987	249624	3.35385	2.23399	5.87299e-05	0.00167718	13.0335	8.83445	0	5.48854e-11
ada_b2213:comR_b1111	ada_b2213	comR_b1111	1142266	2.18206	1.47498	0.0133113	0.0272678	6.66605	2.05317	2.18282e-05	0.0421463
ada_b2213:cpxR_b3912	ada_b2213	cpxR_b3912	1217272	4.72639	2.62867	4.06574e-09	0.000271289	---	---	---	---
ada_b2213:crp_b3357	ada_b2213	crp_b3357	1839925	3.67626	1.45715	8.49994e-06	0.0287939	13.5351	9.00162	0	2.52662e-11
ada_b2213:cspA_b3556	ada_b2213	cspA_b3556	1606415	---	---	---	---	13.2022	10.3338	0	3.24185e-14
ada_b2213:cspC_b1823	ada_b2213	cspC_b1823	403526	2.95391	1.30094	0.000494669	0.0454364	---	---	---	---
ada_b2213:cspD_b0880	ada_b2213	cspD_b0880	1389663	---	---	---	---	6.04037	5.25077	0.000121124	3.82629e-05
ada_b2213:cspE_b0623	ada_b2213	cspE_b0623	1654752	---	---	---	---	11.4043	8.90199	2.17049e-13	4.01824e-11
ada_b2213:cspF_b1558	ada_b2213	cspF_b1558	668894	2.35483	1.53811	0.00698603	0.0223944	5.56317	3.00354	0.000400655	0.0084538
ada_b2213:cspG_b0990	ada_b2213	cspG_b0990	1260580	5.66401	4.71839	7.55618e-13	2.16772e-10	---	---	---	---
ada_b2213:cspI_b1552	ada_b2213	cspI_b1552	672294	4.07319	2.50647	6.02961e-07	0.000490219	8.48896	6.82055	5.73034e-08	2.2188e-07
ada_b2213:cueR_b0487	ada_b2213	cueR_b0487	1799051	4.45102	3.74583	3.69039e-08	3.77996e-07	8.1373	4.71958	2.01459e-07	0.000168674
ada_b2213:cynR_b0338	ada_b2213	cynR_b0338	1954761	6.93868	5.88565	0	3.21965e-15	-5.4838	-7.38748	1.52682e-05	3.02782e-07
ada_b2213:cysB_b1275	ada_b2213	cysB_b1275	976132	3.63497	1.36743	1.10053e-05	0.037591	---	---	---	---
ada_b2213:cytR_b3934	ada_b2213	cytR_b3934	1198486	2.27486	1.65959	0.00947694	0.0150645	---	---	---	---
ada_b2213:dctR_b3507	ada_b2213	dctR_b3507	1671463	-3.46875	-3.69676	3.68751e-09	1.72579e-07	-6.66336	-8.99734	4.07483e-07	5.72148e-10
ada_b2213:dcuR_b4124	ada_b2213	dcuR_b4124	2040254	---	---	---	---	6.84138	4.04985	1.31086e-05	0.000910456
ada_b2213:dmlR_b1799	ada_b2213	dmlR_b1799	429152	2.40847	1.74763	0.00565777	0.0111383	8.43652	3.64279	6.93536e-08	0.00229654
ada_b2213:dnaA_b3702	ada_b2213	dnaA_b3702	1442947	4.20954	3.39587	2.26957e-07	3.72531e-06	8.33146	4.21926	1.01293e-07	0.000605945
ada_b2213:dpiA_b0620	ada_b2213	dpiA_b0620	1658910	3.23683	2.15733	0.000112943	0.00231886	6.54758	6.6984	3.05807e-05	3.45243e-07
ada_b2213:dsdC_b2364	ada_b2213	dsdC_b2364	168401	4.76867	3.49577	2.86117e-09	1.98041e-06	11.886	9.70968	1.93179e-14	8.15459e-13
ada_b2213:ecpR_b0294	ada_b2213	ecpR_b0294	2002115	-1.90659	-2.67088	0.000122745	8.0163e-05	7.00937	2.12469	7.94426e-06	0.0378537
ada_b2213:envR_b3264	ada_b2213	envR_b3264	1098919	4.83847	2.87907	1.58996e-09	7.465e-05	6.6888	4.80588	2.04456e-05	0.000133727
ada_b2213:envY_b0566	ada_b2213	envY_b0566	1726544	3.45146	3.26852	3.33869e-05	8.13248e-06	13.5643	13.7137	0	0
ada_b2213:eutR_b2437	ada_b2213	eutR_b2437	245837	---	---	---	---	9.20014	4.36318	3.82992e-09	0.000424391
ada_b2213:fabR_b3963	ada_b2213	fabR_b3963	1161171	---	---	---	---	11.4232	6.89025	1.97731e-13	1.71866e-07
ada_b2213:fadR_b1187	ada_b2213	fadR_b1187	1075441	6.98468	6.25878	0	0	---	---	---	---
ada_b2213:feaR_b1384	ada_b2213	feaR_b1384	863678	-8.69169	-10.1607	5.941e-39	1.48137e-42	-5.986	-7.78613	3.50954e-06	7.17993e-08
ada_b2213:fhlA_b2731	ada_b2213	fhlA_b2731	539255	---	---	---	---	5.72908	3.23217	0.000267198	0.00541608
ada_b2213:fis_b3261	ada_b2213	fis_b3261	1097387	6.61805	5.64976	0	3.67484e-14	---	---	---	---
ada_b2213:flhC_b1891	ada_b2213	flhC_b1891	333117	---	---	---	---	6.72844	4.53638	1.82331e-05	0.00027301
ada_b2213:flhD_b1892	ada_b2213	flhD_b1892	332755	---	---	---	---	10.2199	5.62866	5.4014e-11	1.23012e-05
ada_b2213:fnr_b1334	ada_b2213	fnr_b1334	911435	5.58231	4.13473	1.7073e-12	2.3243e-08	5.46141	2.78665	0.000510754	0.0126256
ada_b2213:frlR_b3375	ada_b2213	frlR_b3375	1821894	3.71033	1.26908	6.8517e-06	0.0496368	---	---	---	---
ada_b2213:frvR_b3897	ada_b2213	frvR_b3897	1233087	---	---	---	---	6.96202	6.80078	9.15988e-06	2.3845e-07
ada_b2213:fucR_b2805	ada_b2213	fucR_b2805	624285	-0.358825	-1.22767	0.0461367	0.0234222	---	---	---	---
ada_b2213:gadE_b3512	ada_b2213	gadE_b3512	1667783	3.06539	1.77975	0.000281302	0.00994565	---	---	---	---
ada_b2213:gadX_b3516	ada_b2213	gadX_b3516	1660866	2.60002	1.2997	0.00255545	0.0455936	---	---	---	---
ada_b2213:galS_b2151	ada_b2213	galS_b2151	67673	---	---	---	---	-14.3547	-18.8504	8.55213e-24	2.34016e-38
ada_b2213:gcvA_b2808	ada_b2213	gcvA_b2808	626567	3.79467	2.8751	3.98121e-06	7.62542e-05	---	---	---	---
ada_b2213:glcC_b2980	ada_b2213	glcC_b2980	813189	---	---	---	---	5.58581	2.44802	0.000379361	0.0226685
ada_b2213:glpR_b3423	ada_b2213	glpR_b3423	1766071	-1.11026	-2.3076	0.00438783	0.000460991	---	---	---	---
ada_b2213:gntR_b3438	ada_b2213	gntR_b3438	1747950	8.94635	4.76139	0	1.50066e-10	19.3256	12	0	0
ada_b2213:gutM_b2706	ada_b2213	gutM_b2706	513538	---	---	---	---	5.95969	4.08553	0.000149274	0.000836546
ada_b2213:hcaR_b2537	ada_b2213	hcaR_b2537	352923	---	---	---	---	5.7887	2.05409	0.000230353	0.0420884
ada_b2213:hdfR_b4480	ada_b2213	hdfR_b4480	1374975	4.77967	3.42831	2.60971e-09	3.03981e-06	6.6857	2.04744	2.06285e-05	0.0425066
ada_b2213:hicB_b1438	ada_b2213	hicB_b1438	801037	6.45285	4.78956	1.11022e-16	1.17741e-10	---	---	---	---
ada_b2213:higA_b3082	ada_b2213	higA_b3082	918645	-1.62296	-2.33198	0.000500343	0.000412751	---	---	---	---
ada_b2213:hipA_b1507	ada_b2213	hipA_b1507	718785	7.75921	6.80695	0	0	7.13414	4.16987	5.43415e-06	0.000683239
ada_b2213:hipB_b1508	ada_b2213	hipB_b1508	718519	4.96419	3.63538	5.39081e-10	7.95987e-07	---	---	---	---
ada_b2213:hns_b1237	ada_b2213	hns_b1237	1018176	7.13951	5.09161	0	8.00604e-12	12.984	11.0311	0	6.66134e-16
ada_b2213:hupA_b4000	ada_b2213	hupA_b4000	1122389	6.21599	4.72668	2.22045e-15	2.01983e-10	---	---	---	---
ada_b2213:hupB_b0440	ada_b2213	hupB_b0440	1851728	---	---	---	---	8.36982	6.04028	8.82573e-08	3.31375e-06
ada_b2213:hycA_b2725	ada_b2213	hycA_b2725	534891	7.32546	6.25575	0	1.11022e-16	---	---	---	---
ada_b2213:hypT_b4327	ada_b2213	hypT_b4327	2248319	---	---	---	---	6.08775	3.67449	0.000107	0.00214263
ada_b2213:iclR_b4018	ada_b2213	iclR_b4018	1912655	3.04521	2.15695	0.000312079	0.00232251	10.8826	8.65833	2.65776e-12	1.22511e-10
ada_b2213:ihfB_b0912	ada_b2213	ihfB_b0912	1348141	6.77246	2.4381	0	0.000675218	-2.20396	-5.67006	0.0170698	6.38534e-05
ada_b2213:ilvY_b3773	ada_b2213	ilvY_b3773	1365122	5.67691	3.88002	6.6358e-13	1.48706e-07	8.75304	5.9488	2.15247e-08	4.46567e-06
ada_b2213:iscR_b2531	ada_b2213	iscR_b2531	346560	2.34737	1.70938	0.0071909	0.012719	---	---	---	---
ada_b2213:kdpE_b0694	ada_b2213	kdpE_b0694	1590520	5.96642	3.46951	3.30846e-14	2.34217e-06	---	---	---	---
ada_b2213:lacI_b0345	ada_b2213	lacI_b0345	1945941	2.27158	1.49411	0.00959388	0.0257049	---	---	---	---
ada_b2213:leuO_b0076	ada_b2213	leuO_b0076	2227363	4.75676	3.9029	3.15995e-09	1.26443e-07	14.3583	13.0204	0	0
ada_b2213:lexA_b4043	ada_b2213	lexA_b4043	1946966	7.94688	1.88841	0	0.00669754	---	---	---	---
ada_b2213:lgoR_b4357	ada_b2213	lgoR_b4357	2285878	2.67674	2.00286	0.00182481	0.00432627	---	---	---	---
ada_b2213:lldR_b3604	ada_b2213	lldR_b3604	1546846	3.37365	1.80762	5.24492e-05	0.00900294	7.48524	2.3884	1.80131e-06	0.0250002
ada_b2213:lrhA_b2289	ada_b2213	lrhA_b2289	96634	---	---	---	---	6.84652	3.71692	1.29118e-05	0.00195123
ada_b2213:lrp_b0889	ada_b2213	lrp_b0889	1379164	-8.92614	-9.7799	7.96048e-41	1.31672e-39	-3.44408	-4.48286	0.00201533	0.00116629
ada_b2213:lsrR_b1512	ada_b2213	lsrR_b1512	709720	---	---	---	---	5.92838	2.86035	0.000161764	0.0110424
ada_b2213:lysR_b2839	ada_b2213	lysR_b2839	663938	5.32068	4.70316	2.13208e-11	2.46727e-10	11.1927	3.11592	6.08069e-13	0.0068117
ada_b2213:malI_b1620	ada_b2213	malI_b1620	611781	---	---	---	---	7.67334	2.90947	9.75588e-07	0.0100856
ada_b2213:marA_b1531	ada_b2213	marA_b1531	691004	8.0395	7.12905	0	0	12.7554	7.34639	2.22045e-16	3.05299e-08
ada_b2213:marR_b1530	ada_b2213	marR_b1530	691407	2.70087	1.72552	0.00163774	0.0120296	---	---	---	---
ada_b2213:mcbR_b1450	ada_b2213	mcbR_b1450	790034	-0.648125	-1.6356	0.0208904	0.006614	---	---	---	---
ada_b2213:melR_b4118	ada_b2213	melR_b4118	2031659	9.6732	7.84937	0	0	---	---	---	---
ada_b2213:metR_b3828	ada_b2213	metR_b3828	1310126	10.4644	9.33843	0	0	---	---	---	---
ada_b2213:mhpR_b0346	ada_b2213	mhpR_b0346	1944917	6.08589	4.28217	9.21485e-15	7.54288e-09	---	---	---	---
ada_b2213:mlc_b1594	ada_b2213	mlc_b1594	642397	2.56438	1.3243	0.00297745	0.0425419	---	---	---	---
ada_b2213:mntR_b0817	ada_b2213	mntR_b0817	1458603	7.18851	4.73619	0	1.86236e-10	---	---	---	---
ada_b2213:modE_b0761	ada_b2213	modE_b0761	1517609	2.52763	1.58943	0.00347751	0.0189948	---	---	---	---
ada_b2213:mprA_b2684	ada_b2213	mprA_b2684	495687	7.02779	6.25061	0	1.11022e-16	8.29832	6.07001	1.14036e-07	3.00504e-06
ada_b2213:mqsA_b3021	ada_b2213	mqsA_b3021	852768	-3.5537	-7.67065	1.83519e-09	2.79055e-25	---	---	---	---
ada_b2213:mqsR_b3022	ada_b2213	mqsR_b3022	853165	-1.16855	-3.70709	0.00350997	1.60763e-07	-2.33281	-5.37205	0.014065	0.000140637
ada_b2213:mtlR_b3601	ada_b2213	mtlR_b3601	1550517	2.62356	1.41218	0.00230717	0.0329624	9.66052	5.89707	5.91437e-10	5.2771e-06
ada_b2213:murR_b2427	ada_b2213	murR_b2427	236459	3.4913	2.3426	2.63774e-05	0.0010424	8.86356	5.75485	1.41609e-08	8.29787e-06
ada_b2213:nac_b1988	ada_b2213	nac_b1988	248605	5.04438	3.08657	2.66228e-10	2.3654e-05	---	---	---	---
ada_b2213:nadR_b4390	ada_b2213	nadR_b4390	2318256	-0.831257	-2.06422	0.0117637	0.00131689	---	---	---	---
ada_b2213:nanR_b3226	ada_b2213	nanR_b3226	1059814	3.16428	1.6498	0.000167273	0.0155672	---	---	---	---
ada_b2213:narL_b1221	ada_b2213	narL_b1221	1035269	-0.341213	-1.70044	0.0482018	0.00528059	-7.59468	-9.81371	1.53071e-08	1.48859e-11
ada_b2213:nemR_b1649	ada_b2213	nemR_b1649	584339	2.95012	1.46796	0.000504053	0.0278603	---	---	---	---
ada_b2213:nhaR_b0020	ada_b2213	nhaR_b0020	2293055	-0.576967	-1.28453	0.0257153	0.0199449	---	---	---	---
ada_b2213:nikR_b3481	ada_b2213	nikR_b3481	1707687	3.72057	2.98287	6.41924e-06	4.23926e-05	---	---	---	---
ada_b2213:nimR_b1790	ada_b2213	nimR_b1790	435385	2.59838	1.277	0.00257359	0.0485645	4.28313	4.2554	0.00622001	0.000554601
ada_b2213:norR_b2709	ada_b2213	norR_b2709	515692	2.77307	1.45038	0.00117769	0.0293918	---	---	---	---
ada_b2213:nrdR_b0413	ada_b2213	nrdR_b0413	1880000	---	---	---	---	6.87936	3.39987	1.17175e-05	0.00384992
ada_b2213:nsrR_b4178	ada_b2213	nsrR_b4178	2097131	5.42778	2.64135	7.7055e-12	0.000254769	-2.6944	-6.42281	0.0078896	7.24192e-06
ada_b2213:ogrK_b2082	ada_b2213	ogrK_b2082	143018	4.12995	3.24439	4.03164e-07	9.3996e-06	6.65095	2.08471	2.27941e-05	0.0402068
ada_b2213:oxyR_b3961	ada_b2213	oxyR_b3961	1163535	2.15983	1.66344	0.0144075	0.014871	---	---	---	---
ada_b2213:paaX_b1399	ada_b2213	paaX_b1399	846472	5.22411	4.28349	5.23848e-11	7.46582e-09	---	---	---	---
ada_b2213:pdeL_b0315	ada_b2213	pdeL_b0315	1979992	-0.884922	-1.64748	0.00983393	0.00634993	6.43214	3.65482	4.22323e-05	0.00223698
ada_b2213:pdhR_b0113	ada_b2213	pdhR_b0113	2189819	---	---	---	---	19.4197	11.9355	0	0
ada_b2213:pepA_b4260	ada_b2213	pepA_b4260	2175381	5.95894	4.23119	3.58602e-14	1.11782e-08	-10.9559	-15.6695	4.83647e-15	5.61639e-27
ada_b2213:pgrR_b1328	ada_b2213	pgrR_b1328	918071	---	---	---	---	-10.6216	-13.3849	2.67124e-14	4.138e-20
ada_b2213:phnF_b4102	ada_b2213	phnF_b4102	2012636	2.24648	1.47353	0.0105311	0.0273889	8.98336	4.37363	8.94122e-09	0.000413405
ada_b2213:phoB_b0399	ada_b2213	phoB_b0399	1895620	3.79506	2.82906	3.97107e-06	9.74094e-05	8.27586	3.65511	1.23541e-07	0.00223557
ada_b2213:phoP_b1130	ada_b2213	phoP_b1130	1120651	4.32473	3.08548	9.67378e-08	2.3802e-05	8.51087	5.39986	5.28921e-08	2.46477e-05
ada_b2213:ppsR_b1703	ada_b2213	ppsR_b1703	522683	---	---	---	---	-11.4276	-13.2239	3.99371e-16	1.14746e-19
ada_b2213:prpR_b0330	ada_b2213	prpR_b0330	1965008	5.3136	3.6871	2.27875e-11	5.63103e-07	---	---	---	---
ada_b2213:pspF_b1303	ada_b2213	pspF_b1303	943049	4.27338	2.32605	1.41916e-07	0.00112214	5.77706	2.90302	0.000237151	0.010207
ada_b2213:purR_b1658	ada_b2213	purR_b1658	572092	4.64734	3.75819	7.77154e-09	3.4732e-07	---	---	---	---
ada_b2213:puuR_b1299	ada_b2213	puuR_b1299	948493	3.48406	1.89486	2.75384e-05	0.00653849	4.5985	4.74179	0.00336875	0.000158946
ada_b2213:qseB_b3025	ada_b2213	qseB_b3025	854745	3.82394	2.63321	3.2873e-06	0.000265258	---	---	---	---
ada_b2213:rbsR_b3753	ada_b2213	rbsR_b3753	1383723	---	---	---	---	3.31075	3.1661	0.0320505	0.00617436
ada_b2213:rcdA_b0846	ada_b2213	rcdA_b0846	1424294	---	---	---	---	-2.45289	-7.29639	0.0116745	4.16295e-07
ada_b2213:rcnR_b2105	ada_b2213	rcnR_b2105	123545	---	---	---	---	12.8413	8.32818	1.11022e-16	5.30419e-10
ada_b2213:relB_b1564	ada_b2213	relB_b1564	665089	---	---	---	---	-2.99708	-4.71781	0.0046727	0.000690506
ada_b2213:relE_b1563	ada_b2213	relE_b1563	665328	3.72603	2.08001	6.1993e-06	0.00318393	---	---	---	---
ada_b2213:rhaR_b3906	ada_b2213	rhaR_b3906	1223448	9.55296	8.08795	0	0	11.5619	6.05168	9.9476e-14	3.19195e-06
ada_b2213:rhaS_b3905	ada_b2213	rhaS_b3905	1224370	8.78785	8.44516	0	0	-1.45228	-5.97806	0.0465182	2.70487e-05
ada_b2213:rob_b4396	ada_b2213	rob_b4396	2319017	4.26736	2.65734	1.48386e-07	0.000235273	---	---	---	---
ada_b2213:rodZ_b2516	ada_b2213	rodZ_b2516	326748	-2.95046	-3.24936	1.93753e-07	3.13034e-06	10.3854	5.62929	2.59167e-11	1.22774e-05
ada_b2213:rstA_b1608	ada_b2213	rstA_b1608	628083	6.16187	4.84509	3.9968e-15	7.26845e-11	-16.9871	-15.4677	4.34336e-32	2.51302e-26
ada_b2213:rtcR_b3422	ada_b2213	rtcR_b3422	1766811	7.33968	6.44942	0	0	---	---	---	---
ada_b2213:sfsB_b3188	ada_b2213	sfsB_b3188	1021025	5.5627	4.02345	2.07234e-12	5.30128e-08	7.44597	2.91909	2.04344e-06	0.00990711
ada_b2213:sgcR_b4300	ada_b2213	sgcR_b4300	2217047	---	---	---	---	8.44847	2.08702	6.64086e-08	0.0400675
ada_b2213:slmA_b3641	ada_b2213	slmA_b3641	1511586	3.96601	2.34874	1.26825e-06	0.00101417	---	---	---	---
ada_b2213:soxR_b4063	ada_b2213	soxR_b4063	1967320	---	---	---	---	-4.6164	-4.5689	0.000150534	0.000965367
ada_b2213:soxS_b4062	ada_b2213	soxS_b4062	1966911	---	---	---	---	9.69385	7.49384	5.14795e-10	1.71009e-08
ada_b2213:stpA_b2669	ada_b2213	stpA_b2669	483008	7.98878	6.33149	0	0	9.16934	4.51478	4.32562e-09	0.000288673
ada_b2213:sutR_b1434	ada_b2213	sutR_b1434	804253	5.1834	3.76002	7.61128e-11	3.42989e-07	-5.6874	-7.65509	8.52164e-06	1.16185e-07
ada_b2213:tdcA_b3118	ada_b2213	tdcA_b3118	952243	11.2522	10.3953	0	0	-7.85608	-7.60655	5.69777e-09	1.38575e-07
ada_b2213:tdcR_b3119	ada_b2213	tdcR_b3119	953496	5.43397	4.12924	7.2603e-12	2.42193e-08	4.58615	2.41426	0.00345326	0.0239652
ada_b2213:torR_b0995	ada_b2213	torR_b0995	1254299	---	---	---	---	4.41784	2.17917	0.00481036	0.0348292
ada_b2213:treR_b4241	ada_b2213	treR_b4241	2157240	3.97133	2.67755	1.22294e-06	0.000212625	7.27635	2.57843	3.49669e-06	0.0182008
ada_b2213:trpR_b4393	ada_b2213	trpR_b4393	2321241	---	---	---	---	6.9402	2.28004	9.77792e-06	0.0297529
ada_b2213:ttdR_b3060	ada_b2213	ttdR_b3060	890241	---	---	---	---	6.76135	2.12979	1.6571e-05	0.0375617
ada_b2213:ulaR_b4191	ada_b2213	ulaR_b4191	2108639	---	---	---	---	6.3035	3.52534	6.01163e-05	0.00295795
ada_b2213:uvrY_b1914	ada_b2213	uvrY_b1914	315179	7.59169	8.02907	0	0	8.35463	5.94393	9.3213e-08	4.53658e-06
ada_b2213:uxuR_b4324	ada_b2213	uxuR_b4324	2245517	---	---	---	---	5.55374	3.00446	0.000409842	0.00843901
ada_b2213:xapR_b2405	ada_b2213	xapR_b2405	213300	---	---	---	---	-6.01892	-5.8693	3.17523e-06	3.68165e-05
ada_b2213:xylR_b3569	ada_b2213	xylR_b3569	1590519	---	---	---	---	-1.43909	-4.54346	0.0472538	0.00102122
ada_b2213:yagI_b0272	ada_b2213	yagI_b0272	2024289	5.46162	4.49086	5.56122e-12	1.43842e-09	7.08571	2.31064	6.30219e-06	0.0283406
ada_b2213:yahB_b0316	ada_b2213	yahB_b0316	1979018	---	---	---	---	-2.213	-4.61861	0.016843	0.000864171
ada_b2213:ybcM_b0546	ada_b2213	ybcM_b0546	1741201	---	---	---	---	6.67976	2.04456	2.09845e-05	0.0426882
ada_b2213:ybdO_b0603	ada_b2213	ybdO_b0603	1675834	---	---	---	---	7.35064	2.75684	2.76776e-06	0.0133196
ada_b2213:ybeF_b0629	ada_b2213	ybeF_b0629	1650875	5.91043	3.75688	5.9841e-14	3.50439e-07	8.02507	2.97791	2.97569e-07	0.0088737
ada_b2213:ybfE_b0685	ada_b2213	ybfE_b0685	1600355	5.21316	4.5494	5.79388e-11	8.91583e-10	7.58348	4.24635	1.31012e-06	0.000567071
ada_b2213:ybhD_b0768	ada_b2213	ybhD_b0768	1511615	2.54702	2.65103	0.003205	0.000242799	---	---	---	---
ada_b2213:ybiI_b0803	ada_b2213	ybiI_b0803	1473797	7.3802	5.1933	0	3.12494e-12	11.1917	7.28154	6.11289e-13	3.92662e-08
ada_b2213:ycjW_b1320	ada_b2213	ycjW_b1320	927000	-5.18613	-5.96102	1.91106e-16	3.68453e-16	---	---	---	---
ada_b2213:ydaS_b1357	ada_b2213	ydaS_b1357	890300	3.92709	2.35154	1.65257e-06	0.00100151	---	---	---	---
ada_b2213:ydcI_b1422	ada_b2213	ydcI_b1422	815890	1.9947	1.28093	0.025251	0.0480392	---	---	---	---
ada_b2213:ydcR_b1439	ada_b2213	ydcR_b1439	799552	7.89523	6.346	0	0	5.6822	3.19288	0.000299954	0.00585641
ada_b2213:yddM_b1477	ada_b2213	yddM_b1477	758201	6.78706	6.48992	0	0	---	---	---	---
ada_b2213:ydeO_b1499	ada_b2213	ydeO_b1499	727274	---	---	---	---	12.5119	12.164	6.66134e-16	0
ada_b2213:ydfH_b1540	ada_b2213	ydfH_b1540	681923	---	---	---	---	4.33523	3.84911	0.00563643	0.00145035
ada_b2213:ydhB_b1659	ada_b2213	ydhB_b1659	571163	---	---	---	---	5.81775	2.54294	0.000214171	0.0193352
ada_b2213:ydiP_b1696	ada_b2213	ydiP_b1696	531660	3.73448	2.4615	5.873e-06	0.000605654	8.01679	3.45521	3.06189e-07	0.00343044
ada_b2213:ydjF_b1770	ada_b2213	ydjF_b1770	456107	-17.4534	-19.4069	2.16011e-140	2.55839e-148	-16.6723	-19.5559	5.00799e-31	3.6142e-41
ada_b2213:yebK_b1853	ada_b2213	yebK_b1853	373440	3.96546	3.04048	1.27302e-06	3.07255e-05	13.1433	8.32417	0	5.39772e-10
ada_b2213:yehT_b2125	ada_b2213	yehT_b2125	96379	6.62038	4.13244	0	2.36453e-08	---	---	---	---
ada_b2213:yeiE_b2157	ada_b2213	yeiE_b2157	59723	2.6744	1.61838	0.00184388	0.0172786	5.96757	3.31942	0.000146274	0.00454191
ada_b2213:yeiI_b2160	ada_b2213	yeiI_b2160	56553	4.24815	2.92574	1.71008e-07	5.80134e-05	---	---	---	---
ada_b2213:yeiL_b2163	ada_b2213	yeiL_b2163	53327	3.71754	3.00141	6.54418e-06	3.82451e-05	---	---	---	---
ada_b2213:yfaX_b2248	ada_b2213	yfaX_b2248	52360	3.62048	2.08313	1.20408e-05	0.00314398	11.5975	6.98246	8.32667e-14	1.22156e-07
ada_b2213:yfeR_b2409	ada_b2213	yfeR_b2409	217637	8.84346	6.7383	0	0	-3.63087	-6.22622	0.00138446	1.31138e-05
ada_b2213:yfhH_b2561	ada_b2213	yfhH_b2561	383676	---	---	---	---	8.2723	3.55662	1.25114e-07	0.00276683
ada_b2213:yfiE_b2577	ada_b2213	yfiE_b2577	399356	5.19364	4.13996	6.93104e-11	2.23474e-08	---	---	---	---
ada_b2213:ygaV_b2667	ada_b2213	ygaV_b2667	482128	---	---	---	---	7.35516	2.65904	2.72845e-06	0.0158333
ada_b2213:ygbI_b2735	ada_b2213	ygbI_b2735	545384	---	---	---	---	-17.0283	-17.2093	3.14353e-32	3.2024e-32
ada_b2213:ygeV_b2869	ada_b2213	ygeV_b2869	688925	13.7235	13.0455	0	0	-8.99867	-9.07644	5.35816e-11	4.07349e-10
ada_b2213:yggD_b2929	ada_b2213	yggD_b2929	759603	3.72865	2.57642	6.09621e-06	0.000350444	3.3186	3.45169	0.0316761	0.00345582
ada_b2213:yhjB_b3520	ada_b2213	yhjB_b3520	1654782	---	---	---	---	9.6055	5.75296	7.42961e-10	8.34729e-06
ada_b2213:yhjC_b3521	ada_b2213	yhjC_b3521	1653363	2.95196	1.86366	0.000499473	0.00734102	---	---	---	---
ada_b2213:yiaG_b3555	ada_b2213	yiaG_b3555	1606908	---	---	---	---	-4.61315	-9.40187	0.000151741	9.75931e-11
ada_b2213:yiaJ_b3574	ada_b2213	yiaJ_b3574	1584144	-2.35969	-3.83818	9.57159e-06	6.43021e-08	---	---	---	---
ada_b2213:yidF_b3674	ada_b2213	yidF_b3674	1471065	-1.30681	-1.79999	0.00201775	0.0036886	---	---	---	---
ada_b2213:yidL_b3680	ada_b2213	yidL_b3680	1465500	3.01998	1.50475	0.000354982	0.024869	6.82882	3.16998	1.36021e-05	0.00612738
ada_b2213:yidP_b3684	ada_b2213	yidP_b3684	1462061	-0.537599	-1.23884	0.0287432	0.022703	---	---	---	---
ada_b2213:yidZ_b3711	ada_b2213	yidZ_b3711	1430554	6.40766	6.32766	2.22045e-16	0	---	---	---	---
ada_b2213:yihL_b3872	ada_b2213	yihL_b3872	1261785	-0.979695	-1.7757	0.00707971	0.00403209	---	---	---	---
ada_b2213:yihW_b3884	ada_b2213	yihW_b3884	1247488	---	---	---	---	4.13191	1.95067	0.00822792	0.0489761
ada_b2213:yijO_b3954	ada_b2213	yijO_b3954	1174625	4.41003	3.39024	5.06224e-08	3.85816e-06	---	---	---	---
ada_b2213:yjdC_b4135	ada_b2213	yjdC_b4135	2053672	---	---	---	---	6.61466	2.00866	2.52842e-05	0.0450106
ada_b2213:yjhI_b4299	ada_b2213	yjhI_b4299	2215956	---	---	---	---	5.57038	2.61504	0.000393753	0.0170905
ada_b2213:yjiR_b4340	ada_b2213	yjiR_b4340	2261103	-1.22855	-2.37825	0.00277187	0.00033374	---	---	---	---
ada_b2213:yjjJ_b4385	ada_b2213	yjjJ_b4385	2312710	---	---	---	---	5.11957	2.30029	0.00111873	0.0288121
ada_b2213:yjjQ_b4365	ada_b2213	yjjQ_b4365	2294418	6.92403	5.62709	0	4.61853e-14	---	---	---	---
ada_b2213:ymfL_b1147	ada_b2213	ymfL_b1147	1107273	3.94753	2.38875	1.43861e-06	0.000846693	---	---	---	---
ada_b2213:yneJ_b1526	ada_b2213	yneJ_b1526	695276	3.33628	1.60827	6.48959e-05	0.0178622	-4.10879	-5.29933	0.000496344	0.000169472
ada_b2213:ynfL_b1595	ada_b2213	ynfL_b1595	641369	7.68447	6.55069	0	0	9.18517	4.63397	4.06356e-09	0.000211649
ada_b2213:yoeB_b4539	ada_b2213	yoeB_b4539	221073	---	---	---	---	9.44487	4.90614	1.43511e-09	0.000101675
ada_b2213:ypdC_b2382	ada_b2213	ypdC_b2382	192837	4.57468	3.25239	1.3951e-08	8.96001e-06	13.854	9.21284	0	9.30211e-12
ada_b2213:yqeH_b2846	ada_b2213	yqeH_b2846	672453	3.05319	2.04628	0.000299547	0.00364501	---	---	---	---
ada_b2213:yqeI_b2847	ada_b2213	yqeI_b2847	673419	2.98878	1.93124	0.000415611	0.00570134	-3.34785	-2.9902	0.00243185	0.0184074
ada_b2213:yqhC_b3010	ada_b2213	yqhC_b3010	839179	2.95986	1.88829	0.000480244	0.00670058	-7.41854	-9.11156	2.92999e-08	3.49981e-10
ada_b2213:yqjI_b3071	ada_b2213	yqjI_b3071	901696	3.2449	2.09606	0.000108051	0.00298356	9.18334	4.59485	4.09302e-09	0.000234508
ada_b2213:zraR_b4004	ada_b2213	zraR_b4004	1118297	3.85979	3.036	2.59415e-06	3.15105e-05	---	---	---	---
ada_b2213:zur_b4046	ada_b2213	zur_b4046	1949339	---	---	---	---	8.86258	5.35776	1.4214e-08	2.79362e-05
adiY_b4116:agaR_b3131	adiY_b4116	agaR_b3131	1063326	1.84257	2.32629	0.0406222	0.00112098	4.70893	4.96162	0.00269181	8.71938e-05
adiY_b4116:allR_b0506	adiY_b4116	allR_b0506	835960	---	---	---	---	6.37657	6.86845	4.92331e-05	1.86203e-07
adiY_b4116:allS_b0504	adiY_b4116	allS_b0504	834244	-1.57303	-2.92321	0.000631102	2.08843e-05	---	---	---	---
adiY_b4116:arcA_b4401	adiY_b4116	arcA_b4401	301663	-0.75327	-1.08486	0.0151283	0.0343136	---	---	---	---
adiY_b4116:argR_b3237	adiY_b4116	argR_b3237	956818	---	---	---	---	11.5286	12.2575	1.17462e-13	0
adiY_b4116:arsR_b3501	adiY_b4116	arsR_b3501	349959	---	---	---	---	4.53293	4.27133	0.00383961	0.000533271
adiY_b4116:bdcR_b4251	adiY_b4116	bdcR_b4251	136197	---	---	---	---	15.2306	8.33943	0	5.05027e-10
adiY_b4116:birA_b3973	adiY_b4116	birA_b3973	878247	2.49235	1.31506	0.0040272	0.0436687	4.88043	3.89858	0.00188128	0.0012953
adiY_b4116:bluR_b1162	adiY_b4116	bluR_b1162	1518630	2.30578	2.41026	0.00843418	0.000767535	---	---	---	---
adiY_b4116:cdaR_b0162	adiY_b4116	cdaR_b0162	486188	---	---	---	---	-4.3077	-3.12115	0.000314986	0.0150208
adiY_b4116:chbR_b1735	adiY_b4116	chbR_b1735	2124044	---	---	---	---	-3.61759	-3.61685	0.0014226	0.00650879
adiY_b4116:chpS_b4224	adiY_b4116	chpS_b4224	110520	-2.01578	-2.01609	6.87114e-05	0.00160221	---	---	---	---
adiY_b4116:cnu_b1625	adiY_b4116	cnu_b1625	2010388	---	---	---	---	4.85698	4.14959	0.00197717	0.000717531
adiY_b4116:comR_b1111	adiY_b4116	comR_b1111	1473502	-0.692137	-1.39894	0.0182925	0.0142176	---	---	---	---
adiY_b4116:crl_b0240	adiY_b4116	crl_b0240	561554	-2.1862	-1.71995	2.65887e-05	0.00492818	-7.07212	-8.20681	1.01046e-07	1.44986e-08
adiY_b4116:crp_b3357	adiY_b4116	crp_b3357	187550	---	---	---	---	7.70846	8.79775	8.68584e-07	6.496e-11
adiY_b4116:cspA_b3556	adiY_b4116	cspA_b3556	421480	3.13919	3.39557	0.000191182	3.73213e-06	---	---	---	---
adiY_b4116:cspB_b1557	adiY_b4116	cspB_b1557	1946778	2.97269	2.33718	0.000450495	0.00106793	15.0653	5.96522	0	4.23406e-06
adiY_b4116:cspG_b0990	adiY_b4116	cspG_b0990	1355608	---	---	---	---	5.51919	4.68152	0.000445221	0.000186657
adiY_b4116:cueR_b0487	adiY_b4116	cueR_b0487	816942	2.01689	1.38658	0.0234808	0.0355489	---	---	---	---
adiY_b4116:dmlR_b1799	adiY_b4116	dmlR_b1799	2186325	---	---	---	---	5.77821	5.88418	0.000236469	5.50027e-06
adiY_b4116:ebgR_b3075	adiY_b4116	ebgR_b3075	1120741	---	---	---	---	11.931	9.56579	1.53211e-14	1.67044e-12
adiY_b4116:feaR_b1384	adiY_b4116	feaR_b1384	1751817	---	---	---	---	-3.01287	-2.89137	0.00454215	0.0213569
adiY_b4116:flhC_b1891	adiY_b4116	flhC_b1891	2282705	---	---	---	---	5.11282	5.55355	0.00113564	1.54951e-05
adiY_b4116:fnr_b1334	adiY_b4116	fnr_b1334	1704213	2.08613	1.5771	0.0186161	0.0197686	4.91843	5.62998	0.0017349	1.22513e-05
adiY_b4116:frlR_b3375	adiY_b4116	frlR_b3375	205482	2.53696	1.4753	0.00334391	0.0272405	11.463	2.53651	1.62537e-13	0.0195472
adiY_b4116:frvR_b3897	adiY_b4116	frvR_b3897	793272	-1.24962	-1.44509	0.00254744	0.0123314	---	---	---	---
adiY_b4116:fucR_b2805	adiY_b4116	fucR_b2805	1403091	1.8959	2.39197	0.0345405	0.000834387	---	---	---	---
adiY_b4116:gutM_b2706	adiY_b4116	gutM_b2706	1514210	---	---	---	---	-2.60125	-2.75554	0.00920199	0.0260218
adiY_b4116:hha_b0460	adiY_b4116	hha_b0460	783039	-1.74341	-1.16284	0.000280473	0.0279628	-2.55345	-2.37255	0.0099447	0.0435836
adiY_b4116:hicB_b1438	adiY_b4116	hicB_b1438	1814926	-2.02662	-2.02577	6.47875e-05	0.00154067	---	---	---	---
adiY_b4116:higA_b3082	adiY_b4116	higA_b3082	1109046	-1.94272	-1.74166	0.000101552	0.00456042	---	---	---	---
adiY_b4116:hipB_b1508	adiY_b4116	hipB_b1508	1897615	---	---	---	---	6.79168	7.74328	1.51673e-05	6.26698e-09
adiY_b4116:hupB_b0440	adiY_b4116	hupB_b0440	764400	---	---	---	---	-3.73793	-3.58096	0.00110926	0.00693987
adiY_b4116:hypT_b4327	adiY_b4116	hypT_b4327	219451	---	---	---	---	8.96307	11.0565	9.66975e-09	6.66134e-16
adiY_b4116:idnR_b4264	adiY_b4116	idnR_b4264	152214	---	---	---	---	8.07704	2.91087	2.4856e-07	0.0100595
adiY_b4116:ihfB_b0912	adiY_b4116	ihfB_b0912	1267975	-4.46468	-5.9343	4.36126e-13	4.91219e-16	---	---	---	---
adiY_b4116:iscR_b2531	adiY_b4116	iscR_b2531	1681059	-1.27951	-1.1382	0.00225693	0.0298611	4.93409	5.0621	0.00167764	6.57793e-05
adiY_b4116:kdgR_b1827	adiY_b4116	kdgR_b1827	2214747	2.74506	3.29554	0.00133997	6.90676e-06	5.78669	6.92501	0.000231512	1.5118e-07
adiY_b4116:lgoR_b4357	adiY_b4116	lgoR_b4357	257010	-2.56217	-2.34234	2.70628e-06	0.000393695	---	---	---	---
adiY_b4116:lrhA_b2289	adiY_b4116	lrhA_b2289	1930535	---	---	---	---	-5.60527	-4.57329	1.08045e-05	0.000956024
adiY_b4116:mak_b0394	adiY_b4116	mak_b0394	713093	---	---	---	---	-4.45533	-4.2873	0.00022238	0.00177036
adiY_b4116:malI_b1620	adiY_b4116	malI_b1620	2003591	---	---	---	---	6.79167	6.08212	1.5168e-05	2.8873e-06
adiY_b4116:marA_b1531	adiY_b4116	marA_b1531	1925013	---	---	---	---	3.06102	3.14949	0.0459872	0.0063793
adiY_b4116:mcbR_b1450	adiY_b4116	mcbR_b1450	1825701	---	---	---	---	-2.46806	-2.45019	0.0113984	0.0394488
adiY_b4116:metJ_b3938	adiY_b4116	metJ_b3938	833243	---	---	---	---	3.76996	4.04664	0.0154848	0.000917385
adiY_b4116:mlc_b1594	adiY_b4116	mlc_b1594	1972783	-0.892172	-1.47313	0.00959512	0.0112915	-1.55326	-3.5396	0.0411645	0.00746696
adiY_b4116:mngR_b0730	adiY_b4116	mngR_b0730	1069300	---	---	---	---	4.43521	3.51402	0.00465113	0.00303002
adiY_b4116:mntR_b0817	adiY_b4116	mntR_b0817	1157330	---	---	---	---	7.72124	9.09578	8.32496e-07	1.62264e-11
adiY_b4116:modE_b0761	adiY_b4116	modE_b0761	1098003	---	---	---	---	4.80354	6.18861	0.00221238	2.02597e-06
adiY_b4116:mprA_b2684	adiY_b4116	mprA_b2684	1531890	-2.53249	-2.23839	3.27247e-06	0.000627546	-7.0502	-6.92223	1.0909e-07	1.47791e-06
adiY_b4116:mqsR_b3022	adiY_b4116	mqsR_b3022	1174646	---	---	---	---	4.68938	2.72677	0.0028019	0.0140529
adiY_b4116:mtlR_b3601	adiY_b4116	mtlR_b3601	477003	---	---	---	---	3.3891	4.73713	0.0284755	0.00016094
adiY_b4116:nac_b1988	adiY_b4116	nac_b1988	2277776	---	---	---	---	-2.97399	-3.35699	0.00486943	0.0102245
adiY_b4116:nanR_b3226	adiY_b4116	nanR_b3226	967502	---	---	---	---	-1.81538	-2.2727	0.0294407	0.0493659
adiY_b4116:narP_b2193	adiY_b4116	narP_b2193	2047365	---	---	---	---	3.06488	3.38898	0.0457394	0.00393772
adiY_b4116:norR_b2709	adiY_b4116	norR_b2709	1510901	---	---	---	---	3.61528	3.76994	0.0199687	0.001734
adiY_b4116:nrdR_b0413	adiY_b4116	nrdR_b0413	735951	---	---	---	---	3.35067	2.36634	0.0301851	0.0259125
adiY_b4116:nsrR_b4178	adiY_b4116	nsrR_b4178	68263	4.34633	3.12755	8.22145e-08	1.86903e-05	---	---	---	---
adiY_b4116:paaX_b1399	adiY_b4116	paaX_b1399	1768978	-1.55192	-1.72231	0.000695272	0.00488701	3.29872	4.74015	0.032631	0.000159643
adiY_b4116:pdeL_b0315	adiY_b4116	pdeL_b0315	635320	-1.16526	-1.85745	0.00355501	0.00297702	---	---	---	---
adiY_b4116:pepA_b4260	adiY_b4116	pepA_b4260	146513	-1.05098	-1.14027	0.00547262	0.0296978	---	---	---	---
adiY_b4116:phoB_b0399	adiY_b4116	phoB_b0399	720091	---	---	---	---	9.30895	11.3974	2.48335e-09	1.11022e-16
adiY_b4116:phoP_b1130	adiY_b4116	phoP_b1130	1495078	---	---	---	---	6.89148	8.57121	1.13042e-05	1.81265e-10
adiY_b4116:pspC_b1306	adiY_b4116	pspC_b1306	1674464	-0.906875	-1.17116	0.00912584	0.0273437	---	---	---	---
adiY_b4116:pspF_b1303	adiY_b4116	pspF_b1303	1672374	---	---	---	---	4.71117	4.77589	0.00267947	0.000145021
adiY_b4116:rcnR_b2105	adiY_b4116	rcnR_b2105	2152716	3.52833	4.17013	2.11344e-05	1.78006e-08	---	---	---	---
adiY_b4116:rcsA_b1951	adiY_b4116	rcsA_b1951	2315118	-1.05511	-1.23604	0.00539017	0.022882	-6.21134	-9.91848	1.75228e-06	9.10827e-12
adiY_b4116:relE_b1563	adiY_b4116	relE_b1563	1950785	-1.6914	-1.61524	0.000361274	0.00708881	---	---	---	---
adiY_b4116:rhaR_b3906	adiY_b4116	rhaR_b3906	803721	---	---	---	---	15.0625	9.82422	0	4.57523e-13
adiY_b4116:rhaS_b3905	adiY_b4116	rhaS_b3905	802901	---	---	---	---	5.65894	5.53276	0.000317555	1.65098e-05
adiY_b4116:rob_b4396	adiY_b4116	rob_b4396	296514	---	---	---	---	3.98082	6.56344	0.0107819	5.58121e-07
adiY_b4116:rodZ_b2516	adiY_b4116	rodZ_b2516	1700346	---	---	---	---	6.27521	7.21011	6.49106e-05	5.1689e-08
adiY_b4116:rutR_b1013	adiY_b4116	rutR_b1013	1378389	-1.23314	-1.29478	0.00272148	0.0193652	---	---	---	---
adiY_b4116:sdiA_b1916	adiY_b4116	sdiA_b1916	2301972	-1.35783	-1.35742	0.00163082	0.0161136	---	---	---	---
adiY_b4116:sfsB_b3188	adiY_b4116	sfsB_b3188	1006804	---	---	---	---	-2.40642	-3.38013	0.0125556	0.00983307
adiY_b4116:sgcR_b4300	adiY_b4116	sgcR_b4300	188179	1.83298	1.757	0.0418038	0.010778	---	---	---	---
adiY_b4116:sgrR_b0069	adiY_b4116	sgrR_b0069	379369	---	---	---	---	-3.35942	-2.66402	0.00237799	0.0295978
adiY_b4116:slmA_b3641	adiY_b4116	slmA_b3641	515925	2.10547	2.03169	0.0174214	0.00386235	4.04749	2.8289	0.0095802	0.0116954
adiY_b4116:srlR_b2707	adiY_b4116	srlR_b2707	1513370	2.57351	2.92897	0.0028638	5.69994e-05	4.64401	4.95867	0.00307314	8.79131e-05
adiY_b4116:stpA_b2669	adiY_b4116	stpA_b2669	1544695	2.67244	2.20272	0.00186006	0.00191632	---	---	---	---
adiY_b4116:tdcA_b3118	adiY_b4116	tdcA_b3118	1074926	3.82995	4.26646	3.15975e-06	8.51899e-09	---	---	---	---
adiY_b4116:tdcR_b3119	adiY_b4116	tdcR_b3119	1074393	-1.60879	-1.16946	0.000534673	0.0274696	---	---	---	---
adiY_b4116:ttdR_b3060	adiY_b4116	ttdR_b3060	1136934	---	---	---	---	4.86122	4.68387	0.00195952	0.000185501
adiY_b4116:tyrR_b1323	adiY_b4116	tyrR_b1323	1692159	---	---	---	---	8.3575	3.48461	9.22554e-08	0.00322468
adiY_b4116:uidR_b1618	adiY_b4116	uidR_b1618	2001901	-0.826715	-0.940274	0.0119407	0.0489544	---	---	---	---
adiY_b4116:ulaR_b4191	adiY_b4116	ulaR_b4191	79771	-0.780817	-1.21473	0.0138586	0.0242778	---	---	---	---
adiY_b4116:uvrY_b1914	adiY_b4116	uvrY_b1914	2300565	---	---	---	---	7.16046	8.32178	5.01172e-06	5.45422e-10
adiY_b4116:yagI_b0272	adiY_b4116	yagI_b0272	591353	---	---	---	---	5.43728	3.19592	0.000540674	0.00582122
adiY_b4116:yahB_b0316	adiY_b4116	yahB_b0316	636450	2.30186	3.29962	0.00856037	6.73806e-06	-4.27623	-3.58705	0.000338852	0.00686508
adiY_b4116:ybiI_b0803	adiY_b4116	ybiI_b0803	1142337	---	---	---	---	3.18612	2.34267	0.0384944	0.0269221
adiY_b4116:ycjW_b1320	adiY_b4116	ycjW_b1320	1688402	-1.99789	-1.57497	7.56772e-05	0.00811485	---	---	---	---
adiY_b4116:ydeO_b1499	adiY_b4116	ydeO_b1499	1888365	---	---	---	---	-2.81787	-3.16079	0.00639995	0.014104
adiY_b4116:ydiP_b1696	adiY_b4116	ydiP_b1696	2083829	-3.16901	-2.95809	3.87788e-08	1.71952e-05	---	---	---	---
adiY_b4116:yedW_b1969	adiY_b4116	yedW_b1969	2300886	-4.0589	-7.7085	2.18107e-11	1.65411e-25	---	---	---	---
adiY_b4116:yeeY_b2015	adiY_b4116	yeeY_b2015	2251451	---	---	---	---	3.91034	5.01729	0.0121927	7.4632e-05
adiY_b4116:yehT_b2125	adiY_b4116	yehT_b2125	2125550	---	---	---	---	3.95564	3.8355	0.0112685	0.00149588
adiY_b4116:yeiE_b2157	adiY_b4116	yeiE_b2157	2088894	-2.23019	-2.21504	2.06289e-05	0.000695108	4.7218	4.54929	0.00262155	0.00026404
adiY_b4116:yeiI_b2160	adiY_b4116	yeiI_b2160	2085724	1.96509	1.83844	0.0277854	0.00805209	7.20796	10.4107	4.32721e-06	2.15383e-14
adiY_b4116:yfiE_b2577	adiY_b4116	yfiE_b2577	1627870	-1.03213	-0.966081	0.00586322	0.0460509	-4.81302	-5.14337	9.21283e-05	0.000250766
adiY_b4116:ygaV_b2667	adiY_b4116	ygaV_b2667	1545680	---	---	---	---	5.00614	5.15475	0.00143574	5.05155e-05
adiY_b4116:ygbI_b2735	adiY_b4116	ygbI_b2735	1481926	---	---	---	---	4.65204	5.0374	0.00302347	7.05286e-05
adiY_b4116:ygeV_b2869	adiY_b4116	ygeV_b2869	1337404	-3.14406	-2.91969	4.68086e-08	2.12966e-05	-4.37134	-4.5768	0.00027139	0.000948592
adiY_b4116:yggD_b2929	adiY_b4116	yggD_b2929	1267995	---	---	---	---	3.37834	3.79627	0.0289457	0.00163448
adiY_b4116:yhjC_b3521	adiY_b4116	yhjC_b3521	373773	-1.24381	-1.09334	0.00260765	0.0335732	-2.33572	-3.33855	0.0140025	0.0105458
adiY_b4116:yidF_b3674	adiY_b4116	yidF_b3674	556545	---	---	---	---	7.13457	7.39511	5.42709e-06	2.52378e-08
adiY_b4116:yidL_b3680	adiY_b4116	yidL_b3680	561684	---	---	---	---	4.81731	5.17042	0.00214945	4.82914e-05
adiY_b4116:yidP_b3684	adiY_b4116	yidP_b3684	565330	---	---	---	---	3.66341	4.20711	0.018468	0.000624168
adiY_b4116:yidZ_b3711	adiY_b4116	yidZ_b3711	596594	---	---	---	---	-3.36668	-2.89357	0.00234479	0.0212873
adiY_b4116:yieP_b3755	adiY_b4116	yieP_b3755	645800	---	---	---	---	4.15053	5.28217	0.00795326	3.49082e-05
adiY_b4116:yihL_b3872	adiY_b4116	yihL_b3872	765612	---	---	---	---	8.06168	9.9219	2.62169e-07	2.78111e-13
adiY_b4116:yijO_b3954	adiY_b4116	yijO_b3954	852631	---	---	---	---	5.55867	6.49162	0.000405015	7.18157e-07
adiY_b4116:yjjQ_b4365	adiY_b4116	yjjQ_b4365	265550	3.98542	4.09314	1.11023e-06	3.17113e-08	7.39896	4.24927	2.37438e-06	0.000563017
adiY_b4116:ymfL_b1147	adiY_b4116	ymfL_b1147	1508558	---	---	---	---	3.37194	4.04995	0.0292287	0.000910245
adiY_b4116:yneJ_b1526	adiY_b4116	yneJ_b1526	1920243	-1.79029	-2.26545	0.000222306	0.000556772	---	---	---	---
adiY_b4116:yoeB_b4539	adiY_b4116	yoeB_b4539	2250244	-0.880828	-0.991996	0.00997103	0.0432654	---	---	---	---
adiY_b4116:ypdC_b2382	adiY_b4116	ypdC_b2382	1834413	---	---	---	---	5.03345	5.28089	0.00135267	3.50396e-05
adiY_b4116:yqeH_b2846	adiY_b4116	yqeH_b2846	1355022	---	---	---	---	3.17731	3.13938	0.0389873	0.00650686
adiY_b4116:yqhC_b3010	adiY_b4116	yqhC_b3010	1187972	1.84109	2.32271	0.0408035	0.00113891	3.44864	3.59213	0.0259862	0.00256339
adiY_b4116:zraR_b4004	adiY_b4116	zraR_b4004	908485	-2.20955	-1.40857	2.32481e-05	0.0138049	---	---	---	---
adiY_b4116:zur_b4046	adiY_b4116	zur_b4046	78253	---	---	---	---	3.64366	3.50545	0.0190718	0.00308559
agaR_b3131:aidB_b4187	agaR_b3131	aidB_b4187	1140435	---	---	---	---	5.86291	5.95456	0.000191109	4.3831e-06
agaR_b3131:allS_b0504	agaR_b3131	allS_b0504	1898331	3.48393	2.35349	2.75589e-05	0.000992794	5.58477	3.55231	0.000380318	0.00279246
agaR_b3131:alpA_b2624	agaR_b3131	alpA_b2624	520199	---	---	---	---	4.38667	3.17622	0.00510841	0.00605251
agaR_b3131:appY_b0564	agaR_b3131	appY_b0564	1950716	-1.94283	-1.73712	0.000101493	0.0046353	---	---	---	---
agaR_b3131:araC_b0064	agaR_b3131	araC_b0064	1438199	---	---	---	---	-2.76144	-5.89191	0.00704762	3.45464e-05
agaR_b3131:argP_b2916	agaR_b3131	argP_b2916	218409	-0.810197	-1.04866	0.0126035	0.0376166	---	---	---	---
agaR_b3131:ascG_b2714	agaR_b3131	ascG_b2714	439788	---	---	---	---	4.7261	4.47378	0.00259838	0.000320711
agaR_b3131:atoC_b2220	agaR_b3131	atoC_b2220	949790	---	---	---	---	3.25595	3.43365	0.0347649	0.0035887
agaR_b3131:baeR_b2079	agaR_b3131	baeR_b2079	1110576	---	---	---	---	7.28356	7.77221	3.41855e-06	5.56768e-09
agaR_b3131:basR_b4113	agaR_b3131	basR_b4113	1059440	2.47921	2.2595	0.00425092	0.0015025	5.7238	5.5324	0.000270712	1.65278e-05
agaR_b3131:bdcR_b4251	agaR_b3131	bdcR_b4251	1200284	2.97243	2.68172	0.000451086	0.000208212	---	---	---	---
agaR_b3131:bglJ_b4366	agaR_b3131	bglJ_b4366	1330374	2.07924	2.19196	0.0190579	0.00200553	---	---	---	---
agaR_b3131:birA_b3973	agaR_b3131	birA_b3973	184114	---	---	---	---	10.9666	8.63933	1.7899e-12	1.33479e-10
agaR_b3131:bolA_b0435	agaR_b3131	bolA_b0435	1821508	---	---	---	---	7.36469	8.72503	2.64736e-06	9.05448e-11
agaR_b3131:cadC_b4133	agaR_b3131	cadC_b4133	1086554	---	---	---	---	3.91566	3.86751	0.0120808	0.00139081
agaR_b3131:caiF_b0034	agaR_b3131	caiF_b0034	1402112	2.31526	2.09398	0.00813533	0.00300888	---	---	---	---
agaR_b3131:cbl_b1987	agaR_b3131	cbl_b1987	1214660	-2.79805	-3.23804	5.64113e-07	3.35354e-06	---	---	---	---
agaR_b3131:cdaR_b0162	agaR_b3131	cdaR_b0162	1550275	4.09432	3.84932	5.19432e-07	1.84584e-07	5.54824	6.61941	0.000415296	4.57786e-07
agaR_b3131:chbR_b1735	agaR_b3131	chbR_b1735	1456550	-1.92469	-0.965282	0.000111659	0.0461388	---	---	---	---
agaR_b3131:chpS_b4224	agaR_b3131	chpS_b4224	1174607	5.95204	6.65532	3.85247e-14	0	---	---	---	---
agaR_b3131:cnu_b1625	agaR_b3131	cnu_b1625	1570833	-2.55199	-3.34983	2.88912e-06	1.68222e-06	---	---	---	---
agaR_b3131:comR_b1111	agaR_b3131	comR_b1111	2107302	4.22776	2.21411	1.98651e-07	0.00182581	---	---	---	---
agaR_b3131:cpxR_b3912	agaR_b3131	cpxR_b3912	252491	2.75844	1.59237	0.00126005	0.018814	---	---	---	---
agaR_b3131:cra_b0080	agaR_b3131	cra_b0080	1455840	2.17792	1.68968	0.0135099	0.0136064	---	---	---	---
agaR_b3131:creB_b4398	agaR_b3131	creB_b4398	1362167	2.15801	1.92068	0.0145006	0.00593377	---	---	---	---
agaR_b3131:crp_b3357	agaR_b3131	crp_b3357	875144	---	---	---	---	-5.14837	-9.14919	3.84087e-05	2.97262e-10
agaR_b3131:csiR_b2664	agaR_b3131	csiR_b2664	482719	---	---	---	---	-9.01425	-8.89461	5.00834e-11	8.85506e-10
agaR_b3131:cspA_b3556	agaR_b3131	cspA_b3556	641634	4.02476	3.97381	8.4597e-07	7.60588e-08	-6.54382	-6.03881	6.04406e-07	2.2715e-05
agaR_b3131:cspB_b1557	agaR_b3131	cspB_b1557	1634443	6.66418	5.60168	0	5.9619e-14	7.65721	2.86689	1.02884e-06	0.0109105
agaR_b3131:cspC_b1823	agaR_b3131	cspC_b1823	1368562	3.2525	4.1656	0.000103627	1.842e-08	---	---	---	---
agaR_b3131:cspD_b0880	agaR_b3131	cspD_b0880	2290600	-1.56428	-2.83206	0.000657022	3.43736e-05	4.71317	4.57973	0.00266847	0.000243953
agaR_b3131:cspF_b1558	agaR_b3131	cspF_b1558	1633930	---	---	---	---	-1.42639	-2.58452	0.0479699	0.0330071
agaR_b3131:cspG_b0990	agaR_b3131	cspG_b0990	2225616	9.60503	10.5989	0	0	-4.26268	-7.1486	0.000349634	6.92056e-07
agaR_b3131:cspH_b0989	agaR_b3131	cspH_b0989	2226114	1.83256	1.9001	0.0418559	0.0064115	3.70434	3.58171	0.0172688	0.00262165
agaR_b3131:cspI_b1552	agaR_b3131	cspI_b1552	1637330	-1.30248	-1.80401	0.00205407	0.00363436	3.44776	3.40302	0.0260219	0.00382486
agaR_b3131:cueR_b0487	agaR_b3131	cueR_b0487	1881029	-0.730622	-1.61673	0.0162431	0.00705313	---	---	---	---
agaR_b3131:cusR_b0571	agaR_b3131	cusR_b0571	1961795	---	---	---	---	4.08712	4.51	0.0089229	0.000292241
agaR_b3131:cysB_b1275	agaR_b3131	cysB_b1275	1941168	-0.944869	-17.3108	0.00800286	1.38259e-118	---	---	---	---
agaR_b3131:dctR_b3507	agaR_b3131	dctR_b3507	706682	-2.52301	-2.04016	3.47594e-06	0.00145321	---	---	---	---
agaR_b3131:dcuR_b4124	agaR_b3131	dcuR_b4124	1075473	2.85249	2.50227	0.000810515	0.000500073	---	---	---	---
agaR_b3131:dgoR_b4479	agaR_b3131	dgoR_b4479	486735	2.2638	1.8355	0.00987634	0.0081388	---	---	---	---
agaR_b3131:dhaR_b1201	agaR_b3131	dhaR_b1201	2023149	-3.75567	-3.94878	3.30653e-10	2.90063e-08	-6.14049	-5.53143	2.18503e-06	9.26642e-05
agaR_b3131:dicC_b1569	agaR_b3131	dicC_b1569	1628147	-1.85635	-2.31913	0.000159131	0.000437575	---	---	---	---
agaR_b3131:dmlR_b1799	agaR_b3131	dmlR_b1799	1394188	-2.53751	-3.22559	3.16938e-06	3.61661e-06	---	---	---	---
agaR_b3131:dnaA_b3702	agaR_b3131	dnaA_b3702	478166	2.7054	3.63496	0.00160469	7.98246e-07	---	---	---	---
agaR_b3131:ebgR_b3075	agaR_b3131	ebgR_b3075	56606	-1.24046	-1.56761	0.002643	0.00831525	---	---	---	---
agaR_b3131:envY_b0566	agaR_b3131	envY_b0566	1953182	---	---	---	---	4.78333	4.97551	0.00230778	8.3887e-05
agaR_b3131:evgA_b2369	agaR_b3131	evgA_b2369	787896	-0.94843	-1.27961	0.00790396	0.0202283	3.4631	3.30295	0.0254103	0.00469666
agaR_b3131:exuR_b3094	agaR_b3131	exuR_b3094	31627	-0.821488	-1.67357	0.0121472	0.00580172	---	---	---	---
agaR_b3131:feaR_b1384	agaR_b3131	feaR_b1384	1828714	---	---	---	---	-3.56766	-3.55706	0.00157453	0.00724036
agaR_b3131:fhlA_b2731	agaR_b3131	fhlA_b2731	422639	2.66171	2.02594	0.00195081	0.00395118	---	---	---	---
agaR_b3131:fimZ_b0535	agaR_b3131	fimZ_b0535	1930883	-1.45318	-1.17115	0.0010819	0.0273447	---	---	---	---
agaR_b3131:fis_b3261	agaR_b3131	fis_b3261	132606	-2.61532	-1.60598	1.91806e-06	0.00731433	---	---	---	---
agaR_b3131:flhC_b1891	agaR_b3131	flhC_b1891	1298153	-1.92165	-1.95218	0.000113456	0.00206652	-2.42924	-2.56802	0.0121163	0.0337512
agaR_b3131:fnr_b1334	agaR_b3131	fnr_b1334	1876471	-0.798848	-1.35593	0.0130765	0.0161855	4.19711	4.34424	0.00730131	0.000444989
agaR_b3131:fur_b0683	agaR_b3131	fur_b0683	2078434	-0.739086	-1.0744	0.0158188	0.0352445	-3.11118	-8.15456	0.00379904	1.77663e-08
agaR_b3131:gadE_b3512	agaR_b3131	gadE_b3512	703002	-1.55643	-1.70415	0.000681099	0.00521196	---	---	---	---
agaR_b3131:gadW_b3515	agaR_b3131	gadW_b3515	697277	-1.871	-2.15413	0.000147596	0.00090382	---	---	---	---
agaR_b3131:galR_b2837	agaR_b3131	galR_b2837	301425	1.98332	1.72868	0.0262012	0.0118984	---	---	---	---
agaR_b3131:galS_b2151	agaR_b3131	galS_b2151	1032709	---	---	---	---	-11.272	-14.3881	9.18993e-16	5.43842e-23
agaR_b3131:gcvA_b2808	agaR_b3131	gcvA_b2808	336488	---	---	---	---	3.49056	2.63441	0.0243453	0.0165269
agaR_b3131:glnG_b3868	agaR_b3131	glnG_b3868	302883	---	---	---	---	4.59491	9.13403	0.0033931	1.35385e-11
agaR_b3131:glpR_b3423	agaR_b3131	glpR_b3423	801290	-1.5695	-1.84318	0.000641461	0.00314128	3.12973	2.83209	0.0417386	0.0116277
agaR_b3131:gutM_b2706	agaR_b3131	gutM_b2706	450075	---	---	---	---	3.66941	3.69217	0.018288	0.00206092
agaR_b3131:hcaR_b2537	agaR_b3131	hcaR_b2537	610159	---	---	---	---	6.37175	5.65934	4.98895e-05	1.11859e-05
agaR_b3131:hipA_b1507	agaR_b3131	hipA_b1507	1683821	---	---	---	---	-20	-20	3.28476e-43	5.42745e-43
agaR_b3131:hns_b1237	agaR_b3131	hns_b1237	1983212	---	---	---	---	4.6656	4.19664	0.00294122	0.000640286
agaR_b3131:hupA_b4000	agaR_b3131	hupA_b4000	157608	2.05457	1.45206	0.0207153	0.0292429	3.639	2.62588	0.0192166	0.016773
agaR_b3131:hupB_b0440	agaR_b3131	hupB_b0440	1828487	---	---	---	---	-3.65193	-3.6626	0.00132589	0.00599311
agaR_b3131:hycA_b2725	agaR_b3131	hycA_b2725	428620	2.56118	2.33672	0.00301825	0.00107014	---	---	---	---
agaR_b3131:hypT_b4327	agaR_b3131	hypT_b4327	1283538	---	---	---	---	-6.04909	-5.49941	2.89564e-06	0.00010086
agaR_b3131:ihfB_b0912	agaR_b3131	ihfB_b0912	2313177	4.03593	1.87659	7.82721e-07	0.00699847	---	---	---	---
agaR_b3131:ilvY_b3773	agaR_b3131	ilvY_b3773	400341	---	---	---	---	4.77155	3.16479	0.00236507	0.00619041
agaR_b3131:iscR_b2531	agaR_b3131	iscR_b2531	616924	-1.40105	-1.08633	0.00135675	0.0341848	---	---	---	---
agaR_b3131:kdgR_b1827	agaR_b3131	kdgR_b1827	1365898	3.90126	3.98135	1.96673e-06	7.20198e-08	3.15017	3.04057	0.040538	0.0078779
agaR_b3131:kdpE_b0694	agaR_b3131	kdpE_b0694	2089290	---	---	---	---	5.78036	5.36849	0.000235206	2.7061e-05
agaR_b3131:lacI_b0345	agaR_b3131	lacI_b0345	1733464	-0.837824	-1.40337	0.0115116	0.0140263	-4.19065	-3.87094	0.000412447	0.00406768
agaR_b3131:leuO_b0076	agaR_b3131	leuO_b0076	1452180	-1.18947	-1.34087	0.00323489	0.0169256	5.70891	5.87452	0.000280864	5.67334e-06
agaR_b3131:lgoR_b4357	agaR_b3131	lgoR_b4357	1321097	3.20765	2.92929	0.000132426	5.69001e-05	6.51203	6.54207	3.3797e-05	6.0176e-07
agaR_b3131:lrhA_b2289	agaR_b3131	lrhA_b2289	866400	-1.24139	-1.78641	0.00263316	0.00387726	-3.94167	-4.73993	0.000718147	0.000656415
agaR_b3131:lrp_b0889	agaR_b3131	lrp_b0889	2300829	---	---	---	---	-5.69962	-5.96796	8.2239e-06	2.78401e-05
agaR_b3131:mak_b0394	agaR_b3131	mak_b0394	1777180	-1.44813	-1.60849	0.00110615	0.00725249	---	---	---	---
agaR_b3131:malI_b1620	agaR_b3131	malI_b1620	1576817	-2.19875	-2.38551	2.47418e-05	0.000322701	-5.74581	-6.89839	7.18532e-06	1.59863e-06
agaR_b3131:malT_b3418	agaR_b3131	malT_b3418	806106	2.79521	2.00584	0.00106242	0.00427607	8.97263	9.7213	9.31961e-09	7.69274e-13
agaR_b3131:marR_b1530	agaR_b3131	marR_b1530	1656443	-2.02232	-1.65463	6.63195e-05	0.00619542	---	---	---	---
agaR_b3131:mcbR_b1450	agaR_b3131	mcbR_b1450	1755070	-1.34862	-1.10792	0.00169528	0.0323296	---	---	---	---
agaR_b3131:melR_b4118	agaR_b3131	melR_b4118	1066878	---	---	---	---	7.86862	4.55276	5.07934e-07	0.000261668
agaR_b3131:metJ_b3938	agaR_b3131	metJ_b3938	229766	-7.85433	-7.88177	1.21947e-32	1.46177e-26	---	---	---	---
agaR_b3131:mlc_b1594	agaR_b3131	mlc_b1594	1607433	-0.589368	-1.31448	0.024816	0.0182893	10.9012	7.66649	2.4365e-12	8.56319e-09
agaR_b3131:mngR_b0730	agaR_b3131	mngR_b0730	2133387	-1.80082	-2.3234	0.000210876	0.000429186	---	---	---	---
agaR_b3131:mntR_b0817	agaR_b3131	mntR_b0817	2221417	-0.681215	-2.02277	0.0189111	0.00155954	---	---	---	---
agaR_b3131:mprA_b2684	agaR_b3131	mprA_b2684	467755	-1.43602	-1.70068	0.00116625	0.00527618	---	---	---	---
agaR_b3131:mqsA_b3021	agaR_b3131	mqsA_b3021	110809	6.10618	1.34054	7.32747e-15	0.0406196	18.4682	3.44889	0	0.00347618
agaR_b3131:mqsR_b3022	agaR_b3131	mqsR_b3022	110511	---	---	---	---	5.19643	3.97185	0.00094188	0.00109338
agaR_b3131:nac_b1988	agaR_b3131	nac_b1988	1213641	---	---	---	---	-10.3492	-11.9611	1.03724e-13	2.21714e-16
agaR_b3131:nadR_b4390	agaR_b3131	nadR_b4390	1353475	---	---	---	---	5.24884	5.48138	0.000836437	1.92954e-05
agaR_b3131:nanR_b3226	agaR_b3131	nanR_b3226	95033	2.67155	1.71273	0.00186742	0.0125731	---	---	---	---
agaR_b3131:narL_b1221	agaR_b3131	narL_b1221	2000305	-4.42565	-4.55166	6.44112e-13	2.61154e-10	---	---	---	---
agaR_b3131:nemR_b1649	agaR_b3131	nemR_b1649	1549375	-1.19469	-1.63528	0.00316934	0.00662139	-5.65422	-6.15037	9.38247e-06	1.64112e-05
agaR_b3131:nhaR_b0020	agaR_b3131	nhaR_b0020	1386527	2.68908	2.51282	0.00172683	0.00047566	4.38457	4.86715	0.00512908	0.000113169
agaR_b3131:nikR_b3481	agaR_b3131	nikR_b3481	742906	---	---	---	---	-5.02581	-5.12024	5.31712e-05	0.000265522
agaR_b3131:norR_b2709	agaR_b3131	norR_b2709	446766	---	---	---	---	4.63861	4.7055	0.00310696	0.000175131
agaR_b3131:nrdR_b0413	agaR_b3131	nrdR_b0413	1800038	-0.857069	-1.47057	0.010799	0.0113834	4.3154	2.88706	0.00585257	0.0105127
agaR_b3131:nsrR_b4178	agaR_b3131	nsrR_b4178	1132350	3.59759	2.11767	1.38672e-05	0.00273164	3.45928	2.39367	0.0255614	0.0247862
agaR_b3131:ogrK_b2082	agaR_b3131	ogrK_b2082	1108054	-8.67561	-8.32016	7.95335e-39	2.49212e-29	---	---	---	---
agaR_b3131:ompR_b3405	agaR_b3131	ompR_b3405	825312	---	---	---	---	-1.88573	-4.19015	0.0267888	0.00216447
agaR_b3131:oxyR_b3961	agaR_b3131	oxyR_b3961	198754	-7.94428	-7.31145	2.73094e-33	3.52165e-23	6.12822	1.95686	9.61752e-05	0.0485401
agaR_b3131:pdhR_b0113	agaR_b3131	pdhR_b0113	1489904	-3.80467	-4.75267	2.1563e-10	4.72261e-11	---	---	---	---
agaR_b3131:pepA_b4260	agaR_b3131	pepA_b4260	1210600	---	---	---	---	4.78314	4.87048	0.00230869	0.000112141
agaR_b3131:pgrR_b1328	agaR_b3131	pgrR_b1328	1883107	-2.84586	-3.37544	4.05326e-07	1.43197e-06	-9.28948	-11.675	1.49256e-11	1.10673e-15
agaR_b3131:phnF_b4102	agaR_b3131	phnF_b4102	1047855	---	---	---	---	6.13043	6.40517	9.5617e-05	9.69677e-07
agaR_b3131:phoB_b0399	agaR_b3131	phoB_b0399	1784178	---	---	---	---	-12.9174	-12.673	7.97966e-20	3.42096e-18
agaR_b3131:ppsR_b1703	agaR_b3131	ppsR_b1703	1487719	-0.434909	-1.31408	0.0379643	0.018311	7.45365	5.95516	1.99374e-06	4.37457e-06
agaR_b3131:pspC_b1306	agaR_b3131	pspC_b1306	1906613	-0.485011	-1.10438	0.0332174	0.0326284	---	---	---	---
agaR_b3131:puuR_b1299	agaR_b3131	puuR_b1299	1913529	-0.351266	-0.935971	0.0470149	0.0494514	3.30548	3.80011	0.0323035	0.00162042
agaR_b3131:qseB_b3025	agaR_b3131	qseB_b3025	108568	2.05011	2.19756	0.0210277	0.00195865	5.41451	6.35716	0.000570389	1.14394e-06
agaR_b3131:rbsR_b3753	agaR_b3131	rbsR_b3753	418942	3.64526	3.14774	1.0322e-05	1.66241e-05	---	---	---	---
agaR_b3131:rcdA_b0846	agaR_b3131	rcdA_b0846	2255657	2.50876	1.56419	0.00376241	0.0206077	---	---	---	---
agaR_b3131:rcsB_b2217	agaR_b3131	rcsB_b2217	957550	-0.968204	-1.41679	0.0073736	0.0134614	---	---	---	---
agaR_b3131:relB_b1564	agaR_b3131	relB_b1564	1630125	-1.24057	-1.15611	0.00264173	0.0284717	---	---	---	---
agaR_b3131:rhaR_b3906	agaR_b3131	rhaR_b3906	258667	-2.04733	-2.11407	5.78717e-05	0.00107062	8.41863	9.35887	7.39999e-08	4.60432e-12
agaR_b3131:rob_b4396	agaR_b3131	rob_b4396	1360601	4.0402	3.45855	7.59786e-07	2.511e-06	---	---	---	---
agaR_b3131:rpiR_b4089	agaR_b3131	rpiR_b4089	1038259	2.37797	1.98721	0.00638247	0.00459849	---	---	---	---
agaR_b3131:rstA_b1608	agaR_b3131	rstA_b1608	1593119	2.40954	1.77175	0.00563371	0.0102316	---	---	---	---
agaR_b3131:sfsA_b0146	agaR_b3131	sfsA_b0146	1528594	---	---	---	---	8.34471	8.592	9.65951e-08	1.65135e-10
agaR_b3131:sfsB_b3188	agaR_b3131	sfsB_b3188	56244	-2.65465	-2.80806	1.48173e-06	3.91002e-05	---	---	---	---
agaR_b3131:sgrR_b0069	agaR_b3131	sgrR_b0069	1443456	2.03625	2.19524	0.0220238	0.00197797	12.5771	13.5815	5.55112e-16	0
agaR_b3131:slmA_b3641	agaR_b3131	slmA_b3641	546805	2.1718	1.29431	0.0138077	0.0462853	---	---	---	---
agaR_b3131:soxR_b4063	agaR_b3131	soxR_b4063	1002539	1.95716	2.5639	0.0284982	0.000372366	---	---	---	---
agaR_b3131:soxS_b4062	agaR_b3131	soxS_b4062	1002130	2.41689	3.429	0.00547116	3.0267e-06	---	---	---	---
agaR_b3131:stpA_b2669	agaR_b3131	stpA_b2669	480560	3.65616	2.65738	9.64262e-06	0.000235226	5.60342	4.86231	0.000363534	0.000114679
agaR_b3131:treR_b4241	agaR_b3131	treR_b4241	1192459	2.35915	2.40475	0.00686968	0.000787132	4.91552	5.61801	0.00174571	1.27128e-05
agaR_b3131:trpR_b4393	agaR_b3131	trpR_b4393	1358920	4.89219	3.24772	1.00525e-09	9.21453e-06	---	---	---	---
agaR_b3131:ttdR_b3060	agaR_b3131	ttdR_b3060	72799	---	---	---	---	5.26444	4.52577	0.000807206	0.000280601
agaR_b3131:tyrR_b1323	agaR_b3131	tyrR_b1323	1887736	4.15653	3.48735	3.33217e-07	2.09016e-06	10.2469	5.82576	4.79418e-11	6.62939e-06
agaR_b3131:uhpA_b3669	agaR_b3131	uhpA_b3669	511169	---	---	---	---	7.53826	8.12935	1.51766e-06	1.25052e-09
agaR_b3131:uidR_b1618	agaR_b3131	uidR_b1618	1578945	-2.89168	-2.77254	2.94087e-07	4.72312e-05	---	---	---	---
agaR_b3131:ulaR_b4191	agaR_b3131	ulaR_b4191	1143858	-1.49179	-1.84285	0.000912025	0.0031452	3.05084	2.34419	0.0466453	0.0268563
agaR_b3131:uvrY_b1914	agaR_b3131	uvrY_b1914	1280215	---	---	---	---	3.22865	3.91356	0.0361861	0.00125144
agaR_b3131:uxuR_b4324	agaR_b3131	uxuR_b4324	1280736	3.37322	3.3497	5.2577e-05	4.95975e-06	5.70902	6.05563	0.000280785	3.1508e-06
agaR_b3131:yafC_b0208	agaR_b3131	yafC_b0208	1597779	---	---	---	---	3.35016	2.72865	0.0302083	0.014006
agaR_b3131:yafN_b0232	agaR_b3131	yafN_b0232	1619817	---	---	---	---	3.4952	2.43926	0.0241689	0.0229992
agaR_b3131:yagI_b0272	agaR_b3131	yagI_b0272	1655440	-8.09065	-7.76862	2.31374e-34	7.1709e-26	7.83518	8.80613	5.68659e-07	6.25119e-11
agaR_b3131:yahB_b0316	agaR_b3131	yahB_b0316	1700537	-11.7867	-11.1903	2.12377e-67	4.3633e-51	---	---	---	---
agaR_b3131:ybaQ_b0483	agaR_b3131	ybaQ_b0483	1875254	---	---	---	---	5.73043	6.27182	0.000266306	1.53041e-06
agaR_b3131:ybcM_b0546	agaR_b3131	ybcM_b0546	1938489	1.84359	1.27898	0.0404989	0.0482994	-11.1679	-11.0293	1.59587e-15	3.61139e-14
agaR_b3131:ybfE_b0685	agaR_b3131	ybfE_b0685	2079839	---	---	---	---	-4.01439	-4.80005	0.000612379	0.000571393
agaR_b3131:ybiI_b0803	agaR_b3131	ybiI_b0803	2206424	---	---	---	---	4.23823	2.70735	0.00676526	0.0145449
agaR_b3131:yciT_b1284	agaR_b3131	yciT_b1284	1931651	5.48157	5.08575	4.58411e-12	8.44669e-12	-7.3429	-8.04534	3.85627e-08	2.70574e-08
agaR_b3131:ydcR_b1439	agaR_b3131	ydcR_b1439	1764588	-2.02244	-2.43338	6.62776e-05	0.000257901	---	---	---	---
agaR_b3131:yddM_b1477	agaR_b3131	yddM_b1477	1723237	-1.39376	-1.7349	0.00139985	0.00467228	---	---	---	---
agaR_b3131:ydeO_b1499	agaR_b3131	ydeO_b1499	1692310	---	---	---	---	-4.75456	-5.19002	0.000106788	0.000223293
agaR_b3131:ydfH_b1540	agaR_b3131	ydfH_b1540	1646959	-1.59145	-1.74425	0.000579611	0.00451812	---	---	---	---
agaR_b3131:ydhB_b1659	agaR_b3131	ydhB_b1659	1536199	-1.69851	-1.89481	0.000349082	0.00258228	---	---	---	---
agaR_b3131:ydiP_b1696	agaR_b3131	ydiP_b1696	1496696	-0.642512	-1.27121	0.0212422	0.0207194	---	---	---	---
agaR_b3131:yebK_b1853	agaR_b3131	yebK_b1853	1338476	---	---	---	---	-7.1525	-9.29232	7.61672e-08	1.58766e-10
agaR_b3131:yeeY_b2015	agaR_b3131	yeeY_b2015	1187316	---	---	---	---	6.61516	6.55054	2.52478e-05	5.84079e-07
agaR_b3131:yegW_b2101	agaR_b3131	yegW_b2101	1091596	---	---	---	---	9.6267	10.0717	6.80563e-10	1.28453e-13
agaR_b3131:yehT_b2125	agaR_b3131	yehT_b2125	1061415	4.31816	1.64178	1.01632e-07	0.0159893	---	---	---	---
agaR_b3131:yeiE_b2157	agaR_b3131	yeiE_b2157	1024759	-1.00043	-1.2185	0.00657494	0.0240262	-5.34962	-6.35238	2.22091e-05	8.97725e-06
agaR_b3131:yeiI_b2160	agaR_b3131	yeiI_b2160	1021589	-2.59208	-3.03303	2.2312e-06	1.12467e-05	---	---	---	---
agaR_b3131:yfeR_b2409	agaR_b3131	yfeR_b2409	745409	---	---	---	---	3.29857	3.46894	0.032638	0.00333289
agaR_b3131:yfhH_b2561	agaR_b3131	yfhH_b2561	579448	-0.516853	-1.0772	0.0304482	0.0349932	---	---	---	---
agaR_b3131:yfiE_b2577	agaR_b3131	yfiE_b2577	563735	-2.30805	-2.86792	1.30497e-05	2.83012e-05	---	---	---	---
agaR_b3131:ygbI_b2735	agaR_b3131	ygbI_b2735	417791	-0.759322	-1.23553	0.0148414	0.0229143	8.39457	8.57213	8.07239e-08	1.80513e-10
agaR_b3131:ygfI_b2921	agaR_b3131	ygfI_b2921	211882	---	---	---	---	4.13718	4.47566	0.00814938	0.000319174
agaR_b3131:yggD_b2929	agaR_b3131	yggD_b2929	203860	---	---	---	---	4.59108	4.7254	0.00341928	0.000166075
agaR_b3131:yhjB_b3520	agaR_b3131	yhjB_b3520	690001	-3.05742	-3.22684	8.91669e-08	3.58932e-06	---	---	---	---
agaR_b3131:yiaG_b3555	agaR_b3131	yiaG_b3555	642127	---	---	---	---	-4.88502	-8.61116	7.66549e-05	2.87956e-09
agaR_b3131:yiaJ_b3574	agaR_b3131	yiaJ_b3574	619363	---	---	---	---	3.96923	5.40423	0.0110035	2.43281e-05
agaR_b3131:yiaU_b3585	agaR_b3131	yiaU_b3585	608929	-2.44965	-2.29663	5.51238e-06	0.000484346	---	---	---	---
agaR_b3131:yidL_b3680	agaR_b3131	yidL_b3680	500719	---	---	---	---	8.64065	8.76017	3.27726e-08	7.71464e-11
agaR_b3131:yieP_b3755	agaR_b3131	yieP_b3755	416834	---	---	---	---	3.90056	4.76719	0.0124004	0.000148462
agaR_b3131:yihW_b3884	agaR_b3131	yihW_b3884	282707	---	---	---	---	4.05271	5.54217	0.0094913	1.60433e-05
agaR_b3131:yijO_b3954	agaR_b3131	yijO_b3954	209844	---	---	---	---	5.39505	5.85317	0.00059698	6.07445e-06
agaR_b3131:yjdC_b4135	agaR_b3131	yjdC_b4135	1088891	2.12711	2.60859	0.0161624	0.000299506	---	---	---	---
agaR_b3131:yjhI_b4299	agaR_b3131	yjhI_b4299	1251175	1.8956	1.80655	0.0345728	0.00903765	---	---	---	---
agaR_b3131:yjhU_b4295	agaR_b3131	yjhU_b4295	1245498	2.96606	1.95236	0.000465662	0.00526016	---	---	---	---
agaR_b3131:yjiR_b4340	agaR_b3131	yjiR_b4340	1296322	---	---	---	---	4.37134	4.93037	0.00526096	9.50937e-05
agaR_b3131:yjjJ_b4385	agaR_b3131	yjjJ_b4385	1347929	2.29837	2.03111	0.0086744	0.00387126	-5.65273	-6.42873	9.42291e-06	7.11161e-06
agaR_b3131:yjjQ_b4365	agaR_b3131	yjjQ_b4365	1329637	---	---	---	---	13.5496	3.18744	0	0.00591975
agaR_b3131:ymfL_b1147	agaR_b3131	ymfL_b1147	2072309	-0.628452	-1.16228	0.0221445	0.0280052	---	---	---	---
agaR_b3131:yneJ_b1526	agaR_b3131	yneJ_b1526	1660312	-1.38603	-2.02173	0.00144692	0.00156608	---	---	---	---
agaR_b3131:ynfL_b1595	agaR_b3131	ynfL_b1595	1606405	---	---	---	---	-3.33273	-3.53581	0.00250384	0.00751684
agaR_b3131:yoeB_b4539	agaR_b3131	yoeB_b4539	1186109	-3.54035	-3.43561	2.04981e-09	9.76542e-07	---	---	---	---
agaR_b3131:ypdC_b2382	agaR_b3131	ypdC_b2382	770278	-0.847616	-0.969149	0.0111443	0.0457143	-3.60445	-3.44277	0.00146125	0.00883699
agaR_b3131:yqeI_b2847	agaR_b3131	yqeI_b2847	289744	2.59927	3.55274	0.00256369	1.3708e-06	---	---	---	---
agaR_b3131:yqhC_b3010	agaR_b3131	yqhC_b3010	123837	3.36036	3.20428	5.65896e-05	1.1932e-05	3.56642	3.492	0.0215965	0.00317475
agaR_b3131:ytfH_b4212	agaR_b3131	ytfH_b4212	1160273	4.6295	2.81517	8.98077e-09	0.000104802	4.24336	2.53327	0.00670091	0.0196546
agaR_b3131:zntR_b3292	agaR_b3131	zntR_b3292	922766	---	---	---	---	10.0797	9.33135	9.9651e-11	5.26079e-12
agaR_b3131:zraR_b4004	agaR_b3131	zraR_b4004	153516	---	---	---	---	6.21005	6.31131	7.7357e-05	1.33814e-06
aidB_b4187:allR_b0506	aidB_b4187	allR_b0506	757987	---	---	---	---	4.4763	4.9062	0.00429284	0.000101658
aidB_b4187:allS_b0504	aidB_b4187	allS_b0504	756271	-0.484652	-1.30379	0.0332497	0.0188667	---	---	---	---
aidB_b4187:argP_b2916	aidB_b4187	argP_b2916	1359653	---	---	---	---	4.34693	2.1198	0.00551222	0.0381352
aidB_b4187:baeR_b2079	aidB_b4187	baeR_b2079	2251820	---	---	---	---	3.19703	3.5004	0.0378909	0.0031188
aidB_b4187:bluR_b1162	aidB_b4187	bluR_b1162	1440657	---	---	---	---	-3.91524	-3.09138	0.000760551	0.0157415
aidB_b4187:cadC_b4133	aidB_b4187	cadC_b4133	52343	---	---	---	---	4.06763	4.71592	0.00924107	0.000170333
aidB_b4187:cdaR_b0162	aidB_b4187	cdaR_b0162	408215	---	---	---	---	5.15018	5.39593	0.00104495	2.49383e-05
aidB_b4187:chbR_b1735	aidB_b4187	chbR_b1735	2046071	-1.55311	-1.33229	0.000691519	0.0173594	---	---	---	---
aidB_b4187:chpS_b4224	aidB_b4187	chpS_b4224	32547	4.24312	4.4675	1.77454e-07	1.73805e-09	---	---	---	---
aidB_b4187:cpxR_b3912	aidB_b4187	cpxR_b3912	887246	-0.445176	-1.54782	0.0369517	0.00887608	---	---	---	---
aidB_b4187:crl_b0240	aidB_b4187	crl_b0240	483581	---	---	---	---	-16.5719	-18.3101	1.08189e-30	2.83067e-36
aidB_b4187:crp_b3357	aidB_b4187	crp_b3357	264659	2.36826	1.37711	0.00662993	0.0365474	---	---	---	---
aidB_b4187:csiR_b2664	aidB_b4187	csiR_b2664	1623963	-0.733356	-1.25479	0.0161051	0.0217074	---	---	---	---
aidB_b4187:cspA_b3556	aidB_b4187	cspA_b3556	498589	-1.83008	-1.60542	0.000181928	0.00732798	---	---	---	---
aidB_b4187:cspB_b1557	aidB_b4187	cspB_b1557	1868805	-14.349	-14.98	4.72299e-97	1.72895e-89	---	---	---	---
aidB_b4187:cspG_b0990	aidB_b4187	cspG_b0990	1277635	-8.03937	-8.14764	5.51959e-34	3.18776e-28	---	---	---	---
aidB_b4187:cspH_b0989	aidB_b4187	cspH_b0989	1277137	---	---	---	---	4.26893	4.387	0.00638814	0.000399733
aidB_b4187:dctR_b3507	aidB_b4187	dctR_b3507	433223	---	---	---	---	-4.2835	-3.83996	0.000333197	0.0043142
aidB_b4187:dhaR_b1201	aidB_b4187	dhaR_b1201	1478395	1.8693	1.93947	0.0374733	0.00552554	---	---	---	---
aidB_b4187:dnaA_b3702	aidB_b4187	dnaA_b3702	660866	---	---	---	---	5.74454	4.37764	0.000257151	0.000409255
aidB_b4187:eutR_b2437	aidB_b4187	eutR_b2437	1858327	---	---	---	---	5.04864	6.33379	0.00130843	1.23925e-06
aidB_b4187:exuR_b3094	aidB_b4187	exuR_b3094	1172871	-0.697038	-1.04155	0.0180203	0.0382927	---	---	---	---
aidB_b4187:fabR_b3963	aidB_b4187	fabR_b3963	943341	---	---	---	---	3.3984	4.6504	0.0280742	0.000202677
aidB_b4187:fadR_b1187	aidB_b4187	fadR_b1187	1462267	1.91564	2.39123	0.032488	0.000837192	---	---	---	---
aidB_b4187:feaR_b1384	aidB_b4187	feaR_b1384	1673844	---	---	---	---	-2.48475	-2.27766	0.011101	0.0490656
aidB_b4187:fimZ_b0535	aidB_b4187	fimZ_b0535	788823	-1.42044	-1.09927	0.00124794	0.0330631	-4.90062	-3.36455	7.36409e-05	0.0100952
aidB_b4187:fis_b3261	aidB_b4187	fis_b3261	1007533	-2.68236	-2.70072	1.23319e-06	6.87599e-05	---	---	---	---
aidB_b4187:flhC_b1891	aidB_b4187	flhC_b1891	2204732	-2.87577	-3.07048	3.28895e-07	9.06454e-06	---	---	---	---
aidB_b4187:frlR_b3375	aidB_b4187	frlR_b3375	282591	2.69035	1.42666	0.00171703	0.0315692	---	---	---	---
aidB_b4187:fur_b0683	aidB_b4187	fur_b0683	936374	---	---	---	---	-8.27514	-10.2227	1.09879e-09	2.12392e-12
aidB_b4187:gadX_b3516	aidB_b4187	gadX_b3516	443526	---	---	---	---	9.71341	8.33891	4.74418e-10	5.06159e-10
aidB_b4187:galS_b2151	aidB_b4187	galS_b2151	2173953	-1.69578	-5.20799	0.000353725	7.57119e-13	---	---	---	---
aidB_b4187:gcvA_b2808	aidB_b4187	gcvA_b2808	1477732	---	---	---	---	4.05559	4.22956	0.00944256	0.000590885
aidB_b4187:glrR_b2554	aidB_b4187	glrR_b2554	1731496	---	---	---	---	3.73789	4.71859	0.0163358	0.000169123
aidB_b4187:gntR_b3438	aidB_b4187	gntR_b3438	356271	-12.1939	-15.0816	9.64667e-72	1.13907e-90	---	---	---	---
aidB_b4187:gutM_b2706	aidB_b4187	gutM_b2706	1591319	---	---	---	---	3.05847	3.17901	0.0461512	0.00601925
aidB_b4187:hdfR_b4480	aidB_b4187	hdfR_b4480	729402	---	---	---	---	7.38467	4.94892	2.48481e-06	9.03277e-05
aidB_b4187:hha_b0460	aidB_b4187	hha_b0460	705066	---	---	---	---	10.3323	9.5956	3.28522e-11	1.44107e-12
aidB_b4187:hicB_b1438	aidB_b4187	hicB_b1438	1736953	2.41667	2.41517	0.00547584	0.000750457	---	---	---	---
aidB_b4187:higA_b3082	aidB_b4187	higA_b3082	1186155	1.8837	1.8441	0.0358609	0.00788758	---	---	---	---
aidB_b4187:hipA_b1507	aidB_b4187	hipA_b1507	1818320	-1.28043	-1.01521	0.00224848	0.0408792	3.61227	4.94605	0.0200657	9.10502e-05
aidB_b4187:hns_b1237	aidB_b4187	hns_b1237	1519838	---	---	---	---	4.79789	5.28672	0.00223871	3.44453e-05
aidB_b4187:hupA_b4000	aidB_b4187	hupA_b4000	982555	---	---	---	---	3.88954	3.15281	0.0126385	0.0063379
aidB_b4187:hyfR_b2491	aidB_b4187	hyfR_b2491	1806387	---	---	---	---	6.03291	5.03255	0.000123503	7.14977e-05
aidB_b4187:idnR_b4264	aidB_b4187	idnR_b4264	74241	---	---	---	---	12.7584	7.43256	2.22045e-16	2.1786e-08
aidB_b4187:ihfA_b1712	aidB_b4187	ihfA_b1712	2022719	---	---	---	---	-2.29105	-13.4676	0.0149865	2.43891e-20
aidB_b4187:ilvY_b3773	aidB_b4187	ilvY_b3773	739201	2.34799	1.65572	0.00717384	0.0152618	5.07091	4.34733	0.00124593	0.000441563
aidB_b4187:iscR_b2531	aidB_b4187	iscR_b2531	1758168	-0.855916	-1.03132	0.0108406	0.0392818	4.70879	4.75936	0.00269259	0.000151623
aidB_b4187:kdgR_b1827	aidB_b4187	kdgR_b1827	2136774	2.01323	2.98994	0.023766	4.07643e-05	3.75334	3.90246	0.015921	0.0012838
aidB_b4187:lacI_b0345	aidB_b4187	lacI_b0345	591404	-1.10914	-1.15098	0.00440646	0.0288639	---	---	---	---
aidB_b4187:lgoR_b4357	aidB_b4187	lgoR_b4357	179037	-1.89957	-1.57709	0.000127316	0.00805782	5.30122	5.2894	0.000741998	3.4176e-05
aidB_b4187:lrhA_b2289	aidB_b4187	lrhA_b2289	2007644	-2.16892	-1.94337	2.93482e-05	0.00213919	---	---	---	---
aidB_b4187:lrp_b0889	aidB_b4187	lrp_b0889	1158769	---	---	---	---	3.10255	3.01757	0.0433795	0.00823132
aidB_b4187:malT_b3418	aidB_b4187	malT_b3418	331624	4.55014	4.66112	1.69603e-08	3.51986e-10	---	---	---	---
aidB_b4187:marR_b1530	aidB_b4187	marR_b1530	1846586	-1.81401	-1.58756	0.000197339	0.00778115	---	---	---	---
aidB_b4187:mcbR_b1450	aidB_b4187	mcbR_b1450	1747728	-1.56849	-1.08546	0.000644452	0.0342614	---	---	---	---
aidB_b4187:melR_b4118	aidB_b4187	melR_b4118	72649	---	---	---	---	8.60247	5.461	3.77573e-08	2.05191e-05
aidB_b4187:metJ_b3938	aidB_b4187	metJ_b3938	910352	3.18066	4.04873	0.00015321	4.40414e-08	4.01232	3.93966	0.0101987	0.00117823
aidB_b4187:mngR_b0730	aidB_b4187	mngR_b0730	991327	---	---	---	---	4.02004	2.65409	0.0100601	0.0159706
aidB_b4187:mtlR_b3601	aidB_b4187	mtlR_b3601	554112	1.78716	2.16075	0.0478349	0.0022861	---	---	---	---
aidB_b4187:nac_b1988	aidB_b4187	nac_b1988	2288905	-0.67775	-1.28166	0.0191109	0.0201098	---	---	---	---
aidB_b4187:nagC_b0676	aidB_b4187	nagC_b0676	926548	---	---	---	---	8.19156	9.48903	1.66511e-07	2.43905e-12
aidB_b4187:nanR_b3226	aidB_b4187	nanR_b3226	1044611	---	---	---	---	4.75386	4.96859	0.00245353	8.55203e-05
aidB_b4187:narL_b1221	aidB_b4187	narL_b1221	1502508	-1.35675	-1.46059	0.00163827	0.0117471	-7.291	-8.03145	4.64958e-08	2.85333e-08
aidB_b4187:narP_b2193	aidB_b4187	narP_b2193	2124474	---	---	---	---	8.31605	9.2073	1.07039e-07	9.55147e-12
aidB_b4187:nemR_b1649	aidB_b4187	nemR_b1649	1953573	---	---	---	---	-2.75994	-2.7848	0.00706554	0.0249539
aidB_b4187:nimR_b1790	aidB_b4187	nimR_b1790	2102221	---	---	---	---	-5.01682	-4.38416	5.44411e-05	0.00144284
aidB_b4187:norR_b2709	aidB_b4187	norR_b2709	1588010	---	---	---	---	3.48201	3.53847	0.0246729	0.00287632
aidB_b4187:nrdR_b0413	aidB_b4187	nrdR_b0413	657978	---	---	---	---	-1.62753	-2.69198	0.0375332	0.0284665
aidB_b4187:ogrK_b2082	aidB_b4187	ogrK_b2082	2249298	-10.2448	-10.2801	3.21032e-52	1.66853e-43	9.3564	9.63788	2.05257e-09	1.16773e-12
aidB_b4187:paaX_b1399	aidB_b4187	paaX_b1399	1691005	---	---	---	---	4.65881	4.577	0.00298218	0.000245693
aidB_b4187:pdhR_b0113	aidB_b4187	pdhR_b0113	347844	-1.78324	-1.71571	0.000230271	0.00500305	---	---	---	---
aidB_b4187:pepA_b4260	aidB_b4187	pepA_b4260	68540	---	---	---	---	4.8442	4.91861	0.00203125	9.82364e-05
aidB_b4187:perR_b0254	aidB_b4187	perR_b0254	494265	---	---	---	---	6.98006	6.28589	8.67721e-06	1.45904e-06
aidB_b4187:pgrR_b1328	aidB_b4187	pgrR_b1328	1619457	3.1931	2.92353	0.000143283	5.87135e-05	-2.05531	-4.3825	0.0211719	0.00144794
aidB_b4187:phoB_b0399	aidB_b4187	phoB_b0399	642118	4.20849	4.51631	2.28695e-07	1.16925e-09	-3.07999	-4.7205	0.00402231	0.000686281
aidB_b4187:ppsR_b1703	aidB_b4187	ppsR_b1703	2014911	-13.3878	-14.3171	2.79713e-85	5.6304e-82	-14.7112	-16.0757	7.69625e-25	2.59572e-28
aidB_b4187:prpR_b0330	aidB_b4187	prpR_b0330	571833	2.65323	2.8533	0.00202541	8.56659e-05	---	---	---	---
aidB_b4187:pspC_b1306	aidB_b4187	pspC_b1306	1596491	---	---	---	---	3.1866	2.53919	0.0384674	0.0194585
aidB_b4187:pspF_b1303	aidB_b4187	pspF_b1303	1594401	---	---	---	---	6.58046	5.83398	2.78651e-05	6.45807e-06
aidB_b4187:purR_b1658	aidB_b4187	purR_b1658	1965310	---	---	---	---	4.82182	4.31972	0.00212923	0.000473038
aidB_b4187:puuR_b1299	aidB_b4187	puuR_b1299	1589377	---	---	---	---	-3.0426	-2.69607	0.00430501	0.028304
aidB_b4187:qseB_b3025	aidB_b4187	qseB_b3025	1249812	---	---	---	---	5.27148	4.2774	0.000794328	0.000525349
aidB_b4187:rbsR_b3753	aidB_b4187	rbsR_b3753	720501	2.65699	2.22805	0.00199204	0.00172042	---	---	---	---
aidB_b4187:rcdA_b0846	aidB_b4187	rcdA_b0846	1113597	2.76523	1.99999	0.00122118	0.00437511	---	---	---	---
aidB_b4187:rclR_b0305	aidB_b4187	rclR_b0305	545203	---	---	---	---	5.80218	6.2721	0.000222705	1.52896e-06
aidB_b4187:rcsB_b2217	aidB_b4187	rcsB_b2217	2098794	-1.36218	-1.75671	0.00160113	0.00431975	-1.62122	-3.05741	0.0378317	0.0165984
aidB_b4187:relE_b1563	aidB_b4187	relE_b1563	1872812	---	---	---	---	-8.37346	-9.12	7.38624e-10	3.37421e-10
aidB_b4187:rhaR_b3906	aidB_b4187	rhaR_b3906	880830	---	---	---	---	5.29697	2.54239	0.000749272	0.0193534
aidB_b4187:rpiR_b4089	aidB_b4187	rpiR_b4089	101286	3.95412	4.60318	1.37548e-06	5.71536e-10	---	---	---	---
aidB_b4187:rstA_b1608	aidB_b4187	rstA_b1608	1909616	---	---	---	---	-9.20563	-7.8526	2.1658e-11	5.60726e-08
aidB_b4187:rtcR_b3422	aidB_b4187	rtcR_b3422	336807	1.79612	2.20518	0.0466037	0.00189647	---	---	---	---
aidB_b4187:rutR_b1013	aidB_b4187	rutR_b1013	1300416	-1.21383	-1.33372	0.00293885	0.0172864	-2.54346	-2.40333	0.0101062	0.0419073
aidB_b4187:sgcR_b4300	aidB_b4187	sgcR_b4300	110206	-8.56475	-8.72452	5.86981e-38	5.16296e-32	---	---	---	---
aidB_b4187:soxS_b4062	aidB_b4187	soxS_b4062	137982	---	---	---	---	4.76567	2.96161	0.00239415	0.00915019
aidB_b4187:srlR_b2707	aidB_b4187	srlR_b2707	1590479	---	---	---	---	4.48659	4.12425	0.00420714	0.000762611
aidB_b4187:tdcA_b3118	aidB_b4187	tdcA_b3118	1152035	---	---	---	---	-4.41083	-3.24626	0.000247218	0.0122847
aidB_b4187:tdcR_b3119	aidB_b4187	tdcR_b3119	1151502	-1.36934	-1.49651	0.00155333	0.0104819	---	---	---	---
aidB_b4187:torR_b0995	aidB_b4187	torR_b0995	1283436	---	---	---	---	-3.23543	-3.05519	0.0030143	0.0166557
aidB_b4187:tyrR_b1323	aidB_b4187	tyrR_b1323	1614186	2.89112	2.32433	0.000673028	0.00113077	6.05663	6.28035	0.000116092	1.48678e-06
aidB_b4187:uvrY_b1914	aidB_b4187	uvrY_b1914	2222592	---	---	---	---	3.10065	3.78016	0.0434963	0.00169471
aidB_b4187:yafC_b0208	aidB_b4187	yafC_b0208	455719	-1.15349	-1.27137	0.00372043	0.0207096	4.28326	3.42725	0.00621852	0.00363693
aidB_b4187:yafN_b0232	aidB_b4187	yafN_b0232	477757	---	---	---	---	3.87586	2.68979	0.0129393	0.0150024
aidB_b4187:yagI_b0272	aidB_b4187	yagI_b0272	513380	-11.0172	-11.0887	1.42214e-59	3.29468e-50	---	---	---	---
aidB_b4187:yahB_b0316	aidB_b4187	yahB_b0316	558477	-1.70023	-1.7586	0.000346193	0.00429038	---	---	---	---
aidB_b4187:ybaQ_b0483	aidB_b4187	ybaQ_b0483	733194	---	---	---	---	3.29353	3.8678	0.0328839	0.00138988
aidB_b4187:ybcM_b0546	aidB_b4187	ybcM_b0546	796429	---	---	---	---	3.76019	3.73448	0.01574	0.0018767
aidB_b4187:ybdO_b0603	aidB_b4187	ybdO_b0603	861691	---	---	---	---	4.15702	2.91988	0.00785952	0.0098925
aidB_b4187:ybfE_b0685	aidB_b4187	ybfE_b0685	937779	-1.44741	-1.07956	0.00110963	0.034783	---	---	---	---
aidB_b4187:ybhD_b0768	aidB_b4187	ybhD_b0768	1025796	---	---	---	---	6.77173	7.09805	1.60772e-05	7.91744e-08
aidB_b4187:ybiH_b0796	aidB_b4187	ybiH_b0796	1056146	-1.32486	-1.44777	0.00187236	0.0122288	---	---	---	---
aidB_b4187:ycaN_b0900	aidB_b4187	ycaN_b0900	1174834	---	---	---	---	-4.00534	-4.42955	0.000624716	0.00130905
aidB_b4187:yciT_b1284	aidB_b4187	yciT_b1284	1571063	---	---	---	---	-2.47684	-2.28931	0.0112411	0.0483667
aidB_b4187:ydaS_b1357	aidB_b4187	ydaS_b1357	1647831	---	---	---	---	-18.7395	-18.6024	2.40396e-38	2.15193e-37
aidB_b4187:ydcI_b1422	aidB_b4187	ydcI_b1422	1721614	-2.12905	-1.61674	3.67771e-05	0.00705291	7.0161	7.22514	7.78444e-06	4.87938e-08
aidB_b4187:ydcR_b1439	aidB_b4187	ydcR_b1439	1737469	---	---	---	---	3.39771	3.09219	0.0281039	0.00713284
aidB_b4187:yddM_b1477	aidB_b4187	yddM_b1477	1779864	-1.25601	-1.46343	0.00248269	0.0116426	10.7309	11.0006	5.38625e-12	8.88178e-16
aidB_b4187:ydfH_b1540	aidB_b4187	ydfH_b1540	1855818	---	---	---	---	4.18489	4.33564	0.00746754	0.000454648
aidB_b4187:ydhB_b1659	aidB_b4187	ydhB_b1659	1966332	---	---	---	---	5.27661	4.4922	0.000785068	0.000305923
aidB_b4187:ydiP_b1696	aidB_b4187	ydiP_b1696	2005856	1.77333	1.90061	0.0497863	0.0063993	---	---	---	---
aidB_b4187:yebK_b1853	aidB_b4187	yebK_b1853	2164118	---	---	---	---	7.67002	7.90149	9.86305e-07	3.26522e-09
aidB_b4187:yedW_b1969	aidB_b4187	yedW_b1969	2266041	-1.13618	-6.36761	0.00397621	3.97035e-18	---	---	---	---
aidB_b4187:yegW_b2101	aidB_b4187	yegW_b2101	2232840	---	---	---	---	7.26863	7.58568	3.58218e-06	1.18576e-08
aidB_b4187:yehT_b2125	aidB_b4187	yehT_b2125	2202659	---	---	---	---	3.68555	3.53593	0.0178108	0.00289198
aidB_b4187:yeiE_b2157	aidB_b4187	yeiE_b2157	2166003	-1.0094	-1.1287	0.0063663	0.030619	---	---	---	---
aidB_b4187:yeiI_b2160	aidB_b4187	yeiI_b2160	2162833	---	---	---	---	3.32218	4.63295	0.0315067	0.000212214
aidB_b4187:yeiL_b2163	aidB_b4187	yeiL_b2163	2159607	-1.01823	-1.75849	0.00616663	0.00429211	5.02667	3.65031	0.00137287	0.00225916
aidB_b4187:yfeR_b2409	aidB_b4187	yfeR_b2409	1886653	---	---	---	---	3.63547	3.48434	0.019327	0.0032265
aidB_b4187:yfiE_b2577	aidB_b4187	yfiE_b2577	1704979	-2.03951	-2.7811	6.0397e-05	4.51379e-05	7.50552	8.78523	1.68729e-06	6.87939e-11
aidB_b4187:ygaV_b2667	aidB_b4187	ygaV_b2667	1622789	---	---	---	---	6.00077	6.14307	0.000134253	2.35896e-06
aidB_b4187:ygbI_b2735	aidB_b4187	ygbI_b2735	1559035	---	---	---	---	6.02358	6.07475	0.000126536	2.95842e-06
aidB_b4187:ygeH_b2852	aidB_b4187	ygeH_b2852	1426829	-1.70456	-1.92801	0.000339012	0.00227142	4.85504	5.16716	0.0019853	4.87456e-05
aidB_b4187:yggD_b2929	aidB_b4187	yggD_b2929	1345104	-1.00017	-0.973741	0.0065811	0.0452141	3.74519	3.97922	0.0161386	0.00107476
aidB_b4187:yhaJ_b3105	aidB_b4187	yhaJ_b3105	1166085	---	---	---	---	6.03653	5.94687	0.000122344	4.49369e-06
aidB_b4187:yhjB_b3520	aidB_b4187	yhjB_b3520	449832	---	---	---	---	3.79484	2.54785	0.0148509	0.0191749
aidB_b4187:yhjC_b3521	aidB_b4187	yhjC_b3521	450882	-1.59983	-1.31	0.000557457	0.0185297	---	---	---	---
aidB_b4187:yiaG_b3555	aidB_b4187	yiaG_b3555	498018	---	---	---	---	4.7126	4.82929	0.00267161	0.000125492
aidB_b4187:yiaJ_b3574	aidB_b4187	yiaJ_b3574	520224	-0.751972	-1.11279	0.0151904	0.0319223	---	---	---	---
aidB_b4187:yiaU_b3585	aidB_b4187	yiaU_b3585	530532	3.47055	3.56408	2.98329e-05	1.27317e-06	---	---	---	---
aidB_b4187:yidF_b3674	aidB_b4187	yidF_b3674	633654	-1.53564	-1.32556	0.000748779	0.0177061	7.29976	7.20456	3.24919e-06	5.27998e-08
aidB_b4187:yidL_b3680	aidB_b4187	yidL_b3680	638793	-0.608844	-1.38185	0.0234543	0.014974	4.69217	3.83385	0.00278594	0.00150148
aidB_b4187:yidP_b3684	aidB_b4187	yidP_b3684	642439	-1.72812	-1.33944	0.000302296	0.0169972	5.44819	5.77172	0.000526956	7.86798e-06
aidB_b4187:yihL_b3872	aidB_b4187	yihL_b3872	842721	---	---	---	---	3.84341	4.90075	0.0136777	0.000103196
aidB_b4187:yijO_b3954	aidB_b4187	yijO_b3954	929740	---	---	---	---	3.77162	3.89706	0.0154416	0.00129983
aidB_b4187:yjdC_b4135	aidB_b4187	yjdC_b4135	50969	-2.48058	-2.38793	4.54393e-06	0.000319095	---	---	---	---
aidB_b4187:yjiR_b4340	aidB_b4187	yjiR_b4340	154262	---	---	---	---	3.57397	3.72828	0.0213378	0.00190271
aidB_b4187:yjjQ_b4365	aidB_b4187	yjjQ_b4365	187577	3.14889	3.09604	0.000181582	2.24074e-05	16.533	6.85744	0	1.93877e-07
aidB_b4187:yneJ_b1526	aidB_b4187	yneJ_b1526	1842270	7.03832	7.08045	0	0	---	---	---	---
aidB_b4187:ynfL_b1595	aidB_b4187	ynfL_b1595	1896165	---	---	---	---	-8.02333	-8.22561	2.98116e-09	1.34722e-08
aidB_b4187:ypdC_b2382	aidB_b4187	ypdC_b2382	1911522	---	---	---	---	3.20553	3.41432	0.0374262	0.00373618
aidB_b4187:yqeH_b2846	aidB_b4187	yqeH_b2846	1432131	---	---	---	---	4.33483	4.53928	0.00564073	0.000270969
aidB_b4187:yqhC_b3010	aidB_b4187	yqhC_b3010	1265081	---	---	---	---	3.61436	3.63685	0.0199983	0.00232646
aidB_b4187:zur_b4046	aidB_b4187	zur_b4046	155362	-0.85451	-0.987404	0.0108916	0.0437496	---	---	---	---
allR_b0506:alpA_b2624	allR_b0506	alpA_b2624	2224250	---	---	---	---	-1.72433	-2.41051	0.0331732	0.0415232
allR_b0506:appY_b0564	allR_b0506	appY_b0564	49854	---	---	---	---	-4.84559	-3.86107	8.47983e-05	0.00414487
allR_b0506:araC_b0064	allR_b0506	araC_b0064	460970	-0.673772	-1.07732	0.0193424	0.0349829	17.3486	15.5725	0	0
allR_b0506:arcA_b4401	allR_b0506	arcA_b4401	533581	-8.05779	-8.75382	4.04173e-34	3.26323e-32	---	---	---	---
allR_b0506:argP_b2916	allR_b0506	argP_b2916	2119265	---	---	---	---	7.23143	4.61718	4.02297e-06	0.000221192
allR_b0506:arsR_b3501	allR_b0506	arsR_b3501	1186680	2.7317	1.91564	0.0014243	0.00604793	---	---	---	---
allR_b0506:ascG_b2714	allR_b0506	ascG_b2714	2303860	1.85886	1.85423	0.0386788	0.00760014	---	---	---	---
allR_b0506:basR_b4113	allR_b0506	basR_b4113	839939	---	---	---	---	4.74347	4.9224	0.00250688	9.72127e-05
allR_b0506:birA_b3973	allR_b0506	birA_b3973	1714968	---	---	---	---	-4.90199	-2.83545	7.33821e-05	0.0231883
allR_b0506:bluR_b1162	allR_b0506	bluR_b1162	681855	-1.90394	-1.96676	0.000124451	0.00195113	-4.31817	-2.42011	0.000307395	0.0410141
allR_b0506:caiF_b0034	allR_b0506	caiF_b0034	497540	-1.87287	-1.32147	0.000146188	0.0179195	---	---	---	---
allR_b0506:cbl_b1987	allR_b0506	cbl_b1987	1529051	-2.16434	-2.38491	3.01225e-05	0.000323593	---	---	---	---
allR_b0506:chpS_b4224	allR_b0506	chpS_b4224	725189	-1.01867	-1.32889	0.00615685	0.017534	-18.5168	-13.1136	1.61774e-37	2.29027e-19
allR_b0506:cnu_b1625	allR_b0506	cnu_b1625	1173613	-3.11181	-3.70936	5.95948e-08	1.58275e-07	3.92221	2.62094	0.0119444	0.0169172
allR_b0506:comR_b1111	allR_b0506	comR_b1111	636727	---	---	---	---	-5.51839	-3.48447	1.38449e-05	0.00822266
allR_b0506:cra_b0080	allR_b0506	cra_b0080	443203	-2.80493	-3.6509	5.38024e-07	2.35966e-07	---	---	---	---
allR_b0506:creB_b4398	allR_b0506	creB_b4398	537191	-0.710535	-0.996271	0.0172878	0.0428183	---	---	---	---
allR_b0506:crl_b0240	allR_b0506	crl_b0240	274005	---	---	---	---	9.47828	8.81765	1.25261e-09	5.92923e-11
allR_b0506:crp_b3357	allR_b0506	crp_b3357	1024271	-7.74806	-6.71013	7.00151e-32	6.97956e-20	-5.5085	-6.4199	1.42384e-05	7.30685e-06
allR_b0506:csgD_b1040	allR_b0506	csgD_b1040	569737	1.87484	2.01488	0.0368464	0.00412708	9.58597	12.7551	8.05359e-10	0
allR_b0506:csiR_b2664	allR_b0506	csiR_b2664	2261280	2.43423	1.50099	0.00510366	0.0251621	-3.34098	-2.89599	0.00246432	0.0212109
allR_b0506:cspA_b3556	allR_b0506	cspA_b3556	1258201	3.31815	3.38067	7.18895e-05	4.09503e-06	---	---	---	---
allR_b0506:cspD_b0880	allR_b0506	cspD_b0880	389738	-3.26015	-4.5159	1.93055e-08	3.5143e-10	-10.5741	-10.5472	3.39274e-14	4.28125e-13
allR_b0506:cspE_b0623	allR_b0506	cspE_b0623	124664	-1.65834	-1.6697	0.000423267	0.00588039	-4.49257	-4.93223	0.000203392	0.000418779
allR_b0506:cspF_b1558	allR_b0506	cspF_b1558	1110519	-3.38156	-4.60968	7.44035e-09	1.60559e-10	---	---	---	---
allR_b0506:cspG_b0990	allR_b0506	cspG_b0990	518833	-1.31209	-1.24577	0.00197417	0.0222664	---	---	---	---
allR_b0506:cspH_b0989	allR_b0506	cspH_b0989	518335	---	---	---	---	-2.56921	-2.46942	0.00969447	0.0384725
allR_b0506:cynR_b0338	allR_b0506	cynR_b0338	174321	-6.10916	-6.11836	2.25091e-21	6.60496e-17	-8.5058	-6.75672	4.29922e-10	2.53497e-06
allR_b0506:cysB_b1275	allR_b0506	cysB_b1275	802519	-1.1915	-17.6427	0.00320927	4.54277e-123	---	---	---	---
allR_b0506:cytR_b3934	allR_b0506	cytR_b3934	1665317	4.75382	6.02276	3.2382e-09	7.77156e-16	4.78809	9.09671	0.002285	1.61547e-11
allR_b0506:dcuR_b4124	allR_b0506	dcuR_b4124	823855	7.49911	7.5929	0	0	---	---	---	---
allR_b0506:deoR_b0840	allR_b0506	deoR_b0840	349348	-6.71421	-6.71027	5.43534e-25	6.96751e-20	---	---	---	---
allR_b0506:dhaR_b1201	allR_b0506	dhaR_b1201	719593	---	---	---	---	-4.8479	-4.08961	8.42991e-05	0.0026532
allR_b0506:dicC_b1569	allR_b0506	dicC_b1569	1116284	-1.68684	-1.81815	0.000369302	0.00344903	---	---	---	---
allR_b0506:dmlR_b1799	allR_b0506	dmlR_b1799	1349550	---	---	---	---	-5.26321	-4.65475	2.81571e-05	0.00079676
allR_b0506:dnaA_b3702	allR_b0506	dnaA_b3702	1420478	---	---	---	---	6.47611	5.31585	3.73706e-05	3.16192e-05
allR_b0506:dpiA_b0620	allR_b0506	dpiA_b0620	120035	---	---	---	---	-3.55183	-2.43783	0.00162567	0.0400864
allR_b0506:ecpR_b0294	allR_b0506	ecpR_b0294	221675	---	---	---	---	-4.25298	-6.17604	0.000357546	1.52159e-05
allR_b0506:envR_b3264	allR_b0506	envR_b3264	1765247	---	---	---	---	7.41857	6.93453	2.23054e-06	1.45949e-07
allR_b0506:envY_b0566	allR_b0506	envY_b0566	52320	---	---	---	---	3.58235	4.50693	0.0210537	0.00029456
allR_b0506:eutR_b2437	allR_b0506	eutR_b2437	2026526	2.87252	1.32004	0.000736311	0.0430587	---	---	---	---
allR_b0506:evgA_b2369	allR_b0506	evgA_b2369	1956151	3.5058	3.72187	2.41919e-05	4.45072e-07	3.58141	3.71278	0.0210854	0.00196921
allR_b0506:fabR_b3963	allR_b0506	fabR_b3963	1702953	-1.60849	-1.19942	0.000535422	0.0253221	---	---	---	---
allR_b0506:fadR_b1187	allR_b0506	fadR_b1187	703465	---	---	---	---	4.07166	5.96458	0.00917457	4.2428e-06
allR_b0506:feaR_b1384	allR_b0506	feaR_b1384	915042	---	---	---	---	-11.2238	-10.6676	1.18726e-15	2.33255e-13
allR_b0506:fimZ_b0535	allR_b0506	fimZ_b0535	30021	-1.31585	-1.2938	0.00194371	0.01942	6.96648	7.64552	9.03816e-06	9.32073e-09
allR_b0506:fis_b3261	allR_b0506	fis_b3261	1767145	-3.59451	-3.5549	1.30623e-09	4.48912e-07	---	---	---	---
allR_b0506:flhC_b1891	allR_b0506	flhC_b1891	1445930	2.237	2.23816	0.0109057	0.00164743	---	---	---	---
allR_b0506:frlR_b3375	allR_b0506	frlR_b3375	1042203	4.05699	2.51451	6.75604e-07	0.000471853	11.0702	2.49523	1.09446e-12	0.0209545
allR_b0506:frvR_b3897	allR_b0506	frvR_b3897	1629993	-1.36001	-1.9994	0.0016159	0.00171336	---	---	---	---
allR_b0506:gadW_b3515	allR_b0506	gadW_b3515	1202042	---	---	---	---	4.37466	5.22544	0.0052276	4.11891e-05
allR_b0506:gadX_b3516	allR_b0506	gadX_b3516	1203138	---	---	---	---	-4.141	-4.16112	0.000461617	0.0022966
allR_b0506:galS_b2151	allR_b0506	galS_b2151	1710912	---	---	---	---	8.49985	6.54471	5.50681e-08	5.96181e-07
allR_b0506:gcvA_b2808	allR_b0506	gcvA_b2808	2237344	---	---	---	---	-7.25167	-6.586	5.35368e-08	4.36389e-06
allR_b0506:glpR_b3423	allR_b0506	glpR_b3423	1097999	---	---	---	---	-10.1477	-10.3132	2.77037e-13	1.36554e-12
allR_b0506:glrR_b2554	allR_b0506	glrR_b2554	2153075	3.0176	1.36207	0.0003593	0.0381793	---	---	---	---
allR_b0506:gntR_b3438	allR_b0506	gntR_b3438	1115883	-1.03213	-3.90758	0.00586321	3.91164e-08	---	---	---	---
allR_b0506:higA_b3082	allR_b0506	higA_b3082	1945767	---	---	---	---	-9.38239	-8.74357	9.84528e-12	1.6678e-09
allR_b0506:hipA_b1507	allR_b0506	hipA_b1507	1059518	-1.28164	-1.44639	0.00223738	0.0122816	---	---	---	---
allR_b0506:hipB_b1508	allR_b0506	hipB_b1508	1060840	-3.535	-2.55454	2.1424e-09	0.000143771	---	---	---	---
allR_b0506:hupA_b4000	allR_b0506	hupA_b4000	1742167	-3.74668	-4.79236	3.57462e-10	3.34149e-11	---	---	---	---
allR_b0506:hupB_b0440	allR_b0506	hupB_b0440	71288	-2.34182	-3.09663	1.06611e-05	7.78581e-06	-7.46004	-7.21278	2.51736e-08	5.55698e-07
allR_b0506:hycA_b2725	allR_b0506	hycA_b2725	2315580	-5.20776	-4.29131	1.4925e-16	2.15635e-09	---	---	---	---
allR_b0506:hypT_b4327	allR_b0506	hypT_b4327	615598	-2.96571	-2.45173	1.73678e-07	0.000236435	---	---	---	---
allR_b0506:iclR_b4018	allR_b0506	iclR_b4018	951349	---	---	---	---	3.62762	3.36066	0.0195743	0.00417445
allR_b0506:idnR_b4264	allR_b0506	idnR_b4264	682748	---	---	---	---	6.33748	3.58589	5.48006e-05	0.00259815
allR_b0506:ihfA_b1712	allR_b0506	ihfA_b1712	1263917	-4.46487	-9.84603	4.35314e-13	4.12399e-40	---	---	---	---
allR_b0506:ihfB_b0912	allR_b0506	ihfB_b0912	431200	---	---	---	---	-7.75519	-7.93513	8.37271e-09	4.11316e-08
allR_b0506:ilvY_b3773	allR_b0506	ilvY_b3773	1498813	-0.812796	-1.62789	0.0124972	0.00679061	-8.03162	-8.29156	2.88601e-09	1.03985e-08
allR_b0506:kdgR_b1827	allR_b0506	kdgR_b1827	1377972	-0.932876	-1.13137	0.0083438	0.0304045	---	---	---	---
allR_b0506:kdpE_b0694	allR_b0506	kdpE_b0694	188428	-3.22984	-5.49891	2.43878e-08	4.46929e-14	---	---	---	---
allR_b0506:leuO_b0076	allR_b0506	leuO_b0076	446923	-2.98625	-2.22639	1.49794e-07	0.000661478	---	---	---	---
allR_b0506:lgoR_b4357	allR_b0506	lgoR_b4357	578036	---	---	---	---	3.3536	3.21706	0.0300521	0.00558185
allR_b0506:lldR_b3604	allR_b0506	lldR_b3604	1317206	3.0576	2.45365	0.000292837	0.000628223	---	---	---	---
allR_b0506:lrp_b0889	allR_b0506	lrp_b0889	399967	---	---	---	---	-10.6899	-10.4464	1.89208e-14	7.07881e-13
allR_b0506:malT_b3418	allR_b0506	malT_b3418	1091236	---	---	---	---	-10.1907	-6.69606	2.24949e-13	3.07948e-06
allR_b0506:marA_b1531	allR_b0506	marA_b1531	1088238	-9.4515	-8.75065	3.43914e-45	3.42927e-32	---	---	---	---
allR_b0506:marR_b1530	allR_b0506	marR_b1530	1087784	---	---	---	---	-1.77858	-3.14877	0.0309073	0.014377
allR_b0506:mcbR_b1450	allR_b0506	mcbR_b1450	988926	---	---	---	---	-6.1938	-6.33305	1.85103e-06	9.51841e-06
allR_b0506:melR_b4118	allR_b0506	melR_b4118	832261	-1.5261	-1.88685	0.000781835	0.00266223	5.27077	3.0652	0.000795621	0.00751433
allR_b0506:metJ_b3938	allR_b0506	metJ_b3938	1669964	-1.69412	-0.94816	0.00035657	0.0480533	-2.24142	-3.02262	0.0161463	0.0175155
allR_b0506:metR_b3828	allR_b0506	metR_b3828	1553749	2.32453	2.08896	0.00785217	0.0030707	---	---	---	---
allR_b0506:mhpR_b0346	allR_b0506	mhpR_b0346	164477	-3.00185	-3.74063	1.33804e-07	1.27518e-07	---	---	---	---
allR_b0506:mlc_b1594	allR_b0506	mlc_b1594	1136008	---	---	---	---	-6.91766	-9.62395	1.72586e-07	3.57596e-11
allR_b0506:mngR_b0730	allR_b0506	mngR_b0730	232525	---	---	---	---	-3.28031	-3.92022	0.00276838	0.00370105
allR_b0506:mntR_b0817	allR_b0506	mntR_b0817	320555	2.44344	1.59025	0.00491768	0.0189441	-5.44334	-4.64495	1.71084e-05	0.000814537
allR_b0506:modE_b0761	allR_b0506	modE_b0761	261228	---	---	---	---	-3.7353	-2.9133	0.00111538	0.0206713
allR_b0506:mprA_b2684	allR_b0506	mprA_b2684	2276376	2.45873	2.48887	0.00462194	0.00053272	-2.77966	-2.6121	0.00683253	0.0317915
allR_b0506:mqsA_b3021	allR_b0506	mqsA_b3021	2011665	5.33129	2.42491	1.92956e-11	0.000717583	9.39371	1.97898	1.76583e-09	0.0470068
allR_b0506:mqsR_b3022	allR_b0506	mqsR_b3022	2011367	---	---	---	---	-3.06618	-3.78624	0.00412479	0.00477272
allR_b0506:mtlR_b3601	allR_b0506	mtlR_b3601	1313724	---	---	---	---	-10.4131	-11.673	7.5663e-14	1.11903e-15
allR_b0506:murR_b2427	allR_b0506	murR_b2427	2017148	---	---	---	---	-4.42456	-4.31718	0.000239295	0.00166284
allR_b0506:nadR_b4390	allR_b0506	nadR_b4390	545340	3.10474	3.2979	0.000229235	6.80849e-06	-3.97243	-3.28904	0.000671514	0.0114508
allR_b0506:nagC_b0676	allR_b0506	nagC_b0676	167746	---	---	---	---	-3.19344	-3.66153	0.00326178	0.00600473
allR_b0506:nanR_b3226	allR_b0506	nanR_b3226	1804223	-1.5394	-1.85727	0.000736095	0.00297903	---	---	---	---
allR_b0506:narL_b1221	allR_b0506	narL_b1221	743706	---	---	---	---	4.66888	5.03665	0.00292164	7.06767e-05
allR_b0506:narP_b2193	allR_b0506	narP_b2193	1760784	---	---	---	---	-2.7074	-3.05307	0.00772	0.0167107
allR_b0506:nimR_b1790	allR_b0506	nimR_b1790	1343419	---	---	---	---	-10.3862	-8.7831	8.64325e-14	1.41464e-09
allR_b0506:norR_b2709	allR_b0506	norR_b2709	2296381	-1.18267	-1.13029	0.00332218	0.0304913	---	---	---	---
allR_b0506:nrdR_b0413	allR_b0506	nrdR_b0413	99560	-2.31635	-2.36166	1.24197e-05	0.000360317	---	---	---	---
allR_b0506:nsrR_b4178	allR_b0506	nsrR_b4178	767272	2.90193	1.41661	0.000638598	0.0325302	---	---	---	---
allR_b0506:oxyR_b3961	allR_b0506	oxyR_b3961	1700376	2.09336	2.25294	0.018161	0.00154575	10.2969	6.8745	3.84403e-11	1.82114e-07
allR_b0506:paaX_b1399	allR_b0506	paaX_b1399	932203	-1.55679	-2.4245	0.000679959	0.000268929	---	---	---	---
allR_b0506:pdeL_b0315	allR_b0506	pdeL_b0315	199552	---	---	---	---	-3.81663	-2.8255	0.000939667	0.0235269
allR_b0506:pdhR_b0113	allR_b0506	pdhR_b0113	409379	---	---	---	---	-3.44523	-7.951	0.00201075	3.87377e-08
allR_b0506:pepA_b4260	allR_b0506	pepA_b4260	687936	---	---	---	---	-2.57397	-2.30347	0.00961982	0.0475266
allR_b0506:pgrR_b1328	allR_b0506	pgrR_b1328	860655	-1.66301	-2.04415	0.000413952	0.00142975	13.3424	12.1812	0	0
allR_b0506:phoB_b0399	allR_b0506	phoB_b0399	115180	-2.37438	-2.13639	8.75589e-06	0.000974511	-13.728	-14.3008	5.14554e-22	9.87819e-23
allR_b0506:phoP_b1130	allR_b0506	phoP_b1130	658303	-2.81516	-3.13886	5.01431e-07	6.0759e-06	---	---	---	---
allR_b0506:ppsR_b1703	allR_b0506	ppsR_b1703	1256109	-0.423468	-1.36842	0.0391174	0.015592	-14.1418	-14.5775	3.50677e-23	1.47286e-23
allR_b0506:pspF_b1303	allR_b0506	pspF_b1303	835599	-5.70294	-7.59753	4.06611e-19	7.60968e-25	11.725	11.3658	4.38538e-14	1.11022e-16
allR_b0506:purR_b1658	allR_b0506	purR_b1658	1206508	---	---	---	---	-2.75879	-2.7651	0.00707931	0.0256688
allR_b0506:putA_b1014	allR_b0506	putA_b1014	542292	-1.47199	-1.37232	0.000995872	0.0154104	---	---	---	---
allR_b0506:puuR_b1299	allR_b0506	puuR_b1299	830575	---	---	---	---	-3.35075	-2.66851	0.00241824	0.0294137
allR_b0506:rcdA_b0846	allR_b0506	rcdA_b0846	354795	-6.39922	-7.46484	4.53423e-23	4.58754e-24	---	---	---	---
allR_b0506:rcnR_b2105	allR_b0506	rcnR_b2105	1655808	---	---	---	---	-8.49349	-7.45346	4.52252e-10	2.39844e-07
allR_b0506:rcsA_b1951	allR_b0506	rcsA_b1951	1493055	---	---	---	---	3.88352	2.38814	0.0127701	0.0250109
allR_b0506:rcsB_b2217	allR_b0506	rcsB_b2217	1786461	---	---	---	---	-5.60245	-6.02589	1.08924e-05	2.35778e-05
allR_b0506:rhaR_b3906	allR_b0506	rhaR_b3906	1640442	-0.939657	-1.02369	0.00814954	0.0400323	-5.98541	-5.22603	3.5159e-06	0.000204025
allR_b0506:rob_b4396	allR_b0506	rob_b4396	538577	-1.23054	-1.51599	0.00274998	0.00984558	6.32	10.5402	5.74769e-05	1.07692e-14
allR_b0506:rodZ_b2516	allR_b0506	rodZ_b2516	2107437	---	---	---	---	-8.31058	-7.18009	9.52686e-10	6.21566e-07
allR_b0506:rpiR_b4089	allR_b0506	rpiR_b4089	860898	2.64191	2.54371	0.00212897	0.000410419	-6.71283	-5.16047	3.45518e-07	0.000240352
allR_b0506:rstA_b1608	allR_b0506	rstA_b1608	1150814	-2.86839	-3.40111	3.46346e-07	1.21708e-06	-8.41402	-6.64979	6.26236e-10	3.56793e-06
allR_b0506:rtcR_b3422	allR_b0506	rtcR_b3422	1096419	-2.01022	-1.88913	7.08116e-05	0.00263918	-7.8879	-6.55544	5.04173e-09	4.80264e-06
allR_b0506:rutR_b1013	allR_b0506	rutR_b1013	541614	---	---	---	---	-8.09267	-7.73763	2.27096e-09	8.58809e-08
allR_b0506:sdiA_b1916	allR_b0506	sdiA_b1916	1465197	-1.66452	-1.97869	0.000410974	0.00186097	4.66765	4.63399	0.00292898	0.000211635
allR_b0506:sgcR_b4300	allR_b0506	sgcR_b4300	646999	2.80692	2.15867	0.00100571	0.00230601	---	---	---	---
allR_b0506:sgrR_b0069	allR_b0506	sgrR_b0069	454936	-0.819918	-1.14121	0.0122098	0.0296237	-4.70939	-3.90072	0.000119581	0.00384247
allR_b0506:slyA_b1642	allR_b0506	slyA_b1642	1189054	-2.4005	-3.10974	7.46571e-06	7.21132e-06	-9.40075	-9.62539	9.06407e-12	3.55254e-11
allR_b0506:soxS_b4062	allR_b0506	soxS_b4062	897594	---	---	---	---	3.81629	3.1331	0.0143226	0.00658731
allR_b0506:srlR_b2707	allR_b0506	srlR_b2707	2294653	---	---	---	---	-4.60112	-4.54981	0.000156284	0.00100701
allR_b0506:stpA_b2669	allR_b0506	stpA_b2669	2263697	-0.435103	-1.29446	0.037945	0.0193828	---	---	---	---
allR_b0506:tdcA_b3118	allR_b0506	tdcA_b3118	1911647	---	---	---	---	10.0015	13.0981	1.39762e-10	0
allR_b0506:tdcR_b3119	allR_b0506	tdcR_b3119	1911114	-2.22991	-1.7885	2.06627e-05	0.00384768	-4.38041	-3.45739	0.000265652	0.00861728
allR_b0506:ttdR_b3060	allR_b0506	ttdR_b3060	1973655	---	---	---	---	-2.34428	-2.36872	0.0138203	0.0437952
allR_b0506:tyrR_b1323	allR_b0506	tyrR_b1323	855384	2.05127	1.71375	0.0209462	0.012529	4.7172	2.43988	0.00264649	0.0229754
allR_b0506:uhpA_b3669	allR_b0506	uhpA_b3669	1388288	-3.00951	-3.2747	1.26568e-07	2.68074e-06	-5.03548	-4.59204	5.18358e-05	0.000916986
allR_b0506:uidR_b1618	allR_b0506	uidR_b1618	1165126	-1.74532	-2.0844	0.000277846	0.0012116	---	---	---	---
allR_b0506:uxuR_b4324	allR_b0506	uxuR_b4324	618538	---	---	---	---	10.9723	12.3701	1.7425e-12	0
allR_b0506:xapR_b2405	allR_b0506	xapR_b2405	1993989	-0.638713	-0.975718	0.0214831	0.0449999	---	---	---	---
allR_b0506:yafC_b0208	allR_b0506	yafC_b0208	301354	-1.68123	-1.92397	0.00037939	0.0023074	6.18827	5.21097	8.19945e-05	4.29551e-05
allR_b0506:yafN_b0232	allR_b0506	yafN_b0232	279937	---	---	---	---	-3.80242	-3.91775	0.000968421	0.00371874
allR_b0506:yagI_b0272	allR_b0506	yagI_b0272	243849	---	---	---	---	-2.95502	-3.44442	0.00503649	0.00881185
allR_b0506:yahB_b0316	allR_b0506	yahB_b0316	198578	-1.65726	-1.31389	0.000425439	0.0183209	---	---	---	---
allR_b0506:ybaO_b0447	allR_b0506	ybaO_b0447	64170	3.34555	3.41439	6.15702e-05	3.31774e-06	---	---	---	---
allR_b0506:ybdO_b0603	allR_b0506	ybdO_b0603	102889	---	---	---	---	-2.10024	-2.87385	0.0198557	0.0219176
allR_b0506:ybhD_b0768	allR_b0506	ybhD_b0768	266994	---	---	---	---	-2.00294	-3.87358	0.0227946	0.00404729
allR_b0506:ybiI_b0803	allR_b0506	ybiI_b0803	305562	3.74349	2.8012	5.54334e-06	0.000112773	---	---	---	---
allR_b0506:ycaN_b0900	allR_b0506	ycaN_b0900	416032	-0.485562	-1.69674	0.0331678	0.00534995	-2.36242	-2.33969	0.0134406	0.0454277
allR_b0506:yciT_b1284	allR_b0506	yciT_b1284	812261	-2.77202	-2.99314	6.74116e-07	1.41154e-05	-9.90372	-9.84203	8.89133e-13	1.30413e-11
allR_b0506:ydeO_b1499	allR_b0506	ydeO_b1499	1051590	---	---	---	---	11.5525	11.7834	1.0425e-13	0
allR_b0506:ydfH_b1540	allR_b0506	ydfH_b1540	1097016	---	---	---	---	-3.13025	-2.5799	0.00366798	0.0332139
allR_b0506:ydjF_b1770	allR_b0506	ydjF_b1770	1322760	---	---	---	---	-3.48794	-4.90715	0.00184763	0.00044448
allR_b0506:yebK_b1853	allR_b0506	yebK_b1853	1405316	-0.719414	-1.1636	0.0168194	0.0279062	---	---	---	---
allR_b0506:yeeY_b2015	allR_b0506	yeeY_b2015	1556416	---	---	---	---	-9.6491	-8.19337	2.92008e-12	1.52786e-08
allR_b0506:yegW_b2101	allR_b0506	yegW_b2101	1652319	1.88412	1.61267	0.0358153	0.0176059	---	---	---	---
allR_b0506:yehT_b2125	allR_b0506	yehT_b2125	1682527	3.16443	2.15542	0.000167142	0.00233738	---	---	---	---
allR_b0506:yeiE_b2157	allR_b0506	yeiE_b2157	1719021	---	---	---	---	-3.56487	-3.59492	0.00158347	0.0067694
allR_b0506:yeiL_b2163	allR_b0506	yeiL_b2163	1725639	-1.33369	-1.32752	0.00180472	0.0176048	---	---	---	---
allR_b0506:yfaX_b2248	allR_b0506	yfaX_b2248	1833049	---	---	---	---	-3.9196	-3.35547	0.000753403	0.0102507
allR_b0506:yfeR_b2409	allR_b0506	yfeR_b2409	1998326	-0.74349	-1.17377	0.0156017	0.0271519	---	---	---	---
allR_b0506:yfhH_b2561	allR_b0506	yfhH_b2561	2164365	2.27578	1.96584	0.00944419	0.00499474	-3.32432	-3.14386	0.00254471	0.0144896
allR_b0506:yfiE_b2577	allR_b0506	yfiE_b2577	2180045	-1.60302	-2.23727	0.000549252	0.000630648	---	---	---	---
allR_b0506:ygbI_b2735	allR_b0506	ygbI_b2735	2318647	2.58058	2.55406	0.00277843	0.000390481	---	---	---	---
allR_b0506:ygeH_b2852	allR_b0506	ygeH_b2852	2186441	---	---	---	---	-5.53344	-4.83147	1.32659e-05	0.000531086
allR_b0506:ygeV_b2869	allR_b0506	ygeV_b2869	2174125	-2.06539	-2.03751	5.24076e-05	0.00146898	---	---	---	---
allR_b0506:yggD_b2929	allR_b0506	yggD_b2929	2104716	---	---	---	---	3.40755	3.74628	0.0276837	0.00182806
allR_b0506:yhjC_b3521	allR_b0506	yhjC_b3521	1210494	---	---	---	---	-3.96198	-5.08697	0.000687043	0.000288152
allR_b0506:yiaU_b3585	allR_b0506	yiaU_b3585	1290144	---	---	---	---	-2.77467	-2.38917	0.00689089	0.0426722
allR_b0506:yidP_b3684	allR_b0506	yidP_b3684	1402051	---	---	---	---	-3.19976	-2.79235	0.00322337	0.0246841
allR_b0506:yihL_b3872	allR_b0506	yihL_b3872	1602333	2.92987	2.87691	0.000557023	7.55208e-05	---	---	---	---
allR_b0506:yjdC_b4135	allR_b0506	yjdC_b4135	810581	---	---	---	---	-4.33515	-3.55544	0.000295446	0.00726113
allR_b0506:yjhU_b4295	allR_b0506	yjhU_b4295	653563	3.3193	2.41817	7.14255e-05	0.000740189	-6.04852	-5.29175	2.90072e-06	0.000172774
allR_b0506:yjiR_b4340	allR_b0506	yjiR_b4340	602313	---	---	---	---	-4.6804	-4.00109	0.000128527	0.00316229
allR_b0506:yjjJ_b4385	allR_b0506	yjjJ_b4385	550787	-0.867361	-1.35549	0.0104335	0.0162065	---	---	---	---
allR_b0506:yjjQ_b4365	allR_b0506	yjjQ_b4365	569685	-1.83285	-1.80327	0.000179394	0.00364429	---	---	---	---
allR_b0506:ymfL_b1147	allR_b0506	ymfL_b1147	671783	-2.02066	-2.49484	6.6921e-05	0.000192337	9.30251	9.84742	2.54829e-09	4.06675e-13
allR_b0506:yneJ_b1526	allR_b0506	yneJ_b1526	1083468	---	---	---	---	-9.12533	-9.16024	3.08478e-11	2.83317e-10
allR_b0506:yoeB_b4539	allR_b0506	yoeB_b4539	1558298	---	---	---	---	-6.34857	-5.32093	1.13577e-06	0.000160381
allR_b0506:ypdC_b2382	allR_b0506	ypdC_b2382	1973526	---	---	---	---	4.29508	4.73631	0.0060817	0.000161294
allR_b0506:yphH_b2550	allR_b0506	yphH_b2550	2148469	-0.598606	-1.10317	0.0241624	0.0327306	-2.61402	-2.89994	0.00901172	0.0210869
allR_b0506:yqjI_b3071	allR_b0506	yqjI_b3071	1962509	---	---	---	---	-3.36591	-2.844	0.00234829	0.0229002
allR_b0506:ytfH_b4212	allR_b0506	ytfH_b4212	739394	-2.25819	-3.49672	1.752e-05	6.57775e-07	-2.92176	-3.58971	0.00534148	0.00683262
allR_b0506:zntR_b3292	allR_b0506	zntR_b3292	976856	1.97405	1.49889	0.0269971	0.0253271	---	---	---	---
allR_b0506:zraR_b4004	allR_b0506	zraR_b4004	1745206	-1.83668	-1.04609	0.000175936	0.03786	---	---	---	---
allS_b0504:appY_b0564	allS_b0504	appY_b0564	51459	---	---	---	---	-2.48791	-3.07738	0.0110453	0.0160901
allS_b0504:arcA_b4401	allS_b0504	arcA_b4401	531865	-2.9313	-3.38776	2.22137e-07	1.32463e-06	---	---	---	---
allS_b0504:ascG_b2714	allS_b0504	ascG_b2714	2305465	-0.649568	-1.94999	0.0208007	0.00208438	-2.54024	-3.32601	0.0101587	0.010769
allS_b0504:atoC_b2220	allS_b0504	atoC_b2220	1795091	2.54454	1.54582	0.00323867	0.0218536	---	---	---	---
allS_b0504:baeR_b2079	allS_b0504	baeR_b2079	1634968	---	---	---	---	4.46464	3.97887	0.00439196	0.00107562
allS_b0504:bdcR_b4251	allS_b0504	bdcR_b4251	697454	-1.45805	-1.79835	0.00105902	0.003711	14.6742	10.9217	0	1.33227e-15
allS_b0504:betI_b0313	allS_b0504	betI_b0313	201961	---	---	---	---	4.60289	7.57357	0.00333911	1.24471e-08
allS_b0504:birA_b3973	allS_b0504	birA_b3973	1713252	---	---	---	---	-1.74317	-5.67173	0.0323722	6.35655e-05
allS_b0504:cbl_b1987	allS_b0504	cbl_b1987	1530656	-3.48231	-4.50377	3.30198e-09	3.88467e-10	---	---	---	---
allS_b0504:cdaR_b0162	allS_b0504	cdaR_b0162	346899	---	---	---	---	-4.40379	-2.72058	0.000251377	0.027345
allS_b0504:chbR_b1735	allS_b0504	chbR_b1735	1288874	-3.5228	-4.1984	2.36931e-09	4.45239e-09	---	---	---	---
allS_b0504:chpS_b4224	allS_b0504	chpS_b4224	723473	-0.900717	-1.49771	0.00931994	0.0104416	---	---	---	---
allS_b0504:cnu_b1625	allS_b0504	cnu_b1625	1175218	11.4646	9.37586	0	0	10.279	8.66653	4.16179e-11	1.18054e-10
allS_b0504:cpxR_b3912	allS_b0504	cpxR_b3912	1645142	---	---	---	---	3.81813	3.28335	0.0142781	0.00488677
allS_b0504:crl_b0240	allS_b0504	crl_b0240	272289	-9.84615	-11.2924	1.2741e-48	5.62481e-52	-6.31074	-6.32912	1.281e-06	9.63204e-06
allS_b0504:cspA_b3556	allS_b0504	cspA_b3556	1256485	3.93868	3.24725	1.52775e-06	9.24041e-06	-6.41003	-6.71604	9.32875e-07	2.8888e-06
allS_b0504:cspB_b1557	allS_b0504	cspB_b1557	1111608	4.55906	2.92518	1.58003e-08	5.81897e-05	8.20439	5.23233	1.59153e-07	4.03735e-05
allS_b0504:cspC_b1823	allS_b0504	cspC_b1823	1377495	---	---	---	---	-2.89605	-2.91035	0.00558812	0.0207624
allS_b0504:cspD_b0880	allS_b0504	cspD_b0880	391343	---	---	---	---	4.6642	4.5441	0.00294964	0.000267609
allS_b0504:cspE_b0623	allS_b0504	cspE_b0623	126269	6.05215	3.98608	1.32117e-14	6.95968e-08	---	---	---	---
allS_b0504:cspF_b1558	allS_b0504	cspF_b1558	1112124	-0.986258	-2.2938	0.00691641	0.000490541	---	---	---	---
allS_b0504:cspG_b0990	allS_b0504	cspG_b0990	520438	4.62087	3.52726	9.62932e-09	1.61716e-06	---	---	---	---
allS_b0504:cspH_b0989	allS_b0504	cspH_b0989	519940	---	---	---	---	5.75628	6.04186	0.000249757	3.29663e-06
allS_b0504:cspI_b1552	allS_b0504	cspI_b1552	1108724	-1.53756	-2.55565	0.000742271	0.00014299	---	---	---	---
allS_b0504:cusR_b0571	allS_b0504	cusR_b0571	62538	-1.10881	-2.68039	0.00441197	7.6348e-05	---	---	---	---
allS_b0504:cynR_b0338	allS_b0504	cynR_b0338	172605	2.96864	1.85024	0.000459707	0.0077122	-4.92786	-5.8708	6.86407e-05	3.66615e-05
allS_b0504:dcuR_b4124	allS_b0504	dcuR_b4124	822139	---	---	---	---	6.57924	5.84164	2.79619e-05	6.30232e-06
allS_b0504:deoR_b0840	allS_b0504	deoR_b0840	350953	-1.50826	-3.00927	0.000847232	1.28805e-05	---	---	---	---
allS_b0504:dhaR_b1201	allS_b0504	dhaR_b1201	721198	3.46866	1.95981	3.01671e-05	0.00511199	---	---	---	---
allS_b0504:dnaA_b3702	allS_b0504	dnaA_b3702	1418762	---	---	---	---	6.27769	4.48634	6.44766e-05	0.000310559
allS_b0504:dpiA_b0620	allS_b0504	dpiA_b0620	121640	---	---	---	---	4.00284	3.72962	0.0103712	0.00189706
allS_b0504:dsdC_b2364	allS_b0504	dsdC_b2364	1950695	-1.85058	-2.56969	0.000163902	0.000133416	-3.44002	-2.7189	0.00203149	0.0274099
allS_b0504:ebgR_b3075	allS_b0504	ebgR_b3075	1955746	-0.429049	-1.81211	0.0385517	0.00352714	---	---	---	---
allS_b0504:ecpR_b0294	allS_b0504	ecpR_b0294	219959	-0.415524	-1.27935	0.0399336	0.0202432	---	---	---	---
allS_b0504:envY_b0566	allS_b0504	envY_b0566	53925	-2.11795	-1.30418	3.91398e-05	0.0188457	---	---	---	---
allS_b0504:eutR_b2437	allS_b0504	eutR_b2437	2028131	-0.726594	-1.90104	0.0164483	0.00252119	7.9088	11.7372	4.432e-07	0
allS_b0504:exuR_b3094	allS_b0504	exuR_b3094	1930767	-3.73779	-4.99527	3.86027e-10	5.46063e-12	---	---	---	---
allS_b0504:fabR_b3963	allS_b0504	fabR_b3963	1701237	---	---	---	---	-5.80988	-6.40023	5.94958e-06	7.76011e-06
allS_b0504:fadR_b1187	allS_b0504	fadR_b1187	705070	---	---	---	---	5.36777	8.61917	0.000636189	1.46166e-10
allS_b0504:feaR_b1384	allS_b0504	feaR_b1384	916647	-0.714154	-1.5304	0.0170956	0.00939602	---	---	---	---
allS_b0504:fhlA_b2731	allS_b0504	fhlA_b2731	2321549	5.76184	4.48126	2.79998e-13	1.55498e-09	---	---	---	---
allS_b0504:fimZ_b0535	allS_b0504	fimZ_b0535	31626	4.95592	4.43372	5.79379e-10	2.28136e-09	---	---	---	---
allS_b0504:fis_b3261	allS_b0504	fis_b3261	1765429	---	---	---	---	5.16168	4.67151	0.0010184	0.000191679
allS_b0504:flhC_b1891	allS_b0504	flhC_b1891	1447535	-0.417352	-1.60461	0.0397447	0.00734826	---	---	---	---
allS_b0504:flhD_b1892	allS_b0504	flhD_b1892	1448116	---	---	---	---	5.65462	4.74537	0.000320933	0.000157426
allS_b0504:fnr_b1334	allS_b0504	fnr_b1334	869043	---	---	---	---	-5.62884	-6.15023	1.00958e-05	1.64178e-05
allS_b0504:frlR_b3375	allS_b0504	frlR_b3375	1040487	---	---	---	---	10.9688	2.5972	1.7718e-12	0.0176243
allS_b0504:frvR_b3897	allS_b0504	frvR_b3897	1628277	-0.524016	-1.8091	0.0298508	0.00356663	3.53302	3.83092	0.0227725	0.00151147
allS_b0504:fur_b0683	allS_b0504	fur_b0683	179177	1.82351	1.29639	0.0429963	0.0460183	---	---	---	---
allS_b0504:gadE_b3512	allS_b0504	gadE_b3512	1194802	-1.20387	-2.56185	0.00305694	0.000138681	---	---	---	---
allS_b0504:gadW_b3515	allS_b0504	gadW_b3515	1200326	-0.57332	-1.08093	0.0259848	0.0346614	---	---	---	---
allS_b0504:galR_b2837	allS_b0504	galR_b2837	2200565	3.17755	2.35779	0.000155793	0.0009738	---	---	---	---
allS_b0504:glnG_b3868	allS_b0504	glnG_b3868	1594039	---	---	---	---	-16.9185	-8.48441	7.42908e-32	4.81947e-09
allS_b0504:glpR_b3423	allS_b0504	glpR_b3423	1096283	-1.49698	-2.27091	0.000891139	0.000543414	---	---	---	---
allS_b0504:glrR_b2554	allS_b0504	glrR_b2554	2154680	---	---	---	---	-7.02833	-5.49794	1.17728e-07	0.00010125
allS_b0504:gntR_b3438	allS_b0504	gntR_b3438	1114167	-0.547085	-3.25547	0.0279892	3.01571e-06	10.2148	2.44611	5.52239e-11	0.0227401
allS_b0504:gutM_b2706	allS_b0504	gutM_b2706	2295832	---	---	---	---	-2.2758	-4.08394	0.0153352	0.00268348
allS_b0504:hdfR_b4480	allS_b0504	hdfR_b4480	1487298	-0.514409	-1.62789	0.0306541	0.00679055	5.69799	2.03791	0.000288525	0.0431109
allS_b0504:hha_b0460	allS_b0504	hha_b0460	50987	---	---	---	---	-4.08739	-3.70701	0.000520716	0.00552672
allS_b0504:hicB_b1438	allS_b0504	hicB_b1438	979756	-1.33333	-1.98193	0.00180746	0.0018372	3.39383	4.39331	0.028271	0.000393423
allS_b0504:hipA_b1507	allS_b0504	hipA_b1507	1061123	---	---	---	---	9.25431	8.97681	3.08882e-09	2.83726e-11
allS_b0504:hipB_b1508	allS_b0504	hipB_b1508	1062445	-1.55226	-1.14191	0.000694181	0.0295691	-6.34472	-5.16252	1.14977e-06	0.000239129
allS_b0504:hns_b1237	allS_b0504	hns_b1237	762641	-1.62861	-3.52206	0.000487223	5.57335e-07	9.41666	8.83079	1.60917e-09	5.5818e-11
allS_b0504:hupA_b4000	allS_b0504	hupA_b4000	1740451	---	---	---	---	-1.56547	-2.62732	0.0405498	0.0311354
allS_b0504:hycA_b2725	allS_b0504	hycA_b2725	2317185	---	---	---	---	-3.39688	-4.17007	0.0022109	0.00225512
allS_b0504:hyfR_b2491	allS_b0504	hyfR_b2491	2079111	---	---	---	---	5.26766	3.92381	0.000801307	0.00122221
allS_b0504:hypT_b4327	allS_b0504	hypT_b4327	613882	---	---	---	---	-7.45362	-7.9938	2.57733e-08	3.29352e-08
allS_b0504:idnR_b4264	allS_b0504	idnR_b4264	681032	-0.856119	-1.07388	0.0108333	0.0352912	5.34739	4.97517	0.000667003	8.39652e-05
allS_b0504:ihfB_b0912	allS_b0504	ihfB_b0912	432805	---	---	---	---	-4.21302	-5.26367	0.00039191	0.000185539
allS_b0504:ilvY_b3773	allS_b0504	ilvY_b3773	1497097	-0.655742	-2.22289	0.0204205	0.000671697	-1.99559	-3.25124	0.0230303	0.0121852
allS_b0504:kdgR_b1827	allS_b0504	kdgR_b1827	1379577	-0.562014	-1.2381	0.0268341	0.0227502	---	---	---	---
allS_b0504:kdpE_b0694	allS_b0504	kdpE_b0694	190033	---	---	---	---	-4.40376	-4.36966	0.000251394	0.00148812
allS_b0504:lacI_b0345	allS_b0504	lacI_b0345	163785	2.23722	1.38351	0.0108969	0.0358703	4.91452	3.81168	0.00174945	0.00157869
allS_b0504:lrhA_b2289	allS_b0504	lrhA_b2289	1878928	---	---	---	---	6.05871	5.18882	0.000115463	4.57969e-05
allS_b0504:lrp_b0889	allS_b0504	lrp_b0889	401572	-1.44762	-2.86478	0.00110861	2.87897e-05	3.55974	3.34421	0.0218275	0.00431776
allS_b0504:lsrR_b1512	allS_b0504	lsrR_b1512	1070557	---	---	---	---	7.25151	6.35716	3.7789e-06	1.14393e-06
allS_b0504:mak_b0394	allS_b0504	mak_b0394	120243	---	---	---	---	3.40625	2.90813	0.0277389	0.0101108
allS_b0504:mcbR_b1450	allS_b0504	mcbR_b1450	990531	-1.14278	-1.9179	0.00387687	0.00236238	---	---	---	---
allS_b0504:melR_b4118	allS_b0504	melR_b4118	830545	-3.25115	-3.39808	2.06967e-08	1.24075e-06	---	---	---	---
allS_b0504:metJ_b3938	allS_b0504	metJ_b3938	1668248	---	---	---	---	-2.48139	-3.56776	0.0111603	0.00710452
allS_b0504:mhpR_b0346	allS_b0504	mhpR_b0346	162761	-5.30222	-7.5639	5.01725e-17	1.20334e-24	-4.38408	-5.88259	0.000263363	3.54651e-05
allS_b0504:mlc_b1594	allS_b0504	mlc_b1594	1137613	-2.5706	-4.28967	2.56347e-06	2.18435e-09	---	---	---	---
allS_b0504:mlrA_b2127	allS_b0504	mlrA_b2127	1686755	-1.04379	-2.61336	0.00561892	0.00010731	---	---	---	---
allS_b0504:mngR_b0730	allS_b0504	mngR_b0730	234130	-0.661986	-1.55861	0.0200418	0.00856656	---	---	---	---
allS_b0504:mntR_b0817	allS_b0504	mntR_b0817	322160	---	---	---	---	-4.65669	-5.53407	0.000136305	9.20171e-05
allS_b0504:modE_b0761	allS_b0504	modE_b0761	262833	-2.76206	-4.15644	7.21441e-07	6.14681e-09	3.49259	2.23439	0.0242679	0.0319687
allS_b0504:mprA_b2684	allS_b0504	mprA_b2684	2277981	---	---	---	---	-7.5901	-5.75402	1.55703e-08	5.07433e-05
allS_b0504:mqsR_b3022	allS_b0504	mqsR_b3022	2009651	-3.37434	-4.87452	7.88011e-09	1.61857e-11	-1.57161	-2.51012	0.0402437	0.036466
allS_b0504:nagC_b0676	allS_b0504	nagC_b0676	169351	2.57489	2.04017	0.00284694	0.00373465	-3.86771	-4.28387	0.000842576	0.00178312
allS_b0504:narL_b1221	allS_b0504	narL_b1221	745311	-1.61155	-2.37203	0.00052782	0.000343492	---	---	---	---
allS_b0504:narP_b2193	allS_b0504	narP_b2193	1762389	-3.91236	-4.90231	8.29324e-11	1.2633e-11	---	---	---	---
allS_b0504:nemR_b1649	allS_b0504	nemR_b1649	1196376	---	---	---	---	-4.74743	-4.88684	0.00010872	0.000466357
allS_b0504:nikR_b3481	allS_b0504	nikR_b3481	1155024	---	---	---	---	-4.31965	-3.89856	0.000306332	0.00385844
allS_b0504:nimR_b1790	allS_b0504	nimR_b1790	1345024	-4.29863	-4.45319	2.24585e-12	5.88347e-10	4.42782	5.9308	0.00471827	4.73338e-06
allS_b0504:norR_b2709	allS_b0504	norR_b2709	2297986	-1.91753	-2.65929	0.000115927	8.50556e-05	---	---	---	---
allS_b0504:nsrR_b4178	allS_b0504	nsrR_b4178	765556	---	---	---	---	-2.04638	-2.98918	0.021442	0.018436
allS_b0504:ogrK_b2082	allS_b0504	ogrK_b2082	1637994	1.80332	1.60225	0.0456318	0.0182178	---	---	---	---
allS_b0504:oxyR_b3961	allS_b0504	oxyR_b3961	1698660	---	---	---	---	8.52236	5.23066	5.07138e-08	4.05694e-05
allS_b0504:paaX_b1399	allS_b0504	paaX_b1399	933808	-3.65896	-5.45367	7.58549e-10	7.00697e-14	---	---	---	---
allS_b0504:pdeL_b0315	allS_b0504	pdeL_b0315	197836	---	---	---	---	-2.89969	-2.35231	0.00555266	0.0447129
allS_b0504:pepA_b4260	allS_b0504	pepA_b4260	686220	---	---	---	---	5.21509	4.85967	0.000903008	0.000115511
allS_b0504:pgrR_b1328	allS_b0504	pgrR_b1328	862260	-1.12895	-2.4389	0.00408747	0.000251265	---	---	---	---
allS_b0504:phoB_b0399	allS_b0504	phoB_b0399	113464	-0.959817	-1.89087	0.00759469	0.00262164	-3.21966	-3.37866	0.00310525	0.00985765
allS_b0504:phoP_b1130	allS_b0504	phoP_b1130	659908	---	---	---	---	8.45107	8.34849	6.57851e-08	4.85433e-10
allS_b0504:ppsR_b1703	allS_b0504	ppsR_b1703	1257714	-1.36765	-2.09346	0.00156451	0.00116686	8.95238	9.22335	1.00762e-08	8.8457e-12
allS_b0504:prpR_b0330	allS_b0504	prpR_b0330	182852	-4.48865	-5.96247	3.4274e-13	3.62728e-16	-4.63648	-4.43902	0.000143279	0.00128259
allS_b0504:pspC_b1306	allS_b0504	pspC_b1306	839294	-0.700912	-1.87205	0.0178075	0.00281685	---	---	---	---
allS_b0504:purR_b1658	allS_b0504	purR_b1658	1208113	-0.655657	-1.81868	0.0204257	0.00344224	---	---	---	---
allS_b0504:puuR_b1299	allS_b0504	puuR_b1299	832180	---	---	---	---	6.52266	6.80206	3.28029e-05	2.37343e-07
allS_b0504:qseB_b3025	allS_b0504	qseB_b3025	2007708	---	---	---	---	3.75881	3.02813	0.0157762	0.00806744
allS_b0504:rbsR_b3753	allS_b0504	rbsR_b3753	1478397	1.83518	1.68684	0.04153	0.0137383	-5.78432	-4.43666	6.41618e-06	0.00128914
allS_b0504:rclR_b0305	allS_b0504	rclR_b0305	210214	---	---	---	---	5.345	4.4519	0.000670711	0.000339137
allS_b0504:rcnR_b2105	allS_b0504	rcnR_b2105	1657413	-4.43637	-5.1364	5.78834e-13	1.48508e-12	-7.06302	-6.20251	1.04312e-07	1.40703e-05
allS_b0504:relB_b1564	allS_b0504	relB_b1564	1115902	-1.29677	-1.59056	0.00210295	0.00770338	---	---	---	---
allS_b0504:relE_b1563	allS_b0504	relE_b1563	1115615	-3.10534	-5.25678	6.25389e-08	4.75919e-13	3.31831	3.42089	0.0316898	0.00368546
allS_b0504:rhaR_b3906	allS_b0504	rhaR_b3906	1638726	-3.54711	-4.736	1.93821e-09	5.45697e-11	---	---	---	---
allS_b0504:rhaS_b3905	allS_b0504	rhaS_b3905	1637906	2.50135	1.75848	0.00387991	0.0107221	6.56291	7.48692	2.92843e-05	1.75764e-08
allS_b0504:rstA_b1608	allS_b0504	rstA_b1608	1152419	-4.14737	-4.33092	9.54661e-12	1.57582e-09	---	---	---	---
allS_b0504:rtcR_b3422	allS_b0504	rtcR_b3422	1094703	-4.28456	-5.45521	2.57403e-12	6.90087e-14	5.19563	5.48587	0.000943584	1.90351e-05
allS_b0504:sdiA_b1916	allS_b0504	sdiA_b1916	1466802	-1.81234	-2.3996	0.000199012	0.000302212	---	---	---	---
allS_b0504:sgcR_b4300	allS_b0504	sgcR_b4300	645283	---	---	---	---	7.23549	2.17744	3.97237e-06	0.0349218
allS_b0504:sgrR_b0069	allS_b0504	sgrR_b0069	453220	---	---	---	---	3.65701	2.84576	0.0186619	0.0113413
allS_b0504:slyA_b1642	allS_b0504	slyA_b1642	1190659	-0.892592	-2.59726	0.0095814	0.000116325	---	---	---	---
allS_b0504:soxR_b4063	allS_b0504	soxR_b4063	895328	3.10004	2.55005	0.000234937	0.000398098	---	---	---	---
allS_b0504:srlR_b2707	allS_b0504	srlR_b2707	2296258	2.30032	1.61813	0.00861064	0.0172925	---	---	---	---
allS_b0504:sutR_b1434	allS_b0504	sutR_b1434	976441	---	---	---	---	-6.02713	-4.26857	3.09673e-06	0.00184093
allS_b0504:tdcA_b3118	allS_b0504	tdcA_b3118	1909931	-1.28202	-2.25916	0.00223393	0.000572527	---	---	---	---
allS_b0504:tdcR_b3119	allS_b0504	tdcR_b3119	1909398	---	---	---	---	-3.92538	-3.54379	0.000744021	0.00741199
allS_b0504:treR_b4241	allS_b0504	treR_b4241	704925	---	---	---	---	6.56342	11.3773	2.92425e-05	1.11022e-16
allS_b0504:tyrR_b1323	allS_b0504	tyrR_b1323	856989	3.03932	2.18045	0.000321641	0.0021052	---	---	---	---
allS_b0504:uhpA_b3669	allS_b0504	uhpA_b3669	1386572	---	---	---	---	-4.09975	-4.36039	0.000506514	0.00151773
allS_b0504:ulaR_b4191	allS_b0504	ulaR_b4191	753718	---	---	---	---	-3.02682	-3.91164	0.00442947	0.00376274
allS_b0504:uxuR_b4324	allS_b0504	uxuR_b4324	616822	---	---	---	---	4.1709	6.8508	0.00766216	1.98653e-07
allS_b0504:yafN_b0232	allS_b0504	yafN_b0232	278221	-0.480139	-1.81304	0.0336578	0.00351499	6.15989	5.35101	8.84331e-05	2.85002e-05
allS_b0504:ybdO_b0603	allS_b0504	ybdO_b0603	104494	2.10315	1.906	0.0175611	0.0062713	6.77268	5.74821	1.60325e-05	8.47301e-06
allS_b0504:ybiH_b0796	allS_b0504	ybiH_b0796	298949	5.40452	3.5203	9.62963e-12	1.69149e-06	---	---	---	---
allS_b0504:ybiI_b0803	allS_b0504	ybiI_b0803	307167	-0.814288	-2.03198	0.0124365	0.00150236	---	---	---	---
allS_b0504:ycaN_b0900	allS_b0504	ycaN_b0900	417637	-1.8007	-3.6177	0.00021101	2.95271e-07	-4.42966	-5.09341	0.000236412	0.000283634
allS_b0504:yciT_b1284	allS_b0504	yciT_b1284	813866	-0.734258	-1.60821	0.0160597	0.00725934	-4.11519	-3.82323	0.000489254	0.00445266
allS_b0504:ycjW_b1320	allS_b0504	ycjW_b1320	853232	-2.53622	-4.36718	3.19563e-06	1.1798e-09	4.94876	6.79888	0.00162557	2.40109e-07
allS_b0504:ydaS_b1357	allS_b0504	ydaS_b1357	890634	-1.95257	-3.16865	9.63955e-05	5.09146e-06	9.13075	10.8737	5.03508e-09	1.66533e-15
allS_b0504:ydcR_b1439	allS_b0504	ydcR_b1439	980272	-2.4955	-2.6446	4.13686e-06	9.16535e-05	---	---	---	---
allS_b0504:ydfH_b1540	allS_b0504	ydfH_b1540	1098621	---	---	---	---	-10.0799	-10.621	3.84162e-13	2.9531e-13
allS_b0504:ydhB_b1659	allS_b0504	ydhB_b1659	1209135	-0.452583	-1.75422	0.0362341	0.00435883	---	---	---	---
allS_b0504:ydjF_b1770	allS_b0504	ydjF_b1770	1324365	-0.656088	-0.982339	0.0203994	0.0442883	5.59731	4.64924	0.000368953	0.000203299
allS_b0504:yebK_b1853	allS_b0504	yebK_b1853	1406921	---	---	---	---	6.52337	6.10723	3.27376e-05	2.65718e-06
allS_b0504:yedW_b1969	allS_b0504	yedW_b1969	1508844	-1.3928	-4.88365	0.00140561	1.49228e-11	-5.97019	-7.04903	3.68186e-06	9.69066e-07
allS_b0504:yehT_b2125	allS_b0504	yehT_b2125	1684132	---	---	---	---	3.64303	3.30785	0.0190913	0.00465014
allS_b0504:yeiE_b2157	allS_b0504	yeiE_b2157	1720626	-1.72288	-2.80036	0.000310133	4.07412e-05	---	---	---	---
allS_b0504:yeiI_b2160	allS_b0504	yeiI_b2160	1723589	-3.41935	-4.39185	5.498e-09	9.67634e-10	---	---	---	---
allS_b0504:yeiL_b2163	allS_b0504	yeiL_b2163	1727244	-2.85096	-4.1342	3.91179e-07	7.2841e-09	---	---	---	---
allS_b0504:yfaX_b2248	allS_b0504	yfaX_b2248	1834654	-0.439667	-1.42867	0.0374925	0.0129768	---	---	---	---
allS_b0504:yfeR_b2409	allS_b0504	yfeR_b2409	1999931	---	---	---	---	10.519	11.5813	1.4207e-11	0
allS_b0504:yfhH_b2561	allS_b0504	yfhH_b2561	2165970	---	---	---	---	-3.42813	-3.38895	0.00207961	0.00968726
allS_b0504:yfiE_b2577	allS_b0504	yfiE_b2577	2181650	-2.31576	-2.70589	1.2463e-05	6.69453e-05	---	---	---	---
allS_b0504:ygfI_b2921	allS_b0504	ygfI_b2921	2111022	-0.814778	-1.85942	0.0124167	0.00295496	-2.85475	-2.60559	0.0060051	0.0320753
allS_b0504:yhaJ_b3105	allS_b0504	yhaJ_b3105	1923981	-0.643174	-1.48762	0.0212005	0.0107838	-5.80694	-4.8476	6.00146e-06	0.000511433
allS_b0504:yhjB_b3520	allS_b0504	yhjB_b3520	1207728	-0.483742	-1.27306	0.0333317	0.0206105	-2.2226	-3.69047	0.0166049	0.00569663
allS_b0504:yhjC_b3521	allS_b0504	yhjC_b3521	1208778	-1.09188	-2.3079	0.00470203	0.000460371	-5.15548	-6.99749	3.76838e-05	1.15147e-06
allS_b0504:yiaG_b3555	allS_b0504	yiaG_b3555	1255914	-1.40841	-3.25692	0.0013145	2.98912e-06	---	---	---	---
allS_b0504:yiaU_b3585	allS_b0504	yiaU_b3585	1288428	-2.39522	-3.39563	7.71083e-06	1.26018e-06	---	---	---	---
allS_b0504:yidL_b3680	allS_b0504	yidL_b3680	1396689	-0.36654	-1.82109	0.045253	0.00341158	-2.01471	-2.87865	0.0224216	0.0217629
allS_b0504:yidZ_b3711	allS_b0504	yidZ_b3711	1431599	1.908	2.46357	0.0332701	0.000599836	---	---	---	---
allS_b0504:yieP_b3755	allS_b0504	yieP_b3755	1480805	---	---	---	---	3.08514	3.70749	0.0444577	0.00199238
allS_b0504:yihL_b3872	allS_b0504	yihL_b3872	1600617	-0.758448	-2.00451	0.0148826	0.0016786	---	---	---	---
allS_b0504:yihW_b3884	allS_b0504	yihW_b3884	1614839	---	---	---	---	4.19839	5.63811	0.00728406	1.19471e-05
allS_b0504:yijO_b3954	allS_b0504	yijO_b3954	1687636	---	---	---	---	-4.21814	-4.07941	0.00038734	0.00270786
allS_b0504:yjhI_b4299	allS_b0504	yjhI_b4299	646368	---	---	---	---	-3.01968	-3.08297	0.00448687	0.0159501
allS_b0504:yjhU_b4295	allS_b0504	yjhU_b4295	651847	2.9757	1.28708	0.000443773	0.047227	---	---	---	---
allS_b0504:yjiR_b4340	allS_b0504	yjiR_b4340	600597	-1.75448	-2.15528	0.000265581	0.000899404	-4.01342	-3.44943	0.000613685	0.00873623
allS_b0504:yjjQ_b4365	allS_b0504	yjjQ_b4365	567969	-1.50914	-2.43797	0.000843908	0.000252371	13.0112	3.54484	0	0.00283743
allS_b0504:ymfL_b1147	allS_b0504	ymfL_b1147	673388	-1.42241	-2.3575	0.00123732	0.000367278	-1.93713	-2.62302	0.0249739	0.0313196
allS_b0504:yneJ_b1526	allS_b0504	yneJ_b1526	1085073	-2.02869	-3.48752	6.40627e-05	6.98396e-07	-1.82508	-2.42988	0.0290633	0.0405007
allS_b0504:ynfL_b1595	allS_b0504	ynfL_b1595	1138968	-2.29219	-2.96767	1.43382e-05	1.62956e-05	-1.67372	-2.93486	0.0354011	0.0200151
allS_b0504:yoeB_b4539	allS_b0504	yoeB_b4539	1559903	-1.1223	-2.27166	0.00419219	0.0005416	---	---	---	---
allS_b0504:yphH_b2550	allS_b0504	yphH_b2550	2150074	---	---	---	---	7.65047	5.87551	1.05193e-06	5.6553e-06
allS_b0504:yqeH_b2846	allS_b0504	yqeH_b2846	2190027	2.58257	1.55606	0.00275486	0.0211513	-6.62374	-4.9143	4.64682e-07	0.000437013
allS_b0504:yqhC_b3010	allS_b0504	yqhC_b3010	2022977	---	---	---	---	-2.01935	-2.28913	0.0222758	0.0483776
allS_b0504:ytfH_b4212	allS_b0504	ytfH_b4212	737678	---	---	---	---	4.50278	3.07433	0.00407532	0.00738327
allS_b0504:zraR_b4004	allS_b0504	zraR_b4004	1743490	3.01837	2.23571	0.000357911	0.00166485	---	---	---	---
allS_b0504:zur_b4046	allS_b0504	zur_b4046	913258	2.54677	2.25689	0.0032083	0.00151961	---	---	---	---
alpA_b2624:araC_b0064	alpA_b2624	araC_b0064	1959207	---	---	---	---	-1.74519	-3.27465	0.0322875	0.0117258
alpA_b2624:argP_b2916	alpA_b2624	argP_b2916	300897	-0.495505	-0.976491	0.032284	0.0449164	-4.51794	-7.2952	0.000191328	4.1803e-07
alpA_b2624:arsR_b3501	alpA_b2624	arsR_b3501	1234022	---	---	---	---	-7.55751	-7.81688	1.7574e-08	6.40564e-08
alpA_b2624:ascG_b2714	alpA_b2624	ascG_b2714	79398	-1.4794	-1.95663	0.000963715	0.00203065	5.64417	3.85191	0.000329232	0.00144113
alpA_b2624:baeR_b2079	alpA_b2624	baeR_b2079	590165	-0.590327	-1.59245	0.0247474	0.00765479	9.76149	10.1686	3.87845e-10	7.74936e-14
alpA_b2624:basR_b4113	alpA_b2624	basR_b4113	1580448	---	---	---	---	4.44991	4.28963	0.00451994	0.000509709
alpA_b2624:bdcR_b4251	alpA_b2624	bdcR_b4251	1721292	3.89722	4.08733	2.02081e-06	3.31103e-08	---	---	---	---
alpA_b2624:betI_b0313	alpA_b2624	betI_b0313	2216791	1.90311	1.60395	0.0337783	0.0181169	5.32599	6.58659	0.000700857	5.14295e-07
alpA_b2624:birA_b3973	alpA_b2624	birA_b3973	705122	-0.943379	-3.52116	0.00804455	5.60661e-07	---	---	---	---
alpA_b2624:bolA_b0435	alpA_b2624	bolA_b0435	2303287	---	---	---	---	-8.88044	-8.75558	8.91526e-11	1.58656e-09
alpA_b2624:cadC_b4133	alpA_b2624	cadC_b4133	1607562	---	---	---	---	3.06242	2.45909	0.0458973	0.0222562
alpA_b2624:caiF_b0034	alpA_b2624	caiF_b0034	1923120	-1.06391	-1.71559	0.00521791	0.00500522	-3.96174	-4.71765	0.000687404	0.000690766
alpA_b2624:cbl_b1987	alpA_b2624	cbl_b1987	694249	-2.55419	-3.17626	2.84855e-06	4.86565e-06	6.66827	4.80003	2.16892e-05	0.000135863
alpA_b2624:cdaR_b0162	alpA_b2624	cdaR_b0162	2071283	---	---	---	---	3.84044	3.52761	0.0137471	0.00294368
alpA_b2624:chbR_b1735	alpA_b2624	chbR_b1735	936139	---	---	---	---	3.51731	3.99433	0.0233441	0.00103747
alpA_b2624:chpS_b4224	alpA_b2624	chpS_b4224	1695615	-2.12907	-1.44475	3.67726e-05	0.0123446	---	---	---	---
alpA_b2624:comR_b1111	alpA_b2624	comR_b1111	1586891	---	---	---	---	-3.4128	-4.74596	0.00214313	0.000647398
alpA_b2624:cpxR_b3912	alpA_b2624	cpxR_b3912	773499	-0.687734	-2.42137	0.0185398	0.000272922	3.28085	1.96031	0.0335087	0.0482979
alpA_b2624:cra_b0080	alpA_b2624	cra_b0080	1976848	-0.986862	-2.05474	0.00690155	0.0013692	---	---	---	---
alpA_b2624:creB_b4398	alpA_b2624	creB_b4398	1883175	---	---	---	---	3.0025	2.20954	0.0498737	0.033231
alpA_b2624:crl_b0240	alpA_b2624	crl_b0240	2146649	---	---	---	---	-4.90519	-5.79841	7.2779e-05	4.48782e-05
alpA_b2624:crp_b3357	alpA_b2624	crp_b3357	1396152	---	---	---	---	-3.89697	-6.62609	0.000791182	3.84597e-06
alpA_b2624:csiR_b2664	alpA_b2624	csiR_b2664	36818	---	---	---	---	-2.82215	-4.1001	0.00635296	0.00259796
alpA_b2624:cspA_b3556	alpA_b2624	cspA_b3556	1162642	---	---	---	---	-4.88593	-5.65753	7.64762e-05	6.60642e-05
alpA_b2624:cspD_b0880	alpA_b2624	cspD_b0880	1834288	---	---	---	---	3.12531	2.06982	0.0420019	0.0411132
alpA_b2624:cspI_b1552	alpA_b2624	cspI_b1552	1116919	-0.438578	-1.25447	0.0376	0.0217273	---	---	---	---
alpA_b2624:cytR_b3934	alpA_b2624	cytR_b3934	754713	---	---	---	---	6.63899	12.4033	2.35876e-05	0
alpA_b2624:dhaR_b1201	alpA_b2624	dhaR_b1201	1502738	-0.484894	-1.57937	0.0332279	0.00799685	---	---	---	---
alpA_b2624:dmlR_b1799	alpA_b2624	dmlR_b1799	873777	---	---	---	---	-6.60908	-7.59275	4.87742e-07	1.45664e-07
alpA_b2624:dpiA_b0620	alpA_b2624	dpiA_b0620	2103535	4.12044	4.80705	4.31463e-07	1.01198e-10	---	---	---	---
alpA_b2624:evgA_b2369	alpA_b2624	evgA_b2369	267485	2.84938	2.46272	0.000822635	0.000602209	3.32327	2.39683	0.0314554	0.0246588
alpA_b2624:fabR_b3963	alpA_b2624	fabR_b3963	717398	-0.873383	-1.10468	0.0102245	0.0326033	4.19037	3.94428	0.00739256	0.00116569
alpA_b2624:feaR_b1384	alpA_b2624	feaR_b1384	1308303	---	---	---	---	-2.98568	-3.99567	0.00476892	0.00319611
alpA_b2624:fhlA_b2731	alpA_b2624	fhlA_b2731	95482	-1.99376	-2.87764	7.73797e-05	2.68394e-05	---	---	---	---
alpA_b2624:fimZ_b0535	alpA_b2624	fimZ_b0535	2193597	-0.89986	-1.04448	0.00934723	0.0380136	-2.15829	-3.29556	0.0182541	0.0113281
alpA_b2624:fis_b3261	alpA_b2624	fis_b3261	653614	---	---	---	---	7.3332	8.16096	2.92451e-06	1.09249e-09
alpA_b2624:flhD_b1892	alpA_b2624	flhD_b1892	777380	---	---	---	---	4.69114	2.49876	0.00279183	0.0208309
alpA_b2624:fnr_b1334	alpA_b2624	fnr_b1334	1356060	---	---	---	---	-6.70032	-8.22247	3.60267e-07	1.36387e-08
alpA_b2624:frvR_b3897	alpA_b2624	frvR_b3897	789314	---	---	---	---	5.20025	4.61668	0.000933801	0.000221482
alpA_b2624:gadE_b3512	alpA_b2624	gadE_b3512	1224010	---	---	---	---	-3.84242	-4.3144	0.000889454	0.0016726
alpA_b2624:gadX_b3516	alpA_b2624	gadX_b3516	1217093	-0.861529	-1.35068	0.0106393	0.0164402	-3.0682	-4.76655	0.00410963	0.000617443
alpA_b2624:galR_b2837	alpA_b2624	galR_b2837	217743	3.48508	2.68877	2.73711e-05	0.000200947	---	---	---	---
alpA_b2624:galS_b2151	alpA_b2624	galS_b2151	512298	---	---	---	---	-2.21791	-4.02298	0.0167209	0.00302892
alpA_b2624:gcvA_b2808	alpA_b2624	gcvA_b2808	182794	-0.778164	-1.75522	0.0139769	0.00434311	6.82247	5.99294	1.38585e-05	3.86886e-06
alpA_b2624:glnG_b3868	alpA_b2624	glnG_b3868	823891	-1.42682	-5.77667	0.00121389	2.61268e-15	-1.83754	-3.54838	0.0285839	0.00735219
alpA_b2624:glpR_b3423	alpA_b2624	glpR_b3423	1322298	-2.04866	-2.25435	5.74489e-05	0.000584873	-3.797	-4.39135	0.000979595	0.00142086
alpA_b2624:glrR_b2554	alpA_b2624	glrR_b2554	69841	---	---	---	---	-2.15066	-4.24331	0.0184584	0.00194007
alpA_b2624:gutM_b2706	alpA_b2624	gutM_b2706	69765	-0.965095	-1.91518	0.00745489	0.00238738	-1.60285	-4.29511	0.0387118	0.00174168
alpA_b2624:hcaR_b2537	alpA_b2624	hcaR_b2537	89748	-0.632111	-1.43443	0.0219068	0.0127472	-3.08452	-4.71855	0.00398918	0.000689343
alpA_b2624:hdfR_b4480	alpA_b2624	hdfR_b4480	931202	5.03358	4.24617	2.92988e-10	9.96244e-09	---	---	---	---
alpA_b2624:hha_b0460	alpA_b2624	hha_b0460	2277768	1.83322	2.60065	0.0417734	0.000311389	-7.2776	-7.50976	4.87876e-08	1.96278e-07
alpA_b2624:hicB_b1438	alpA_b2624	hicB_b1438	1245662	5.37312	3.23134	1.29893e-11	1.01616e-05	---	---	---	---
alpA_b2624:higA_b3082	alpA_b2624	higA_b3082	474872	---	---	---	---	-7.44167	-6.99673	2.69258e-08	1.15438e-06
alpA_b2624:hipA_b1507	alpA_b2624	hipA_b1507	1163410	3.06152	4.00647	0.000286972	6.00099e-08	---	---	---	---
alpA_b2624:hns_b1237	alpA_b2624	hns_b1237	1462801	---	---	---	---	3.99036	4.01823	0.0106023	0.000980929
alpA_b2624:hupA_b4000	alpA_b2624	hupA_b4000	678616	3.72176	2.61607	6.37043e-06	0.000288682	-1.94022	-4.66261	0.0248681	0.000782741
alpA_b2624:hycA_b2725	alpA_b2624	hycA_b2725	91118	-6.78819	-6.1325	1.8704e-25	5.64763e-17	-5.26772	-6.89481	2.78124e-05	1.61751e-06
alpA_b2624:ihfA_b1712	alpA_b2624	ihfA_b1712	960034	---	---	---	---	16.0676	5.63148	0	1.21944e-05
alpA_b2624:ihfB_b0912	alpA_b2624	ihfB_b0912	1792766	4.64943	2.10777	7.64091e-09	0.00284454	4.50422	2.18955	0.0040637	0.0342756
alpA_b2624:iscR_b2531	alpA_b2624	iscR_b2531	96513	-14.366	-13.4904	2.88518e-97	4.43785e-73	-4.45077	-5.46707	0.000224814	0.00010982
alpA_b2624:kdgR_b1827	alpA_b2624	kdgR_b1827	845487	1.86365	2.09339	0.0381217	0.00301606	-3.65448	-5.14341	0.00131896	0.00025074
alpA_b2624:kdpE_b0694	alpA_b2624	kdpE_b0694	2035145	---	---	---	---	5.26706	5.02099	0.000802391	7.38597e-05
alpA_b2624:lacI_b0345	alpA_b2624	lacI_b0345	2254472	-1.84349	-2.65382	0.000169938	8.74577e-05	---	---	---	---
alpA_b2624:leuO_b0076	alpA_b2624	leuO_b0076	1973188	---	---	---	---	7.11349	5.61424	5.78935e-06	1.28612e-05
alpA_b2624:lgoR_b4357	alpA_b2624	lgoR_b4357	1842105	-3.4506	-3.69773	4.27288e-09	1.71434e-07	-7.92458	-8.78185	4.37642e-09	1.42201e-09
alpA_b2624:lldR_b3604	alpA_b2624	lldR_b3604	1103073	---	---	---	---	-3.39854	-4.90036	0.00220376	0.00045169
alpA_b2624:lrhA_b2289	alpA_b2624	lrhA_b2289	345989	---	---	---	---	-1.64687	-2.7458	0.0366288	0.0263854
alpA_b2624:lrp_b0889	alpA_b2624	lrp_b0889	1823789	---	---	---	---	-2.14746	-3.7843	0.0185447	0.00479009
alpA_b2624:lsrR_b1512	alpA_b2624	lsrR_b1512	1154345	---	---	---	---	4.21928	3.60003	0.00700783	0.00251999
alpA_b2624:lysR_b2839	alpA_b2624	lysR_b2839	220165	2.58021	2.49313	0.00278286	0.000522133	---	---	---	---
alpA_b2624:mak_b0394	alpA_b2624	mak_b0394	2298188	-1.12364	-1.72493	0.00417086	0.0048416	4.56672	3.25287	0.00359002	0.00519618
alpA_b2624:malI_b1620	alpA_b2624	malI_b1620	1056406	-8.75971	-9.28861	1.71881e-39	5.7593e-36	-1.8392	-3.67149	0.0285204	0.00589704
alpA_b2624:malT_b3418	alpA_b2624	malT_b3418	1327114	2.03537	3.32792	0.0220881	5.66959e-06	---	---	---	---
alpA_b2624:melR_b4118	alpA_b2624	melR_b4118	1587886	-2.54258	-2.96556	3.06831e-06	1.64905e-05	7.83792	5.4282	5.63424e-07	2.26444e-05
alpA_b2624:metJ_b3938	alpA_b2624	metJ_b3938	750774	2.8238	2.55187	0.000928887	0.000394629	---	---	---	---
alpA_b2624:metR_b3828	alpA_b2624	metR_b3828	866353	---	---	---	---	-1.80814	-15.6419	0.0297246	6.906e-27
alpA_b2624:mngR_b0730	alpA_b2624	mngR_b0730	1991003	-1.07112	-1.90125	0.00508045	0.00251919	---	---	---	---
alpA_b2624:mntR_b0817	alpA_b2624	mntR_b0817	1903228	---	---	---	---	-6.91355	-8.66926	1.75039e-07	2.26829e-09
alpA_b2624:modE_b0761	alpA_b2624	modE_b0761	1962234	---	---	---	---	5.4349	2.94876	0.000543716	0.00937329
alpA_b2624:mprA_b2684	alpA_b2624	mprA_b2684	51914	2.11997	3.08178	0.0165688	2.43103e-05	-6.07632	-7.00908	2.66365e-06	1.10779e-06
alpA_b2624:mqsR_b3022	alpA_b2624	mqsR_b3022	409392	-0.594785	-1.504	0.024431	0.0102332	3.75964	2.01463	0.0157544	0.0446176
alpA_b2624:mtlR_b3601	alpA_b2624	mtlR_b3601	1106744	-1.29637	-1.57617	0.00210643	0.00808236	-9.926	-11.6002	8.00167e-13	1.67446e-15
alpA_b2624:murR_b2427	alpA_b2624	murR_b2427	206245	---	---	---	---	-4.80098	-4.48199	9.49852e-05	0.00116849
alpA_b2624:nadR_b4390	alpA_b2624	nadR_b4390	1874483	3.65842	3.46027	9.50706e-06	2.48372e-06	---	---	---	---
alpA_b2624:nagC_b0676	alpA_b2624	nagC_b0676	2055284	1.95314	1.65879	0.028866	0.015105	10.5489	8.83724	1.24031e-11	5.41849e-11
alpA_b2624:narL_b1221	alpA_b2624	narL_b1221	1479894	-1.93788	-2.55401	0.000104176	0.000144151	---	---	---	---
alpA_b2624:narP_b2193	alpA_b2624	narP_b2193	462819	---	---	---	---	-2.93146	-4.3408	0.00525098	0.00158204
alpA_b2624:nemR_b1649	alpA_b2624	nemR_b1649	1028964	---	---	---	---	-4.01993	-6.02277	0.000604937	2.37906e-05
alpA_b2624:nhaR_b0020	alpA_b2624	nhaR_b0020	1907535	-3.00703	-3.4442	1.28863e-07	9.24129e-07	---	---	---	---
alpA_b2624:nimR_b1790	alpA_b2624	nimR_b1790	880010	---	---	---	---	-3.82194	-3.53741	0.000929121	0.00749575
alpA_b2624:nrdR_b0413	alpA_b2624	nrdR_b0413	2321046	---	---	---	---	9.4179	7.08315	1.60111e-09	8.37557e-08
alpA_b2624:nsrR_b4178	alpA_b2624	nsrR_b4178	1653358	8.49834	5.81545	0	6.66134e-15	---	---	---	---
alpA_b2624:ogrK_b2082	alpA_b2624	ogrK_b2082	587643	---	---	---	---	-4.54404	-7.59152	0.000179618	1.46316e-07
alpA_b2624:ompR_b3405	alpA_b2624	ompR_b3405	1346320	---	---	---	---	-6.39954	-9.43509	9.64829e-07	8.41103e-11
alpA_b2624:oxyR_b3961	alpA_b2624	oxyR_b3961	719762	---	---	---	---	6.96415	3.49329	9.10161e-06	0.00316606
alpA_b2624:pdeL_b0315	alpA_b2624	pdeL_b0315	2220415	-1.88729	-3.20237	0.000135695	4.16077e-06	-6.12744	-6.6691	2.27516e-06	3.3557e-06
alpA_b2624:pdhR_b0113	alpA_b2624	pdhR_b0113	2010912	-1.26287	-2.35832	0.00241482	0.000365889	-2.94825	-8.81219	0.00509735	1.25259e-09
alpA_b2624:perR_b0254	alpA_b2624	perR_b0254	2157333	-1.37533	-2.33289	0.00151439	0.000411041	---	---	---	---
alpA_b2624:pgrR_b1328	alpA_b2624	pgrR_b1328	1362696	4.21004	2.90745	2.26129e-07	6.40649e-05	---	---	---	---
alpA_b2624:phnF_b4102	alpA_b2624	phnF_b4102	1568863	---	---	---	---	3.32305	2.53967	0.0314657	0.0194426
alpA_b2624:phoB_b0399	alpA_b2624	phoB_b0399	2305186	3.11519	2.8454	0.000217008	8.93391e-05	---	---	---	---
alpA_b2624:ppsR_b1703	alpA_b2624	ppsR_b1703	967308	-1.66981	-2.52213	0.000400731	0.000168504	12.3025	11.6452	2.22045e-15	0
alpA_b2624:pspC_b1306	alpA_b2624	pspC_b1306	1386202	-1.11279	-1.99758	0.00434617	0.00172595	-6.52215	-7.11651	6.48756e-07	7.71762e-07
alpA_b2624:pspF_b1303	alpA_b2624	pspF_b1303	1387674	-0.343372	-1.30656	0.0479451	0.0187156	---	---	---	---
alpA_b2624:putA_b1014	alpA_b2624	putA_b1014	1677996	-0.486579	-1.33916	0.0330766	0.0170114	---	---	---	---
alpA_b2624:qseB_b3025	alpA_b2624	qseB_b3025	410972	-0.981466	-1.0153	0.00703532	0.0408697	---	---	---	---
alpA_b2624:rcdA_b0846	alpA_b2624	rcdA_b0846	1868919	---	---	---	---	5.31356	4.8535	0.000721233	0.000117476
alpA_b2624:rcnR_b2105	alpA_b2624	rcnR_b2105	568170	3.91148	3.951	1.83608e-06	8.96561e-08	3.25583	4.30139	0.034771	0.000495072
alpA_b2624:rcsA_b1951	alpA_b2624	rcsA_b1951	730572	---	---	---	---	5.59778	2.49881	0.00036854	0.0208291
alpA_b2624:rcsB_b2217	alpA_b2624	rcsB_b2217	437139	-0.809591	-1.23325	0.0126284	0.0230606	---	---	---	---
alpA_b2624:rhaR_b3906	alpA_b2624	rhaR_b3906	779675	---	---	---	---	12.1344	10.3739	5.32907e-15	2.62013e-14
alpA_b2624:rhaS_b3905	alpA_b2624	rhaS_b3905	780597	2.51235	2.53726	0.00370674	0.000423317	5.18163	5.03977	0.000973794	7.00587e-05
alpA_b2624:rob_b4396	alpA_b2624	rob_b4396	1881609	6.69522	5.89251	0	2.9976e-15	---	---	---	---
alpA_b2624:rodZ_b2516	alpA_b2624	rodZ_b2516	115800	-2.46539	-2.80593	4.99728e-06	3.9547e-05	---	---	---	---
alpA_b2624:rstA_b1608	alpA_b2624	rstA_b1608	1072708	---	---	---	---	-3.20568	-4.62429	0.00318785	0.000853235
alpA_b2624:rutR_b1013	alpA_b2624	rutR_b1013	1681998	---	---	---	---	-2.05564	-3.11907	0.0211622	0.0150703
alpA_b2624:sdiA_b1916	alpA_b2624	sdiA_b1916	758331	-2.3009	-1.63607	1.36165e-05	0.00660344	5.75215	5.5234	0.000252332	1.69869e-05
alpA_b2624:sfsB_b3188	alpA_b2624	sfsB_b3188	577252	-0.481	-1.40057	0.0335796	0.0141469	---	---	---	---
alpA_b2624:sgcR_b4300	alpA_b2624	sgcR_b4300	1773274	5.03607	3.95203	2.86596e-10	8.89926e-08	---	---	---	---
alpA_b2624:slyA_b1642	alpA_b2624	slyA_b1642	1034762	-0.531953	-1.85317	0.0291996	0.0030255	-1.49949	-3.1305	0.0439545	0.0148002
alpA_b2624:soxR_b4063	alpA_b2624	soxR_b4063	1523547	2.30924	2.90169	0.00832388	6.60919e-05	---	---	---	---
alpA_b2624:srlR_b2707	alpA_b2624	srlR_b2707	70191	4.26372	4.03342	1.52439e-07	4.92832e-08	5.71452	5.68366	0.000277	1.03712e-05
alpA_b2624:sutR_b1434	alpA_b2624	sutR_b1434	1248878	-0.559494	-1.42541	0.0270263	0.0131082	---	---	---	---
alpA_b2624:tdcR_b3119	alpA_b2624	tdcR_b3119	509723	---	---	---	---	-5.91206	-5.91377	4.38724e-06	3.24773e-05
alpA_b2624:trpR_b4393	alpA_b2624	trpR_b4393	1879928	3.80642	2.31062	3.68713e-06	0.00120149	---	---	---	---
alpA_b2624:ttdR_b3060	alpA_b2624	ttdR_b3060	446468	3.38311	3.13366	4.96755e-05	1.80408e-05	-3.51673	-5.14855	0.00174444	0.000247568
alpA_b2624:tyrR_b1323	alpA_b2624	tyrR_b1323	1367325	2.43816	1.56038	0.00502361	0.0208608	---	---	---	---
alpA_b2624:uhpA_b3669	alpA_b2624	uhpA_b3669	1032177	---	---	---	---	-6.33921	-8.27879	1.17014e-06	1.09349e-08
alpA_b2624:uidR_b1618	alpA_b2624	uidR_b1618	1058534	---	---	---	---	-1.54525	-2.32758	0.0415711	0.0461215
alpA_b2624:ulaR_b4191	alpA_b2624	ulaR_b4191	1664866	-1.50106	-2.42899	0.000875026	0.000263297	---	---	---	---
alpA_b2624:uvrY_b1914	alpA_b2624	uvrY_b1914	759804	---	---	---	---	3.98799	4.72839	0.0106466	0.00016475
alpA_b2624:uxuR_b4324	alpA_b2624	uxuR_b4324	1801744	1.7787	2.01776	0.0490208	0.00408072	---	---	---	---
alpA_b2624:xapR_b2405	alpA_b2624	xapR_b2405	229377	---	---	---	---	-1.71209	-3.26777	0.0337019	0.0118593
alpA_b2624:xylR_b3569	alpA_b2624	xylR_b3569	1146746	-1.24593	-2.44038	0.00258553	0.000249504	---	---	---	---
alpA_b2624:yafC_b0208	alpA_b2624	yafC_b0208	2118787	-0.734252	-1.53637	0.01606	0.00921501	8.77372	7.55409	1.99106e-08	1.3455e-08
alpA_b2624:yafN_b0232	alpA_b2624	yafN_b0232	2140825	-0.724995	-1.69653	0.0165304	0.00535377	6.90528	5.24338	1.08504e-05	3.90954e-05
alpA_b2624:yagI_b0272	alpA_b2624	yagI_b0272	2176448	-1.33768	-2.27098	0.00177487	0.000543258	5.90569	4.08536	0.000171418	0.000836884
alpA_b2624:ybaO_b0447	alpA_b2624	ybaO_b0447	2289235	---	---	---	---	-1.45587	-3.00629	0.0463193	0.0179602
alpA_b2624:ybaQ_b0483	alpA_b2624	ybaQ_b0483	2249517	---	---	---	---	-6.15263	-6.86715	2.10429e-06	1.77111e-06
alpA_b2624:ybcM_b0546	alpA_b2624	ybcM_b0546	2185826	---	---	---	---	-6.04284	-7.33036	2.95156e-06	3.69865e-07
alpA_b2624:ybeF_b0629	alpA_b2624	ybeF_b0629	2095500	2.46088	1.61931	0.00458169	0.0172257	8.83307	10.2177	1.59037e-08	5.9952e-14
alpA_b2624:ybiH_b0796	alpA_b2624	ybiH_b0796	1926235	---	---	---	---	-5.11912	-5.40321	4.15322e-05	0.000129741
alpA_b2624:ybiI_b0803	alpA_b2624	ybiI_b0803	1918422	-0.770212	-1.62224	0.0143365	0.00692241	---	---	---	---
alpA_b2624:ycaN_b0900	alpA_b2624	ycaN_b0900	1807310	-2.13785	-3.77949	3.49982e-05	9.72665e-08	---	---	---	---
alpA_b2624:yciT_b1284	alpA_b2624	yciT_b1284	1411240	---	---	---	---	-6.68366	-8.58433	3.80856e-07	3.21328e-09
alpA_b2624:ycjW_b1320	alpA_b2624	ycjW_b1320	1371625	-3.32969	-2.4838	1.12198e-08	0.000202831	---	---	---	---
alpA_b2624:ydaS_b1357	alpA_b2624	ydaS_b1357	1334925	6.43252	5.70697	2.22045e-16	2.05391e-14	3.96692	4.42058	0.0110482	0.000367225
alpA_b2624:ydcI_b1422	alpA_b2624	ydcI_b1422	1260515	-4.10391	-1.34706	1.4352e-11	0.0166181	-7.50937	-7.50582	2.09981e-08	1.99058e-07
alpA_b2624:ydcR_b1439	alpA_b2624	ydcR_b1439	1244177	---	---	---	---	3.96575	2.29954	0.0110709	0.0288464
alpA_b2624:yddM_b1477	alpA_b2624	yddM_b1477	1202826	2.51152	2.76718	0.00371943	0.000134613	---	---	---	---
alpA_b2624:ydfH_b1540	alpA_b2624	ydfH_b1540	1126548	-2.04242	-2.3056	5.94438e-05	0.000465164	-3.8667	-4.38986	0.000844418	0.00142537
alpA_b2624:ydhB_b1659	alpA_b2624	ydhB_b1659	1015788	-0.997289	-1.9034	0.00664928	0.0024984	---	---	---	---
alpA_b2624:ydiP_b1696	alpA_b2624	ydiP_b1696	976285	-2.22555	-3.24683	2.11929e-05	3.17891e-06	---	---	---	---
alpA_b2624:ydjF_b1770	alpA_b2624	ydjF_b1770	900732	---	---	---	---	-4.37909	-6.04163	0.000266484	2.25311e-05
alpA_b2624:yebK_b1853	alpA_b2624	yebK_b1853	818065	---	---	---	---	11.5342	10.3569	1.14131e-13	2.86438e-14
alpA_b2624:yeeY_b2015	alpA_b2624	yeeY_b2015	666905	---	---	---	---	5.83836	4.35276	0.000203341	0.000435608
alpA_b2624:yehT_b2125	alpA_b2624	yehT_b2125	541004	-0.390109	-3.06612	0.0426314	9.29595e-06	5.1813	4.29966	0.000974525	0.000497199
alpA_b2624:yeiE_b2157	alpA_b2624	yeiE_b2157	504348	-1.81621	-1.99027	0.000195161	0.0017771	---	---	---	---
alpA_b2624:yeiL_b2163	alpA_b2624	yeiL_b2163	497952	---	---	---	---	-10.3595	-12.2847	9.85978e-14	3.43056e-17
alpA_b2624:yfaX_b2248	alpA_b2624	yfaX_b2248	390419	-2.07218	-2.92187	5.0483e-05	2.1041e-05	---	---	---	---
alpA_b2624:yfeR_b2409	alpA_b2624	yfeR_b2409	224998	5.9642	5.14415	3.38618e-14	4.93483e-12	-2.31959	-3.20324	0.0143514	0.0131741
alpA_b2624:yfhH_b2561	alpA_b2624	yfhH_b2561	59037	-1.71592	-2.55486	0.000320827	0.000143544	-9.20913	-10.2137	2.13259e-11	2.21838e-12
alpA_b2624:ygaV_b2667	alpA_b2624	ygaV_b2667	38355	---	---	---	---	5.52247	5.84338	0.00044174	6.26743e-06
alpA_b2624:ygbI_b2735	alpA_b2624	ygbI_b2735	101611	---	---	---	---	-3.18152	-3.93705	0.00333519	0.00358267
alpA_b2624:ygeV_b2869	alpA_b2624	ygeV_b2869	245152	---	---	---	---	-4.26885	-4.04264	0.000344682	0.00291347
alpA_b2624:ygfI_b2921	alpA_b2624	ygfI_b2921	307421	---	---	---	---	-5.86102	-5.69628	5.11109e-06	5.94525e-05
alpA_b2624:yggD_b2929	alpA_b2624	yggD_b2929	315830	2.11715	1.79065	0.0167315	0.00956693	---	---	---	---
alpA_b2624:yhaJ_b3105	alpA_b2624	yhaJ_b3105	494462	---	---	---	---	-2.25905	-3.84239	0.0157261	0.00429435
alpA_b2624:yhjC_b3521	alpA_b2624	yhjC_b3521	1209590	---	---	---	---	-2.58348	-5.22643	0.00947243	0.000203815
alpA_b2624:yiaG_b3555	alpA_b2624	yiaG_b3555	1163135	---	---	---	---	-8.86298	-11.7715	9.60672e-11	6.46319e-16
alpA_b2624:yiaJ_b3574	alpA_b2624	yiaJ_b3574	1140371	-0.672498	-1.43521	0.019417	0.0127163	---	---	---	---
alpA_b2624:yiaU_b3585	alpA_b2624	yiaU_b3585	1129937	---	---	---	---	-4.40872	-4.94854	0.000248461	0.000402805
alpA_b2624:yidF_b3674	alpA_b2624	yidF_b3674	1027292	-1.34331	-2.18858	0.00173355	0.000779679	-4.09234	-6.99213	0.000514989	1.17221e-06
alpA_b2624:yidL_b3680	alpA_b2624	yidL_b3680	1021727	---	---	---	---	-3.42805	-4.5054	0.00207995	0.00111028
alpA_b2624:yidZ_b3711	alpA_b2624	yidZ_b3711	986781	---	---	---	---	3.32987	4.35956	0.0311454	0.000428254
alpA_b2624:yieP_b3755	alpA_b2624	yieP_b3755	937842	---	---	---	---	-3.11716	-3.39104	0.00375753	0.00965311
alpA_b2624:yihL_b3872	alpA_b2624	yihL_b3872	818012	---	---	---	---	-10.0986	-11.4869	3.51057e-13	3.11803e-15
alpA_b2624:yihW_b3884	alpA_b2624	yihW_b3884	803715	---	---	---	---	-3.88964	-4.12579	0.000803787	0.00246704
alpA_b2624:yijO_b3954	alpA_b2624	yijO_b3954	730852	-1.86707	-1.09951	0.000150611	0.0330423	-1.45446	-2.39084	0.0463972	0.0425817
alpA_b2624:yjdC_b4135	alpA_b2624	yjdC_b4135	1609899	---	---	---	---	-2.31231	-2.39831	0.0145113	0.0421771
alpA_b2624:yjhI_b4299	alpA_b2624	yjhI_b4299	1772183	-0.580063	-0.987713	0.0254884	0.0437169	-1.98876	-2.32247	0.0232508	0.0464167
alpA_b2624:yjiR_b4340	alpA_b2624	yjiR_b4340	1817330	-2.69595	-3.50331	1.12638e-06	6.30115e-07	---	---	---	---
alpA_b2624:yjjQ_b4365	alpA_b2624	yjjQ_b4365	1850645	---	---	---	---	8.68458	3.01876	2.78247e-08	0.00821273
alpA_b2624:ymfL_b1147	alpA_b2624	ymfL_b1147	1551898	-0.566324	-1.23818	0.0265078	0.0227452	-3.68555	-5.2795	0.00123702	0.000178241
alpA_b2624:ynfL_b1595	alpA_b2624	ynfL_b1595	1085994	---	---	---	---	4.48917	3.20293	0.00418582	0.00574084
alpA_b2624:yoeB_b4539	alpA_b2624	yoeB_b4539	665698	---	---	---	---	3.49035	2.89105	0.0243534	0.0104356
alpA_b2624:yphH_b2550	alpA_b2624	yphH_b2550	74588	-0.327362	-1.22673	0.0498729	0.0234833	-4.31451	-6.979	0.000310026	1.22459e-06
alpA_b2624:yqeH_b2846	alpA_b2624	yqeH_b2846	228680	2.67715	2.96907	0.00182145	4.57523e-05	-3.75864	-4.58973	0.00106213	0.00092172
alpA_b2624:yqeI_b2847	alpA_b2624	yqeI_b2847	229646	2.97649	3.89463	0.00044202	1.34092e-07	-5.11952	-2.4782	4.14885e-05	0.0380327
alpA_b2624:yqhC_b3010	alpA_b2624	yqhC_b3010	395406	---	---	---	---	3.24698	1.96416	0.0352264	0.0480292
alpA_b2624:ytfH_b4212	alpA_b2624	ytfH_b4212	1681281	5.2751	1.75916	3.26613e-11	0.0106966	4.18506	2.09247	0.00746524	0.0397413
alpA_b2624:zntR_b3292	alpA_b2624	zntR_b3292	1443774	---	---	---	---	-2.30111	-3.64826	0.01476	0.00615081
alpA_b2624:zraR_b4004	alpA_b2624	zraR_b4004	674524	2.19137	3.15688	0.0128738	1.57622e-05	---	---	---	---
alpA_b2624:zur_b4046	alpA_b2624	zur_b4046	1505566	---	---	---	---	4.28166	2.56714	0.00623728	0.0185555
appY_b0564:araC_b0064	appY_b0564	araC_b0064	511639	1.95027	1.43716	0.0291312	0.0305895	---	---	---	---
appY_b0564:arcA_b4401	appY_b0564	arcA_b4401	584250	-2.97338	-3.42574	1.64366e-07	1.04022e-06	---	---	---	---
appY_b0564:argR_b3237	appY_b0564	argR_b3237	1844208	---	---	---	---	-1.58593	-3.65819	0.0395359	0.00604118
appY_b0564:arsR_b3501	appY_b0564	arsR_b3501	1237349	3.02938	1.92052	0.000338396	0.00593737	---	---	---	---
appY_b0564:ascG_b2714	appY_b0564	ascG_b2714	2253257	---	---	---	---	5.79063	5.51216	0.000229244	1.75775e-05
appY_b0564:basR_b4113	appY_b0564	basR_b4113	890608	1.99361	1.94016	0.0253406	0.00551122	---	---	---	---
appY_b0564:bdcR_b4251	appY_b0564	bdcR_b4251	749839	---	---	---	---	4.40945	5.09843	0.00488902	5.93385e-05
appY_b0564:betI_b0313	appY_b0564	betI_b0313	254346	2.04509	2.93543	0.0213837	5.50264e-05	---	---	---	---
appY_b0564:birA_b3973	appY_b0564	birA_b3973	1765637	---	---	---	---	5.74835	2.68051	0.000254728	0.0152491
appY_b0564:bolA_b0435	appY_b0564	bolA_b0435	128891	---	---	---	---	3.16498	4.93381	0.0396855	9.41914e-05
appY_b0564:cadC_b4133	appY_b0564	cadC_b4133	862624	2.53519	2.11674	0.00336878	0.00274211	---	---	---	---
appY_b0564:caiF_b0034	appY_b0564	caiF_b0034	548209	3.1551	3.81888	0.000175674	2.28341e-07	---	---	---	---
appY_b0564:cbl_b1987	appY_b0564	cbl_b1987	1478448	-0.629426	-1.03639	0.022081	0.0387896	-3.70505	-4.21382	0.00118798	0.00206184
appY_b0564:cdaR_b0162	appY_b0564	cdaR_b0162	399284	---	---	---	---	5.18278	6.12306	0.000971282	2.52129e-06
appY_b0564:cnu_b1625	appY_b0564	cnu_b1625	1123010	-0.71691	-1.36002	0.0169504	0.0159888	---	---	---	---
appY_b0564:comR_b1111	appY_b0564	comR_b1111	586124	2.04886	1.79266	0.0211158	0.00949883	---	---	---	---
appY_b0564:creB_b4398	appY_b0564	creB_b4398	587860	---	---	---	---	-6.24847	-6.55095	1.55956e-06	4.87053e-06
appY_b0564:crl_b0240	appY_b0564	crl_b0240	324674	---	---	---	---	-5.03682	-5.43844	5.16528e-05	0.000118369
appY_b0564:crp_b3357	appY_b0564	crp_b3357	1074940	3.72842	2.23316	6.10524e-06	0.00168315	-1.73191	-3.5375	0.0328493	0.00749451
appY_b0564:cspA_b3556	appY_b0564	cspA_b3556	1308870	4.30364	4.44591	1.13297e-07	2.06856e-09	4.07321	4.89184	0.00914897	0.000105758
appY_b0564:cspE_b0623	appY_b0564	cspE_b0623	74061	3.77834	1.9126	4.42697e-06	0.00611741	---	---	---	---
appY_b0564:cspG_b0990	appY_b0564	cspG_b0990	468230	2.49504	2.00941	0.00398256	0.00421682	6.86206	6.17852	1.23327e-05	2.0956e-06
appY_b0564:cspH_b0989	appY_b0564	cspH_b0989	467732	---	---	---	---	3.07199	3.93836	0.0452864	0.00118178
appY_b0564:cspI_b1552	appY_b0564	cspI_b1552	1056516	---	---	---	---	4.26627	5.68732	0.00642	1.02533e-05
appY_b0564:cueR_b0487	appY_b0564	cueR_b0487	69280	-1.12097	-1.033	0.00421338	0.0391187	---	---	---	---
appY_b0564:cysB_b1275	appY_b0564	cysB_b1275	751916	-4.7435	-16.0669	2.47179e-14	1.54332e-102	---	---	---	---
appY_b0564:dcuR_b4124	appY_b0564	dcuR_b4124	874524	---	---	---	---	4.13978	4.22088	0.0081109	0.00060356
appY_b0564:dgoR_b4479	appY_b0564	dgoR_b4479	1463292	1.9536	1.59722	0.0288234	0.0185194	---	---	---	---
appY_b0564:dicA_b1570	appY_b0564	dicA_b1570	1065995	1.94085	1.47985	0.0300142	0.0268628	6.82276	6.72679	1.38468e-05	3.11726e-07
appY_b0564:dicC_b1569	appY_b0564	dicC_b1569	1065681	---	---	---	---	-2.30625	-2.55976	0.0146454	0.0341288
appY_b0564:dmlR_b1799	appY_b0564	dmlR_b1799	1298947	---	---	---	---	-4.18757	-4.25714	0.000415347	0.00188523
appY_b0564:dnaA_b3702	appY_b0564	dnaA_b3702	1471147	---	---	---	---	5.08744	4.13036	0.0012013	0.000751503
appY_b0564:dpiA_b0620	appY_b0564	dpiA_b0620	69432	---	---	---	---	8.17253	9.55338	1.78046e-07	1.77625e-12
appY_b0564:ebgR_b3075	appY_b0564	ebgR_b3075	2008131	2.62034	2.15288	0.0023398	0.00236218	---	---	---	---
appY_b0564:ecpR_b0294	appY_b0564	ecpR_b0294	272344	3.08296	2.69404	0.000256816	0.000195675	---	---	---	---
appY_b0564:envR_b3264	appY_b0564	envR_b3264	1815916	---	---	---	---	-2.13231	-2.35103	0.0189574	0.0447846
appY_b0564:evgA_b2369	appY_b0564	evgA_b2369	1905548	2.41318	2.17561	0.00555279	0.00214836	---	---	---	---
appY_b0564:exuR_b3094	appY_b0564	exuR_b3094	1983152	2.24892	2.03825	0.0104366	0.00376319	---	---	---	---
appY_b0564:fabR_b3963	appY_b0564	fabR_b3963	1753622	2.91132	3.29197	0.000610023	7.05823e-06	4.40579	5.36379	0.00492369	2.74412e-05
appY_b0564:fadR_b1187	appY_b0564	fadR_b1187	652862	2.39787	3.35488	0.00590087	4.80395e-06	9.62835	12.3138	6.75942e-10	0
appY_b0564:fhlA_b2731	appY_b0564	fhlA_b2731	2269341	2.8162	2.32118	0.000962803	0.00114667	---	---	---	---
appY_b0564:fis_b3261	appY_b0564	fis_b3261	1817814	-1.58902	-1.01147	0.000586163	0.0412563	3.78504	3.42837	0.0150978	0.00362848
appY_b0564:flhC_b1891	appY_b0564	flhC_b1891	1395327	2.70167	2.22075	0.0016319	0.00177489	---	---	---	---
appY_b0564:flhD_b1892	appY_b0564	flhD_b1892	1395908	2.82129	2.18242	0.000939966	0.0020878	---	---	---	---
appY_b0564:fnr_b1334	appY_b0564	fnr_b1334	816835	2.48429	1.65036	0.00416316	0.0155383	---	---	---	---
appY_b0564:frvR_b3897	appY_b0564	frvR_b3897	1680662	2.78328	2.28099	0.00112321	0.00136845	3.99386	4.69001	0.0105369	0.000182498
appY_b0564:fucR_b2805	appY_b0564	fucR_b2805	2290481	4.11353	3.66507	4.53222e-07	6.52943e-07	---	---	---	---
appY_b0564:gadX_b3516	appY_b0564	gadX_b3516	1253807	2.49434	2.18585	0.00399414	0.00205785	-2.70345	-2.88381	0.00777118	0.0215975
appY_b0564:galR_b2837	appY_b0564	galR_b2837	2252950	5.88214	5.49145	8.04912e-14	1.78635e-13	---	---	---	---
appY_b0564:galS_b2151	appY_b0564	galS_b2151	1660309	-1.01929	-4.15112	0.00614292	6.40209e-09	---	---	---	---
appY_b0564:gcvA_b2808	appY_b0564	gcvA_b2808	2288013	---	---	---	---	3.99961	4.26676	0.0104306	0.000539305
appY_b0564:glnG_b3868	appY_b0564	glnG_b3868	1646424	-0.457426	-4.37008	0.0357707	1.15266e-09	3.61216	3.93089	0.0200692	0.00120238
appY_b0564:glpR_b3423	appY_b0564	glpR_b3423	1148668	---	---	---	---	-5.4782	-5.58397	1.55111e-05	8.05513e-05
appY_b0564:glrR_b2554	appY_b0564	glrR_b2554	2102472	2.87269	2.67627	0.000735711	0.000214001	-2.30053	-2.4554	0.014773	0.0391824
appY_b0564:hdfR_b4480	appY_b0564	hdfR_b4480	1539683	2.39737	1.99576	0.0059127	0.00444789	---	---	---	---
appY_b0564:hha_b0460	appY_b0564	hha_b0460	103372	-2.00692	-1.76693	7.20817e-05	0.00416273	-3.25247	-2.87248	0.00291877	0.021962
appY_b0564:hipA_b1507	appY_b0564	hipA_b1507	1008915	2.98322	3.42261	0.000427369	3.15085e-06	3.95496	5.69976	0.011282	9.86288e-06
appY_b0564:hipB_b1508	appY_b0564	hipB_b1508	1010237	1.971	3.55081	0.0272631	1.38818e-06	---	---	---	---
appY_b0564:hupA_b4000	appY_b0564	hupA_b4000	1792836	2.46116	2.18391	0.00457651	0.00207476	-5.91974	-6.2133	4.2872e-06	1.36269e-05
appY_b0564:hyfR_b2491	appY_b0564	hyfR_b2491	2026903	3.58803	2.2649	1.47053e-05	0.00146774	7.06851	7.07199	6.64109e-06	8.73554e-08
appY_b0564:hypT_b4327	appY_b0564	hypT_b4327	666267	---	---	---	---	10.2666	11.0999	4.39527e-11	4.44089e-16
appY_b0564:idnR_b4264	appY_b0564	idnR_b4264	733417	2.33687	1.86042	0.00748844	0.00742909	---	---	---	---
appY_b0564:ihfA_b1712	appY_b0564	ihfA_b1712	1213314	-1.5394	-5.89073	0.000736081	7.83014e-16	---	---	---	---
appY_b0564:ilvY_b3773	appY_b0564	ilvY_b3773	1549482	2.73667	1.54901	0.00139238	0.0216329	---	---	---	---
appY_b0564:iscR_b2531	appY_b0564	iscR_b2531	2076646	3.80864	5.15425	3.6341e-06	4.49407e-12	---	---	---	---
appY_b0564:lacI_b0345	appY_b0564	lacI_b0345	216170	2.72998	2.26568	0.00143549	0.0014628	---	---	---	---
appY_b0564:leuO_b0076	appY_b0564	leuO_b0076	497592	2.34937	2.23207	0.00713556	0.00169102	5.63397	5.70575	0.000337524	9.67992e-06
appY_b0564:lgoR_b4357	appY_b0564	lgoR_b4357	628705	---	---	---	---	-2.61419	-2.4637	0.00900926	0.038761
appY_b0564:lsrR_b1512	appY_b0564	lsrR_b1512	1018349	---	---	---	---	4.05803	4.41881	0.00940136	0.000368878
appY_b0564:lysR_b2839	appY_b0564	lysR_b2839	2250624	1.95595	2.32345	0.0286087	0.00113521	---	---	---	---
appY_b0564:mak_b0394	appY_b0564	mak_b0394	172628	---	---	---	---	12.9483	12.4252	1.11022e-16	0
appY_b0564:malI_b1620	appY_b0564	malI_b1620	1116213	---	---	---	---	10.5302	10.6288	1.34996e-11	6.66134e-15
appY_b0564:marA_b1531	appY_b0564	marA_b1531	1037635	---	---	---	---	6.07641	5.62777	0.000110232	1.23351e-05
appY_b0564:marR_b1530	appY_b0564	marR_b1530	1037181	2.10866	2.36675	0.0172304	0.000935318	---	---	---	---
appY_b0564:melR_b4118	appY_b0564	melR_b4118	882930	-1.59801	-1.64615	0.000562198	0.00637899	---	---	---	---
appY_b0564:metJ_b3938	appY_b0564	metJ_b3938	1720633	2.77374	2.36251	0.00117407	0.000953372	---	---	---	---
appY_b0564:mntR_b0817	appY_b0564	mntR_b0817	269952	3.48788	2.27546	2.69193e-05	0.00140187	-2.57858	-2.38793	0.00954811	0.0427394
appY_b0564:mprA_b2684	appY_b0564	mprA_b2684	2225773	2.04533	2.46225	0.0213668	0.000603538	3.48134	3.04074	0.0246986	0.00787542
appY_b0564:mqsA_b3021	appY_b0564	mqsA_b3021	2062334	2.30275	1.98703	0.00853173	0.00460171	---	---	---	---
appY_b0564:mqsR_b3022	appY_b0564	mqsR_b3022	2062036	---	---	---	---	3.13863	2.68362	0.0412124	0.0151659
appY_b0564:mtlR_b3601	appY_b0564	mtlR_b3601	1364393	---	---	---	---	-4.83377	-4.92592	8.73921e-05	0.000425117
appY_b0564:murR_b2427	appY_b0564	murR_b2427	1966545	---	---	---	---	3.17274	2.81106	0.039245	0.0120806
appY_b0564:nac_b1988	appY_b0564	nac_b1988	1479500	3.80821	2.87481	3.64427e-06	7.63722e-05	---	---	---	---
appY_b0564:nadR_b4390	appY_b0564	nadR_b4390	596009	3.16211	3.57733	0.000169231	1.16755e-06	---	---	---	---
appY_b0564:nagC_b0676	appY_b0564	nagC_b0676	117143	3.90511	4.17497	1.91654e-06	1.71595e-08	---	---	---	---
appY_b0564:nanR_b3226	appY_b0564	nanR_b3226	1854892	---	---	---	---	-8.90247	-8.50159	8.11203e-11	4.49644e-09
appY_b0564:nemR_b1649	appY_b0564	nemR_b1649	1144168	2.31152	1.95716	0.00825187	0.00516431	---	---	---	---
appY_b0564:nimR_b1790	appY_b0564	nimR_b1790	1292816	---	---	---	---	3.19892	4.89753	0.0377871	0.000104115
appY_b0564:nrdR_b0413	appY_b0564	nrdR_b0413	150229	---	---	---	---	7.79178	5.85802	6.57933e-07	5.98107e-06
appY_b0564:nsrR_b4178	appY_b0564	nsrR_b4178	817941	3.83358	2.16022	3.08511e-06	0.00229115	5.42259	4.68486	0.000559687	0.00018501
appY_b0564:ogrK_b2082	appY_b0564	ogrK_b2082	1585786	3.59348	5.08656	1.42217e-05	8.38452e-12	6.15211	4.21756	9.02784e-05	0.000608471
appY_b0564:oxyR_b3961	appY_b0564	oxyR_b3961	1751045	2.89551	4.2263	0.000658866	1.16056e-08	---	---	---	---
appY_b0564:paaX_b1399	appY_b0564	paaX_b1399	881600	---	---	---	---	6.00723	6.36207	0.000132025	1.12482e-06
appY_b0564:pdeL_b0315	appY_b0564	pdeL_b0315	250221	---	---	---	---	-10.2049	-8.68752	2.10045e-13	2.10372e-09
appY_b0564:pepA_b4260	appY_b0564	pepA_b4260	738605	2.1409	2.09675	0.0154018	0.00297519	4.36264	4.17036	0.00534936	0.000682431
appY_b0564:pgrR_b1328	appY_b0564	pgrR_b1328	810052	---	---	---	---	-4.81333	-5.72891	9.20564e-05	5.43726e-05
appY_b0564:phoB_b0399	appY_b0564	phoB_b0399	165849	---	---	---	---	6.3085	6.55618	5.93057e-05	5.72592e-07
appY_b0564:phoP_b1130	appY_b0564	phoP_b1130	607700	-2.31087	-2.0991	1.28317e-05	0.00113978	7.41141	7.37916	2.28207e-06	2.68643e-08
appY_b0564:ppsR_b1703	appY_b0564	ppsR_b1703	1205506	-0.374666	-0.933267	0.044336	0.0497655	---	---	---	---
appY_b0564:prpR_b0330	appY_b0564	prpR_b0330	235237	---	---	---	---	-3.73028	-2.52235	0.00112713	0.0358791
appY_b0564:pspF_b1303	appY_b0564	pspF_b1303	784996	---	---	---	---	5.41246	5.32452	0.000573148	3.0822e-05
appY_b0564:purR_b1658	appY_b0564	purR_b1658	1155905	2.28913	2.68635	0.00898247	0.000203421	---	---	---	---
appY_b0564:putA_b1014	appY_b0564	putA_b1014	491689	---	---	---	---	3.38317	2.69168	0.0287341	0.0149525
appY_b0564:puuR_b1299	appY_b0564	puuR_b1299	779972	---	---	---	---	-4.13049	-3.31265	0.000472692	0.0110113
appY_b0564:rcdA_b0846	appY_b0564	rcdA_b0846	304192	2.88515	2.20448	0.000692782	0.00190207	---	---	---	---
appY_b0564:rcnR_b2105	appY_b0564	rcnR_b2105	1605205	---	---	---	---	-8.77007	-8.55828	1.4262e-10	3.57306e-09
appY_b0564:rcsA_b1951	appY_b0564	rcsA_b1951	1442452	2.03876	1.64664	0.02184	0.0157326	---	---	---	---
appY_b0564:relE_b1563	appY_b0564	relE_b1563	1063407	---	---	---	---	4.88741	5.14188	0.00185359	5.24154e-05
appY_b0564:rhaR_b3906	appY_b0564	rhaR_b3906	1691111	4.45888	4.36588	3.47234e-08	3.91564e-09	4.14801	4.4669	0.00798998	0.0003264
appY_b0564:rhaS_b3905	appY_b0564	rhaS_b3905	1690291	1.7813	2.35437	0.048653	0.000988899	---	---	---	---
appY_b0564:rob_b4396	appY_b0564	rob_b4396	589246	4.64779	4.20019	7.74326e-09	1.41679e-08	---	---	---	---
appY_b0564:rpiR_b4089	appY_b0564	rpiR_b4089	911567	2.41888	2.22437	0.0054277	0.00174768	---	---	---	---
appY_b0564:rstA_b1608	appY_b0564	rstA_b1608	1100211	---	---	---	---	8.99117	10.1896	8.67524e-09	6.95e-14
appY_b0564:sfsA_b0146	appY_b0564	sfsA_b0146	421418	---	---	---	---	3.68283	3.54315	0.0178906	0.00284769
appY_b0564:sfsB_b3188	appY_b0564	sfsB_b3188	1894194	---	---	---	---	4.38128	4.15352	0.00516159	0.000710758
appY_b0564:sgcR_b4300	appY_b0564	sgcR_b4300	697668	2.42339	1.77	0.00533063	0.0102953	8.81964	5.91727	1.67357e-08	4.9447e-06
appY_b0564:sgrR_b0069	appY_b0564	sgrR_b0069	505605	3.6805	3.36506	8.27564e-06	4.51123e-06	---	---	---	---
appY_b0564:slmA_b3641	appY_b0564	slmA_b3641	1403315	2.12797	1.69372	0.0161143	0.0134199	---	---	---	---
appY_b0564:soxR_b4063	appY_b0564	soxR_b4063	947713	2.66141	3.44344	0.0019534	2.76319e-06	---	---	---	---
appY_b0564:soxS_b4062	appY_b0564	soxS_b4062	948263	2.54787	3.77761	0.0031935	3.03907e-07	10.8658	10.4409	2.87637e-12	1.83187e-14
appY_b0564:srlR_b2707	appY_b0564	srlR_b2707	2244050	3.64452	3.64043	1.037e-05	7.69715e-07	---	---	---	---
appY_b0564:stpA_b2669	appY_b0564	stpA_b2669	2213094	-1.54161	-1.97265	0.000728741	0.00190616	---	---	---	---
appY_b0564:sutR_b1434	appY_b0564	sutR_b1434	924233	-2.37537	-2.72412	8.70322e-06	6.08972e-05	3.41594	3.76946	0.02733	0.00173584
appY_b0564:tdcA_b3118	appY_b0564	tdcA_b3118	1962316	8.68409	9.05828	0	0	---	---	---	---
appY_b0564:treR_b4241	appY_b0564	treR_b4241	757310	1.95231	1.59525	0.0289422	0.0186387	-7.09974	-2.63549	9.17218e-08	0.0307879
appY_b0564:trpR_b4393	appY_b0564	trpR_b4393	591470	4.62027	3.53452	9.67594e-09	1.54294e-06	5.49549	4.0352	0.000471089	0.000942511
appY_b0564:tyrR_b1323	appY_b0564	tyrR_b1323	804781	5.14229	4.89519	1.10646e-10	4.68198e-11	---	---	---	---
appY_b0564:uhpA_b3669	appY_b0564	uhpA_b3669	1438957	2.62911	2.19109	0.00225191	0.0020129	3.75565	3.83037	0.0158597	0.00151335
appY_b0564:uidR_b1618	appY_b0564	uidR_b1618	1114523	---	---	---	---	4.91251	5.42405	0.00175699	2.29278e-05
appY_b0564:ulaR_b4191	appY_b0564	ulaR_b4191	806103	-0.575466	-1.17666	0.025826	0.0269405	---	---	---	---
appY_b0564:uvrY_b1914	appY_b0564	uvrY_b1914	1413187	---	---	---	---	3.76976	4.90124	0.0154898	0.000103055
appY_b0564:uxuR_b4324	appY_b0564	uxuR_b4324	669207	2.32913	3.23385	0.00771491	1.00106e-05	4.42084	6.46879	0.00478256	7.77701e-07
appY_b0564:xapR_b2405	appY_b0564	xapR_b2405	1943386	2.57237	2.57988	0.00287777	0.000344606	---	---	---	---
appY_b0564:yafC_b0208	appY_b0564	yafC_b0208	352023	---	---	---	---	5.64575	5.74442	0.000327962	8.57457e-06
appY_b0564:yagI_b0272	appY_b0564	yagI_b0272	294518	---	---	---	---	7.14583	6.86038	5.24248e-06	1.91798e-07
appY_b0564:yahB_b0316	appY_b0564	yahB_b0316	249247	---	---	---	---	5.62705	6.10771	0.000343257	2.65296e-06
appY_b0564:ybaO_b0447	appY_b0564	ybaO_b0447	114839	2.00925	1.95125	0.0240783	0.00528259	---	---	---	---
appY_b0564:ybdO_b0603	appY_b0564	ybdO_b0603	52286	---	---	---	---	5.33949	4.63188	0.00067932	0.000212816
appY_b0564:ybiI_b0803	appY_b0564	ybiI_b0803	254959	---	---	---	---	3.71115	2.82357	0.0170757	0.0118094
appY_b0564:yciT_b1284	appY_b0564	yciT_b1284	761658	---	---	---	---	-6.11659	-5.60552	2.35282e-06	7.60246e-05
appY_b0564:ydcR_b1439	appY_b0564	ydcR_b1439	928064	1.94042	1.92923	0.0300554	0.00574497	---	---	---	---
appY_b0564:yddM_b1477	appY_b0564	yddM_b1477	970459	2.06224	2.9478	0.0201874	5.14274e-05	4.74883	9.15643	0.00247923	1.21724e-11
appY_b0564:ydeO_b1499	appY_b0564	ydeO_b1499	1000987	---	---	---	---	5.48172	6.04627	0.000486755	3.24923e-06
appY_b0564:ydfH_b1540	appY_b0564	ydfH_b1540	1046413	---	---	---	---	3.58607	4.16787	0.0209288	0.000686551
appY_b0564:ydiP_b1696	appY_b0564	ydiP_b1696	1196451	2.1221	1.73271	0.0164467	0.0117333	---	---	---	---
appY_b0564:yebK_b1853	appY_b0564	yebK_b1853	1354713	-1.75276	-1.99493	0.000267853	0.00174434	---	---	---	---
appY_b0564:yeeY_b2015	appY_b0564	yeeY_b2015	1505813	---	---	---	---	8.37891	9.31998	8.54166e-08	5.558e-12
appY_b0564:yegW_b2101	appY_b0564	yegW_b2101	1601716	2.04984	1.67798	0.0210466	0.014158	---	---	---	---
appY_b0564:yehT_b2125	appY_b0564	yehT_b2125	1631924	2.65477	2.38579	0.00201173	0.000858125	---	---	---	---
appY_b0564:yeiE_b2157	appY_b0564	yeiE_b2157	1668418	2.03857	1.71615	0.0218544	0.012426	---	---	---	---
appY_b0564:yeiI_b2160	appY_b0564	yeiI_b2160	1671381	3.47855	3.15783	2.84526e-05	1.5675e-05	---	---	---	---
appY_b0564:yeiL_b2163	appY_b0564	yeiL_b2163	1675036	---	---	---	---	-1.4871	-2.33657	0.0446166	0.0456057
appY_b0564:yfhH_b2561	appY_b0564	yfhH_b2561	2113762	-0.467505	-0.987855	0.0348208	0.0437019	---	---	---	---
appY_b0564:yfiE_b2577	appY_b0564	yfiE_b2577	2129442	---	---	---	---	-3.46759	-2.8846	0.0019238	0.0215722
appY_b0564:ygaV_b2667	appY_b0564	ygaV_b2667	2212214	---	---	---	---	3.64981	3.83929	0.018882	0.00148305
appY_b0564:ygbI_b2735	appY_b0564	ygbI_b2735	2275470	2.58459	2.18941	0.002731	0.00202723	---	---	---	---
appY_b0564:ygeH_b2852	appY_b0564	ygeH_b2852	2237110	---	---	---	---	-4.11504	-2.97293	0.000489422	0.0188974
appY_b0564:yggD_b2929	appY_b0564	yggD_b2929	2155385	1.82887	1.86268	0.0423179	0.00736776	---	---	---	---
appY_b0564:yhaJ_b3105	appY_b0564	yhaJ_b3105	1976366	---	---	---	---	-3.16662	-2.78369	0.00342906	0.0249939
appY_b0564:yiaG_b3555	appY_b0564	yiaG_b3555	1308299	-2.21974	-3.23092	2.19183e-05	3.50161e-06	---	---	---	---
appY_b0564:yiaU_b3585	appY_b0564	yiaU_b3585	1340813	2.38463	2.76866	0.00621772	0.000133586	-4.03186	-3.56518	0.000589193	0.007137
appY_b0564:yidL_b3680	appY_b0564	yidL_b3680	1449074	---	---	---	---	-2.49383	-2.95528	0.0109419	0.0194089
appY_b0564:yidZ_b3711	appY_b0564	yidZ_b3711	1483984	1.80845	3.35069	0.0449507	4.9295e-06	---	---	---	---
appY_b0564:yieP_b3755	appY_b0564	yieP_b3755	1533190	---	---	---	---	3.47581	4.65627	0.0249125	0.000199564
appY_b0564:yihW_b3884	appY_b0564	yihW_b3884	1667224	2.1798	2.9493	0.0134193	5.10063e-05	---	---	---	---
appY_b0564:yijO_b3954	appY_b0564	yijO_b3954	1740021	---	---	---	---	9.57785	9.44877	8.32791e-10	2.97129e-12
appY_b0564:yjdC_b4135	appY_b0564	yjdC_b4135	861250	2.74086	3.05481	0.00136593	2.83375e-05	3.8409	5.06332	0.0137363	6.5552e-05
appY_b0564:yjhI_b4299	appY_b0564	yjhI_b4299	698753	2.86737	2.69364	0.000754779	0.000196067	---	---	---	---
appY_b0564:yjhU_b4295	appY_b0564	yjhU_b4295	704232	-0.761506	-1.80007	0.014739	0.00368762	---	---	---	---
appY_b0564:yjiR_b4340	appY_b0564	yjiR_b4340	652982	2.2891	2.49014	0.00898319	0.000529544	---	---	---	---
appY_b0564:yjjQ_b4365	appY_b0564	yjjQ_b4365	620354	4.42078	4.80146	4.66125e-08	1.06218e-10	---	---	---	---
appY_b0564:yneJ_b1526	appY_b0564	yneJ_b1526	1032865	---	---	---	---	-2.58123	-2.43877	0.00950719	0.0400377
appY_b0564:ynfL_b1595	appY_b0564	ynfL_b1595	1086760	2.43341	2.75076	0.00512058	0.000146522	---	---	---	---
appY_b0564:ypdC_b2382	appY_b0564	ypdC_b2382	1922923	2.68367	2.42616	0.0017692	0.000713478	3.81565	3.52403	0.014338	0.00296624
appY_b0564:yphH_b2550	appY_b0564	yphH_b2550	2097866	2.70905	2.14408	0.00157844	0.00245003	---	---	---	---
appY_b0564:yqeH_b2846	appY_b0564	yqeH_b2846	2242412	---	---	---	---	4.45922	4.13258	0.00443862	0.000747506
appY_b0564:yqeI_b2847	appY_b0564	yqeI_b2847	2241269	3.74294	4.85018	5.5631e-06	6.95214e-11	---	---	---	---
appY_b0564:yqhC_b3010	appY_b0564	yqhC_b3010	2075362	2.14015	2.94464	0.0154423	5.23264e-05	-2.65333	-2.3208	0.0084471	0.0465137
appY_b0564:yqjI_b3071	appY_b0564	yqjI_b3071	2013178	3.88322	3.43573	2.21946e-06	2.90112e-06	---	---	---	---
appY_b0564:ytfH_b4212	appY_b0564	ytfH_b4212	790063	4.88849	2.91015	1.03764e-09	6.31349e-05	7.19946	6.46401	4.44271e-06	7.90747e-07
appY_b0564:zur_b4046	appY_b0564	zur_b4046	965643	1.95216	2.48535	0.0289566	0.000541628	3.8995	4.19758	0.0124231	0.000638819
araC_b0064:arcA_b4401	araC_b0064	arcA_b4401	71733	-2.39559	-3.25853	7.69375e-06	2.95989e-06	---	---	---	---
araC_b0064:argP_b2916	araC_b0064	argP_b2916	1657417	---	---	---	---	-4.21852	-6.40162	0.000387002	7.72732e-06
araC_b0064:argR_b3237	araC_b0064	argR_b3237	1331691	3.51197	1.93491	2.33156e-05	0.00562245	-2.81074	-5.71049	0.00647879	5.71883e-05
araC_b0064:arsR_b3501	araC_b0064	arsR_b3501	724832	6.14765	4.58789	4.66294e-15	6.48861e-10	---	---	---	---
araC_b0064:asnC_b3743	araC_b0064	asnC_b3743	1006583	---	---	---	---	4.46136	3.79811	0.00442012	0.00162772
araC_b0064:atoC_b2220	araC_b0064	atoC_b2220	2255271	3.58652	2.75141	1.48418e-05	0.000146031	---	---	---	---
araC_b0064:basR_b4113	araC_b0064	basR_b4113	378091	-2.65301	-3.36107	1.49782e-06	1.56758e-06	-3.88291	-4.4169	0.000815518	0.00134515
araC_b0064:bdcR_b4251	araC_b0064	bdcR_b4251	237322	-1.58771	-2.0558	0.000589731	0.00136325	9.02889	2.87009	7.49527e-09	0.0108465
araC_b0064:betI_b0313	araC_b0064	betI_b0313	256706	1.79133	1.32301	0.0472581	0.0426983	---	---	---	---
araC_b0064:bglJ_b4366	araC_b0064	bglJ_b4366	107202	-4.81828	-4.80548	1.11607e-14	2.97852e-11	---	---	---	---
araC_b0064:birA_b3973	araC_b0064	birA_b3973	1253120	---	---	---	---	8.09139	5.22337	2.36468e-07	4.14382e-05
araC_b0064:bluR_b1162	araC_b0064	bluR_b1162	1143640	-5.58719	-5.99437	1.6866e-18	2.56872e-16	-4.24906	-2.69291	0.000360791	0.0284295
araC_b0064:bolA_b0435	araC_b0064	bolA_b0435	382431	---	---	---	---	-4.66581	-3.37197	0.000133264	0.00996974
araC_b0064:cadC_b4133	araC_b0064	cadC_b4133	350107	5.8646	5.11542	9.67004e-14	6.4333e-12	8.32869	10.4001	1.02303e-07	2.27596e-14
araC_b0064:caiF_b0034	araC_b0064	caiF_b0034	35692	-15.7866	-16.0225	4.12304e-116	5.47897e-102	-6.48247	-6.83813	7.38195e-07	1.94721e-06
araC_b0064:cbl_b1987	araC_b0064	cbl_b1987	1990836	2.1073	1.27325	0.0173117	0.0490701	10.7136	9.26165	5.83356e-12	7.36178e-12
araC_b0064:cdaR_b0162	araC_b0064	cdaR_b0162	111198	-3.07659	-3.48068	7.74087e-08	7.30113e-07	---	---	---	---
araC_b0064:chbR_b1735	araC_b0064	chbR_b1735	1749054	---	---	---	---	-11.0608	-8.75977	2.80207e-15	1.55913e-09
araC_b0064:chpS_b4224	araC_b0064	chpS_b4224	263341	---	---	---	---	-14.4965	-7.03521	3.30333e-24	1.01507e-06
araC_b0064:cnu_b1625	araC_b0064	cnu_b1625	1635398	---	---	---	---	-2.20039	-3.31472	0.0171601	0.0109736
araC_b0064:comR_b1111	araC_b0064	comR_b1111	1098512	-5.67666	-7.88174	5.62839e-19	1.46253e-26	---	---	---	---
araC_b0064:creB_b4398	araC_b0064	creB_b4398	75343	2.72619	1.78872	0.00146051	0.00963329	-14.028	-14.2732	7.3989e-23	1.19217e-22
araC_b0064:crl_b0240	araC_b0064	crl_b0240	186564	---	---	---	---	-7.74625	-8.12685	8.66131e-09	1.97778e-08
araC_b0064:csgD_b1040	araC_b0064	csgD_b1040	1031522	-1.53623	-2.03004	0.000746774	0.00151426	---	---	---	---
araC_b0064:csiR_b2664	araC_b0064	csiR_b2664	1921727	4.83558	3.37099	1.62935e-09	4.34847e-06	---	---	---	---
araC_b0064:cspC_b1823	araC_b0064	cspC_b1823	1837675	1.92884	1.68583	0.0311728	0.0137857	6.84678	5.96026	1.29017e-05	4.30277e-06
araC_b0064:cspD_b0880	araC_b0064	cspD_b0880	851523	-6.39022	-8.30229	5.13124e-23	3.25317e-29	-12.4547	-11.6089	1.24813e-18	1.59589e-15
araC_b0064:cspF_b1558	araC_b0064	cspF_b1558	1572304	-2.88962	-3.85521	2.98392e-07	5.69604e-08	---	---	---	---
araC_b0064:cspG_b0990	araC_b0064	cspG_b0990	980618	-2.02745	-2.63522	6.44976e-05	9.61164e-05	---	---	---	---
araC_b0064:cspH_b0989	araC_b0064	cspH_b0989	980120	12.0455	11.8915	0	0	4.5244	2.04845	0.00390504	0.0424427
araC_b0064:cspI_b1552	araC_b0064	cspI_b1552	1568904	---	---	---	---	-6.34653	-5.7559	1.14319e-06	5.04812e-05
araC_b0064:cueR_b0487	araC_b0064	cueR_b0487	441952	---	---	---	---	-10.5268	-12.2693	4.30014e-14	3.75274e-17
araC_b0064:cusR_b0571	araC_b0064	cusR_b0571	522718	-11.0824	-13.2865	3.22674e-60	5.76656e-71	3.76729	3.51889	0.0155542	0.00299883
araC_b0064:cynR_b0338	araC_b0064	cynR_b0338	285750	-1.33426	-1.12632	0.00180046	0.0308114	-13.8131	-11.1985	2.97974e-22	1.4775e-14
araC_b0064:cytR_b3934	araC_b0064	cytR_b3934	1203469	-18.388	-17.2161	4.94963e-155	2.53638e-117	---	---	---	---
araC_b0064:deoR_b0840	araC_b0064	deoR_b0840	811133	-15.6737	-15.8942	1.49681e-114	2.10241e-100	---	---	---	---
araC_b0064:dgoR_b4479	araC_b0064	dgoR_b4479	950775	3.53126	2.71458	2.07638e-05	0.000176325	---	---	---	---
araC_b0064:dhaR_b1201	araC_b0064	dhaR_b1201	1181378	---	---	---	---	9.63049	7.80502	6.6996e-10	4.866e-09
araC_b0064:dicC_b1569	araC_b0064	dicC_b1569	1578069	-18.8839	-19.547	4.2496e-163	1.99087e-150	---	---	---	---
araC_b0064:dmlR_b1799	araC_b0064	dmlR_b1799	1811335	---	---	---	---	6.26158	4.12464	6.73465e-05	0.000761892
araC_b0064:dnaA_b3702	araC_b0064	dnaA_b3702	958630	2.97117	2.31678	0.000453934	0.00116924	4.87371	2.24469	0.00190833	0.031457
araC_b0064:dpiA_b0620	araC_b0064	dpiA_b0620	581820	5.09565	4.82477	1.68484e-10	8.67686e-11	9.20986	7.59734	3.68525e-09	1.13157e-08
araC_b0064:dsdC_b2364	araC_b0064	dsdC_b2364	2233644	5.27063	5.29484	3.40483e-11	1.19971e-12	4.00926	2.11236	0.0102541	0.0385669
araC_b0064:ebgR_b3075	araC_b0064	ebgR_b3075	1495614	---	---	---	---	19.2828	11.4624	0	1.11022e-16
araC_b0064:ecpR_b0294	araC_b0064	ecpR_b0294	238705	-2.26136	-2.5927	1.71969e-05	0.000119002	---	---	---	---
araC_b0064:envR_b3264	araC_b0064	envR_b3264	1303399	4.26399	3.5804	1.52142e-07	1.14424e-06	-7.49904	-7.6232	2.1813e-08	1.30462e-07
araC_b0064:envY_b0566	araC_b0064	envY_b0566	514105	6.58367	7.31971	0	0	-14.4091	-11.6574	5.94417e-24	1.22028e-15
araC_b0064:eutR_b2437	araC_b0064	eutR_b2437	2156091	---	---	---	---	5.87628	4.15712	0.000184739	0.000704613
araC_b0064:exuR_b3094	araC_b0064	exuR_b3094	1470635	6.45312	4.67519	1.11022e-16	3.12643e-10	8.59709	9.25005	3.85162e-08	7.78355e-12
araC_b0064:fabR_b3963	araC_b0064	fabR_b3963	1241105	2.76452	2.53051	0.0012252	0.000437204	---	---	---	---
araC_b0064:fadR_b1187	araC_b0064	fadR_b1187	1165250	3.71105	3.31281	6.82029e-06	6.21807e-06	-11.4093	-7.33354	4.40722e-16	3.65774e-07
araC_b0064:fhlA_b2731	araC_b0064	fhlA_b2731	1861647	-0.525947	-1.5049	0.0296913	0.0102036	-4.82493	-5.59124	8.93809e-05	7.89963e-05
araC_b0064:fimZ_b0535	araC_b0064	fimZ_b0535	491806	9.1211	9.22905	0	0	---	---	---	---
araC_b0064:fis_b3261	araC_b0064	fis_b3261	1305297	3.17012	3.26432	0.000162127	8.34048e-06	---	---	---	---
araC_b0064:flhC_b1891	araC_b0064	flhC_b1891	1907715	3.99536	3.37455	1.03682e-06	4.25366e-06	10.8387	7.94798	3.26383e-12	2.68997e-09
araC_b0064:flhD_b1892	araC_b0064	flhD_b1892	1908296	-3.44023	-4.58416	4.64665e-09	1.99014e-10	4.79648	3.14863	0.0022453	0.00639
araC_b0064:fnr_b1334	araC_b0064	fnr_b1334	1329223	---	---	---	---	4.59922	5.03253	0.00336385	7.1503e-05
araC_b0064:frlR_b3375	araC_b0064	frlR_b3375	580355	3.10702	1.75327	0.000226516	0.0109202	12.7289	4.87669	2.22045e-16	0.000110249
araC_b0064:frvR_b3897	araC_b0064	frvR_b3897	1168145	---	---	---	---	6.81102	6.99206	1.43323e-05	1.17862e-07
araC_b0064:fucR_b2805	araC_b0064	fucR_b2805	1777964	-3.0995	-3.97344	6.53159e-08	2.42192e-08	---	---	---	---
araC_b0064:fur_b0683	araC_b0064	fur_b0683	639357	-1.79477	-2.39928	0.000217376	0.000302664	---	---	---	---
araC_b0064:gadE_b3512	araC_b0064	gadE_b3512	734670	4.96938	4.4967	5.15204e-10	1.37176e-09	5.97742	3.13367	0.000142609	0.00657997
araC_b0064:gadW_b3515	araC_b0064	gadW_b3515	740194	5.20894	4.95903	6.02312e-11	2.65665e-11	---	---	---	---
[truncated: 23,752 more rows]
