# Supplementary material for: Auxotrophic and prototrophic conditional genetic networks reveal the rewiring of transcription factors in Escherichia coli
Source: Nat Commun. 2022 Jul 14;13:4085. doi: 10.1038/s41467-022-31819-x (PMC9283627; doi:10.1038/s41467-022-31819-x)
Supplement: Supplementary file 7 — Supplementary Data 3 [file 41467_2022_31819_MOESM7_ESM.xlsx]

## Sheet: README
Supplementary Data 3. Functional crosstalk between enriched bioprocesses in RM network.
Column Header	Remarks
Bioprocess 1	First TF gene mutant in the interacting gene pair involved in a major or minor grouping
Bioprocess 2	Second TF gene mutant in the interacting gene pair involved in a major or minor grouping
Genetic interaction type	TF gene pairs connected between bioprocesses are enriched in a specific interaction type
N	Number of possible genetic interaction pairs between bioprocesses
n	Number of observed genetic interaction pairs between bioprocesses
P-value	P-value generated using hypergeometric test
False discovery rate (FDR ≈ 5%)	P-value corrected after multiple hypothesis testing (Benjamini and Hochberg, 1995)

## Sheet: Supp Data 3
Supplementary Data 3. Functional crosstalk between enriched bioprocesses in RM network.
Bioprocess 1	Bioprocess 2	Genetic interaction type	N	n	P-value	False discovery rate (FDR ≈ 5%)
Transport and degradation of the sugar acids (D-glucuronides, glucuronate, and gluconate)	Unknown	Aggravating	216	43	0.00855836	0.0499406
Quorum sensing	Metabolism	Aggravating	264	51	0.00840066	0.0496039
Biofilm formation	Energy metabolism	Aggravating	56	15	0.00811347	0.048195
Response to copper, silver or gold ions	Stress response	Aggravating	10	5	0.00800409	0.0478316
Stress response	Zinc transport	Aggravating	10	5	0.00800409	0.0478316
Translation	Metabolism	Aggravating	176	16	0.00789331	0.0477449
Transport and metabolism of the amino sugars	Unknown	Aggravating	144	31	0.00780589	0.0477449
Drug resistance	Flagellar synthesis	Aggravating	66	17	0.00763142	0.0473148
Flagellar synthesis	Multidrug resistance	Aggravating	66	17	0.00763142	0.0473148
Glycine betaine biosynthesis	Unknown	Aggravating	144	12	0.00753548	0.0473113
Iron metabolism	Unknown	Aggravating	144	12	0.00753548	0.0473113
Ribose metabolism	Unknown	Aggravating	144	12	0.00753548	0.0473113
Nitrogen Assimilation	Two-component, signal transduction system	Aggravating	120	27	0.0070364	0.0459218
Nitrogen Assimilation	Bacterial repsonse regulators	Aggravating	120	27	0.0070364	0.0459218
Reactive chlorine species stress response	Stress response, toxin-antitoxin system	Aggravating	26	9	0.00695049	0.0459218
Repressor of flagella	Transport and metabolism of organic ions (3-phenylpropionate, gluconate, cinnamic acid, D-malate, propionate, formate, ascorbate, glycolate, citrate, galactarate, glucarate)	Aggravating	26	9	0.00695049	0.0459218
Reactive chlorine species stress response	Metabolism	Aggravating	176	37	0.00628247	0.0421095
Nitrogen Assimilation	Biofilm	Aggravating	102	24	0.00618412	0.0417323
Nitrogen Assimilation	Stress response	Aggravating	30	10	0.00611361	0.041539
Transport and metabolism of glucosides	Two-component, signal transduction system	Aggravating	80	20	0.0059589	0.0407671
Transport and metabolism of glucosides	Bacterial repsonse regulators	Aggravating	80	20	0.0059589	0.0407671
Two-component, signal transduction system	Utilization (transport and catabolism) of monosaccharide sugars (D-galactose, D-xylose, arabinose)	Aggravating	80	20	0.0059589	0.0407671
Utilization (transport and catabolism) of monosaccharide sugars (D-galactose, D-xylose, arabinose)	Bacterial repsonse regulators	Aggravating	80	20	0.0059589	0.0407671
Nitrogen Assimilation	Stress response	Aggravating	270	53	0.0059571	0.0407671
Nitrogen Assimilation	Transport	Aggravating	324	62	0.0058114	0.0407671
Stress response, toxin-antitoxin system	Transport and degradation of the sugar acids (D-glucuronides, glucuronate, and gluconate)	Aggravating	39	12	0.00567429	0.0404957
Stress response	Stress response	Aggravating	10	2	0.0334785	0.0401743
Transport & metabolism of treonine and serine	Stress response	Aggravating	90	22	0.00545795	0.039234
Biofilm formation	Nitrogen Assimilation	Aggravating	84	21	0.00504365	0.0365204
Energy metabolism	Biofilm	Aggravating	68	18	0.00486426	0.0354805
Quorum sensing	Transport and degradation of the sugar acids (D-glucuronides, glucuronate, and gluconate)	Aggravating	9	5	0.00469621	0.0345085
Flagellar synthesis	Metabolism	Aggravating	528	96	0.00452848	0.0335243
Acid resistance	Biofilm formation	Aggravating	98	6	0.00441412	0.0329234
Translation	Transport	Aggravating	108	7	0.00409283	0.0307582
Acid resistance	Unknown	Aggravating	504	57	0.00406399	0.0307582
Cell division	Two-component, signal transduction system	Aggravating	120	28	0.0040497	0.0307582
Cell division	Bacterial repsonse regulators	Aggravating	120	28	0.0040497	0.0307582
Flagellar synthesis	Two-component, signal transduction system	Aggravating	120	28	0.0040497	0.0307582
Flagellar synthesis	Bacterial repsonse regulators	Aggravating	120	28	0.0040497	0.0307582
Two-component, signal transduction system	Cell division or shape	Aggravating	120	28	0.0040497	0.0307582
Bacterial repsonse regulators	Cell division or shape	Aggravating	120	28	0.0040497	0.0307582
Response to copper, silver or gold ions	Metabolism	Aggravating	176	38	0.00398086	0.0307582
Biofilm formation	Transport	Aggravating	756	133	0.00391588	0.0307582
Translation	Unknown	Aggravating	144	11	0.00391027	0.0307582
Flagellar motility	Metabolism	Aggravating	704	125	0.00369831	0.0307582
Lysine biosynthesis	Nitrogen Assimilation	Aggravating	12	6	0.00369703	0.0307582
Quorum sensing	Transport and metabolism of glucosides	Aggravating	12	6	0.00369703	0.0307582
Fatty acid metabolism	Transport	Aggravating	162	13	0.00365998	0.0307582
Acid resistance	Biofilm	Aggravating	119	8	0.00343248	0.030402
DNA repair DNA maintainance DNA damage response Genome integrity	Stress response, toxin-antitoxin system	Aggravating	208	44	0.00326822	0.0292079
Stress response, toxin-antitoxin system	DNA repair/DNA damage response/Genome integrity	Aggravating	208	44	0.00326822	0.0292079
DNA repair DNA maintainance DNA damage response Genome integrity	Stress response	Aggravating	80	21	0.00295072	0.0268543
Stress response	DNA repair/DNA damage response/Genome integrity	Aggravating	80	21	0.00295072	0.0268543
Transport and metabolism of nucleosides and nucleotides	Unknown	Aggravating	288	58	0.0028818	0.0267173
DNA repair DNA maintainance DNA damage response Genome integrity	Unknown	Aggravating	1152	197	0.00285045	0.0267173
Unknown	DNA repair/DNA damage response/Genome integrity	Aggravating	1152	197	0.00285045	0.0267173
Stress response	Transport and degradation of the sugar acids (D-glucuronides, glucuronate, and gluconate)	Aggravating	15	7	0.00276382	0.0267173
Acid resistance	Amino acid biosynthesis	Aggravating	84	4	0.0025245	0.025043
Stress response, toxin-antitoxin system	Unknown	Aggravating	936	165	0.00188332	0.0188712
Unknown	Stress response	Aggravating	3240	522	0.00186366	0.0188712
Unknown	Utilization (transport and catabolism) of monosaccharide sugars (D-galactose, D-xylose, arabinose)	Aggravating	288	27	0.0018172	0.0188712
Transport and metabolism of deoxy sugars (rhamnose, fucose)	Unknown	Aggravating	216	18	0.00154018	0.0164286
Transport and metabolism of glucosides	Transport and metabolism of glucosides	Aggravating	6	2	0.0126521	0.0159816
Stress response, toxin-antitoxin system	Two-component, signal transduction system	Aggravating	260	55	0.00136467	0.0148764
Stress response, toxin-antitoxin system	Bacterial repsonse regulators	Aggravating	260	55	0.00136467	0.0148764
Biofilm	Transport	Aggravating	918	164	0.00123523	0.013768
Regulates gene expression at low temperature	Unknown	Aggravating	648	72	0.00111663	0.0125875
Quorum sensing	Stress response	Aggravating	135	33	0.00105084	0.0121213
Energy metabolism	Transport	Aggravating	216	48	0.00094801	0.0110638
Response to copper, silver or gold ions	Unknown	Aggravating	144	35	0.000864204	0.0102058
DNA repair DNA maintainance DNA damage response Genome integrity	Flagellar motility	Aggravating	128	32	0.000851056	0.0102058
DNA repair/DNA damage response/Genome integrity	Flagellar motility	Aggravating	128	32	0.000851056	0.0102058
Stress response, toxin-antitoxin system	Stress response, toxin-antitoxin system	Aggravating	78	7	0.00765215	0.0102029
Transport and metabolism of organic ions (3-phenylpropionate, gluconate, cinnamic acid, D-malate, propionate, formate, ascorbate, glycolate, citrate, galactarate, glucarate)	Transport and metabolism of organic ions (3-phenylpropionate, gluconate, cinnamic acid, D-malate, propionate, formate, ascorbate, glycolate, citrate, galactarate, glucarate)	Aggravating	78	7	0.00765215	0.0102029
Methionine biosynthesis	Unknown	Aggravating	144	9	0.000786078	0.00974736
Stress response	Transport	Aggravating	2430	405	0.000691017	0.00878832
Transport and metabolism of organic ions (3-phenylpropionate, gluconate, cinnamic acid, D-malate, propionate, formate, ascorbate, glycolate, citrate, galactarate, glucarate)	Stress response	Aggravating	585	112	0.000665544	0.00857427
DNA repair DNA maintainance DNA damage response Genome integrity	Metabolism	Aggravating	1408	245	0.000664325	0.00857427
DNA repair/DNA damage response/Genome integrity	Metabolism	Aggravating	1408	245	0.000664325	0.00857427
Quorum sensing	Stress response, toxin-antitoxin system	Aggravating	39	14	0.000657745	0.00857427
Stress response	Two-component, signal transduction system	Aggravating	100	27	0.000620303	0.00842932
Stress response	Bacterial repsonse regulators	Aggravating	100	27	0.000620303	0.00842932
Acid resistance	Metabolism	Aggravating	616	66	0.000593908	0.00829798
Transport and metabolism of organic ions (3-phenylpropionate, gluconate, cinnamic acid, D-malate, propionate, formate, ascorbate, glycolate, citrate, galactarate, glucarate)	Biofilm	Aggravating	221	50	0.000534973	0.00758133
Transport and metabolism of glucosides	Unknown	Aggravating	288	62	0.00052614	0.00756422
Nitrogen Assimilation	Unknown	Aggravating	432	87	0.000514187	0.00756422
Transport and degradation of the sugar acids (D-glucuronides, glucuronate, and gluconate)	Biofilm	Aggravating	51	17	0.000492613	0.00751803
Two-component, signal transduction system	Transport	Aggravating	1080	194	0.000485371	0.00751803
Bacterial repsonse regulators	Transport	Aggravating	1080	194	0.000485371	0.00751803
DNA repair DNA maintainance DNA damage response Genome integrity	Flagellar synthesis	Aggravating	96	27	0.000326171	0.00521874
Flagellar synthesis	DNA repair/DNA damage response/Genome integrity	Aggravating	96	27	0.000326171	0.00521874
Biofilm formation	Stress response, toxin-antitoxin system	Aggravating	182	44	0.000270647	0.00450934
Unknown	Metabolism	Aggravating	6336	1012	0.000267947	0.00450934
Cell division	Unknown	Aggravating	432	89	0.00023276	0.00412317
Unknown	Cell division or shape	Aggravating	432	89	0.00023276	0.00412317
Stress response	Stress response, toxin-antitoxin system	Aggravating	65	21	0.000194903	0.00386688
Amino acid biosynthesis	Transport	Aggravating	648	67	0.000178654	0.00361682
Stress response, toxin-antitoxin system	Transport	Aggravating	702	136	0.000155258	0.00320866
Biofilm formation	Transport and metabolism of organic ions (3-phenylpropionate, gluconate, cinnamic acid, D-malate, propionate, formate, ascorbate, glycolate, citrate, galactarate, glucarate)	Aggravating	182	45	0.000143622	0.00303133
Cell division	Metabolism	Aggravating	528	108	8.73e-05	0.00188219
Cell division or shape	Metabolism	Aggravating	528	108	8.73e-05	0.00188219
Biofilm formation	Stress response	Aggravating	630	126	7.19e-05	0.00162172
Acid resistance	Transport	Aggravating	378	32	6.94e-05	0.00160195
Amino acid biosynthesis	Metabolism	Aggravating	1056	117	6.8e-05	0.00160195
Aromatic amino acid biosynthesis	Stress response	Aggravating	90	2	6.62e-05	0.00160195
DNA repair DNA maintainance DNA damage response Genome integrity	Stress response	Aggravating	720	142	5.58e-05	0.00138379
Biofilm formation	Two-component, signal transduction system	Aggravating	280	65	5.32e-05	0.00138379
Biofilm formation	Bacterial repsonse regulators	Aggravating	280	65	5.32e-05	0.00138379
Cell division	Cell division	Aggravating	15	4	0.000881843	0.00132276
Cell division or shape	Cell division or shape	Aggravating	15	4	0.000881843	0.00132276
Unknown	Biofilm	Aggravating	1224	227	3.99e-05	0.0010986
Aromatic amino acid biosynthesis	Transport	Aggravating	108	3	3.28e-05	0.000955843
Biofilm formation	Unknown	Aggravating	1008	192	3.22e-05	0.000955843
Two-component, signal transduction system	Biofilm	Aggravating	340	77	3.08e-05	0.000955843
Bacterial repsonse regulators	Biofilm	Aggravating	340	77	3.08e-05	0.000955843
Energy metabolism	Energy metabolism	Aggravating	6	3	0.000537776	0.000921902
Biofilm formation	Stress response	Aggravating	70	24	2.63e-05	0.000900451
DNA repair DNA maintainance DNA damage response Genome integrity	Biofilm	Aggravating	272	67	6.42e-06	0.000227467
Biofilm	DNA repair/DNA damage response/Genome integrity	Aggravating	272	67	6.42e-06	0.000227467
Stress response	Transport	Aggravating	270	67	5.01e-06	0.000191141
Stress response	Biofilm	Aggravating	85	29	4.77e-06	0.000189169
Stress response, toxin-antitoxin system	Biofilm	Aggravating	221	58	3.43e-06	0.000141655
Lactose metabolism	Unknown	Aggravating	288	18	3.14e-06	0.000135486
Biofilm formation	DNA repair DNA maintainance DNA damage response Genome integrity	Aggravating	224	59	2.55e-06	0.000120457
Biofilm formation	DNA repair/DNA damage response/Genome integrity	Aggravating	224	59	2.55e-06	0.000120457
Two-component, signal transduction system	Unknown	Aggravating	1440	273	1.89e-06	9.86e-05
Unknown	Bacterial repsonse regulators	Aggravating	1440	273	1.89e-06	9.86e-05
Drug resistance	Drug resistance	Aggravating	55	9	3.82e-05	7.06e-05
Multidrug resistance	Multidrug resistance	Aggravating	55	9	3.82e-05	7.06e-05
Stress response, toxin-antitoxin system	Metabolism	Aggravating	1144	227	5.23e-07	4.32e-05
Biofilm formation	Metabolism	Aggravating	1232	242	5.15e-07	4.32e-05
Aromatic amino acid biosynthesis	Unknown	Aggravating	144	3	2.42e-07	2.41e-05
Biofilm	Metabolism	Aggravating	1496	293	5.59e-08	6.93e-06
Two-component, signal transduction system	Metabolism	Aggravating	1760	340	2.37e-08	3.37e-06
Bacterial repsonse regulators	Metabolism	Aggravating	1760	340	2.37e-08	3.37e-06
Metabolism	Stress response	Aggravating	3960	708	2.78e-09	5.51e-07
Aromatic amino acid biosynthesis	Metabolism	Aggravating	176	3	2.61e-09	5.51e-07
Unknown	Amino acid biosynthesis	Aggravating	864	72	2.45e-09	5.51e-07
Biofilm formation	Biofilm formation	Aggravating	91	17	2.28e-09	4.98e-09
DNA repair DNA maintainance DNA damage response Genome integrity	DNA repair DNA maintainance DNA damage response Genome integrity	Aggravating	120	21	1.12e-10	2.7e-10
DNA repair/DNA damage response/Genome integrity	DNA repair/DNA damage response/Genome integrity	Aggravating	120	21	1.12e-10	2.7e-10
Biofilm	Biofilm	Aggravating	136	25	6.41e-13	1.92e-12
Two-component, signal transduction system	Two-component, signal transduction system	Aggravating	190	39	4.33e-21	1.48e-20
Bacterial repsonse regulators	Bacterial repsonse regulators	Aggravating	190	39	4.33e-21	1.48e-20
Transport	Transport	Aggravating	1431	219	1.2e-88	5.78e-88
Stress response	Stress response	Aggravating	990	188	3.93e-92	2.36e-91
Unknown	Unknown	Aggravating	2556	391	4.97e-165	3.98e-164
Metabolism	Metabolism	Aggravating	3828	672	0	0
Quorum sensing	Transport	Alleviating	162	31	0.00824409	0.0499827
Aromatic amino acid biosynthesis	Transport and metabolism of the amino sugars	Alleviating	4	3	0.00792759	0.0483401
Unknown	Stress response	Alleviating	3240	453	0.00777782	0.047701
Drug resistance	Biofilm	Alleviating	187	35	0.00765247	0.0474811
Biofilm	Multidrug resistance	Alleviating	187	35	0.00765247	0.0474811
Regulates gene expression at low temperature	Stress response	Alleviating	45	12	0.00738457	0.0463611
Drug resistance	Unknown	Alleviating	792	122	0.00734525	0.0463611
Unknown	Multidrug resistance	Alleviating	792	122	0.00734525	0.0463611
Quorum sensing	Flagellar motility	Alleviating	24	8	0.00693251	0.0448499
Aromatic amino acid biosynthesis	Biofilm	Alleviating	34	10	0.00692264	0.0448499
Transport & metabolism of treonine and serine	Biofilm	Alleviating	34	10	0.00692264	0.0448499
Amino acid biosynthesis	Stress response	Alleviating	540	87	0.00665938	0.04416
Biofilm formation	Stress response	Alleviating	630	66	0.00605163	0.0406378
Fatty acid metabolism	Unknown	Alleviating	216	40	0.0059844	0.0404423
Flagellar synthesis	Metabolism	Alleviating	528	86	0.00556928	0.0381226
DNA repair DNA maintainance DNA damage response Genome integrity	Two-component, signal transduction system	Alleviating	320	56	0.00515716	0.0355308
DNA repair DNA maintainance DNA damage response Genome integrity	Bacterial repsonse regulators	Alleviating	320	56	0.00515716	0.0355308
Two-component, signal transduction system	DNA repair/DNA damage response/Genome integrity	Alleviating	320	56	0.00515716	0.0355308
Bacterial repsonse regulators	DNA repair/DNA damage response/Genome integrity	Alleviating	320	56	0.00515716	0.0355308
Acid resistance	Transport & metabolism of treonine and serine	Alleviating	14	6	0.00505347	0.0355308
Envelope biogenesis	Response to copper, silver or gold ions	Alleviating	10	5	0.00492036	0.0350369
Response to copper, silver or gold ions	Cell envelope biogenesis	Alleviating	10	5	0.00492036	0.0350369
DNA repair DNA maintainance DNA damage response Genome integrity	Fatty acid metabolism	Alleviating	48	13	0.00491499	0.0350369
Energy metabolism	Amino acid biosynthesis	Alleviating	48	13	0.00491499	0.0350369
Fatty acid metabolism	DNA repair/DNA damage response/Genome integrity	Alleviating	48	13	0.00491499	0.0350369
Aromatic amino acid biosynthesis	Regulates gene expression at low temperature	Alleviating	18	7	0.00461539	0.0340065
Drug resistance	Regulates gene expression at low temperature	Alleviating	99	22	0.00459722	0.0340065
Regulates gene expression at low temperature	Multidrug resistance	Alleviating	99	22	0.00459722	0.0340065
Envelope biogenesis	Metabolism	Alleviating	440	74	0.00457867	0.0340065
Cell envelope biogenesis	Metabolism	Alleviating	440	74	0.00457867	0.0340065
DNA repair DNA maintainance DNA damage response Genome integrity	Zinc transport	Alleviating	32	10	0.00451578	0.0340065
Zinc transport	DNA repair/DNA damage response/Genome integrity	Alleviating	32	10	0.00451578	0.0340065
Fatty acid metabolism	Regulates gene expression at low temperature	Alleviating	27	9	0.00438386	0.0339509
Regulates gene expression at low temperature	Transport and metabolism of deoxy sugars (rhamnose, fucose)	Alleviating	27	9	0.00438386	0.0339509
Drug resistance	Transport & metabolism of treonine and serine	Alleviating	22	8	0.00399661	0.0314104
Transport & metabolism of treonine and serine	Multidrug resistance	Alleviating	22	8	0.00399661	0.0314104
Lactose metabolism	Regulates gene expression at low temperature	Alleviating	36	11	0.00362393	0.0289097
Transport and metabolism of glucosides	Two-component, signal transduction system	Alleviating	80	3	0.00354268	0.0284756
Transport and metabolism of glucosides	Bacterial repsonse regulators	Alleviating	80	3	0.00354268	0.0284756
Transport and metabolism of organic ions (3-phenylpropionate, gluconate, cinnamic acid, D-malate, propionate, formate, ascorbate, glycolate, citrate, galactarate, glucarate)	Unknown	Alleviating	936	146	0.00345681	0.0282129
Response to copper, silver or gold ions	Metabolism	Alleviating	176	35	0.00343787	0.0282129
Aromatic amino acid biosynthesis	Transport and metabolism of sugar alcohols (sorbitol, mannitol)	Alleviating	6	4	0.00339805	0.0282129
Fatty acid metabolism	Ribose metabolism	Alleviating	6	4	0.00339805	0.0282129
Transport and metabolism of sugar alcohols (sorbitol, mannitol)	Zinc transport	Alleviating	6	4	0.00339805	0.0282129
Amino acid biosynthesis	Flagellar motility	Alleviating	96	22	0.00327253	0.0280013
Transport & metabolism of treonine and serine	Stress response	Alleviating	90	21	0.00320866	0.027678
Methionine biosynthesis	Unknown	Alleviating	144	30	0.00320803	0.027678
Repressor of flagella	Unknown	Alleviating	144	30	0.00320803	0.027678
Envelope biogenesis	Envelope biogenesis	Alleviating	10	2	0.0247868	0.0271474
Cell envelope biogenesis	Cell envelope biogenesis	Alleviating	10	2	0.0247868	0.0271474
Transport and metabolism of glucosides	Unknown	Alleviating	288	24	0.00300221	0.0269945
Transport and metabolism of sulfur-containing moleculaes (compounds)	Unknown	Alleviating	288	24	0.00300221	0.0269945
Aromatic amino acid biosynthesis	Two-component, signal transduction system	Alleviating	40	12	0.00290368	0.0269945
Aromatic amino acid biosynthesis	Bacterial repsonse regulators	Alleviating	40	12	0.00290368	0.0269945
Catabolism of disaccharides (maltose, cellobiose, trehalose)	Transport and metabolism of sugar alcohols (sorbitol, mannitol)	Alleviating	9	5	0.00283299	0.0268375
Biofilm formation	Unknown	Alleviating	1008	108	0.00232585	0.0222318
Biofilm formation	Stress response, toxin-antitoxin system	Alleviating	182	12	0.00192262	0.0187147
Stress response, toxin-antitoxin system	Biofilm	Alleviating	221	16	0.00191973	0.0187147
Unknown	Biofilm	Alleviating	1224	133	0.00172123	0.0170675
Aromatic amino acid biosynthesis	Lactose metabolism	Alleviating	8	5	0.0014499	0.0146509
Energy metabolism	Response to copper, silver or gold ions	Alleviating	8	5	0.0014499	0.0146509
Lysine biosynthesis	Utilization (transport and catabolism) of monosaccharide sugars (D-galactose, D-xylose, arabinose)	Alleviating	8	5	0.0014499	0.0146509
Methionine biosynthesis	Transport and metabolism of sulfur-containing moleculaes (compounds)	Alleviating	8	5	0.0014499	0.0146509
Stress response, toxin-antitoxin system	Stress response, toxin-antitoxin system	Alleviating	78	6	0.0120302	0.0145629
Flagellar motility	Metabolism	Alleviating	704	117	0.00124957	0.0131267
Zinc transport	Metabolism	Alleviating	176	37	0.00116606	0.0123719
Fatty acid metabolism	Transport	Alleviating	162	35	0.000967201	0.0103657
Catabolism of organic acids (phenylacetic acid, sialic acid)	Regulates gene expression at low temperature	Alleviating	18	8	0.000961511	0.0103657
Glycine betaine biosynthesis	Regulates gene expression at low temperature	Alleviating	18	8	0.000961511	0.0103657
Regulates gene expression at low temperature	Transport and metabolism of the amino sugars	Alleviating	18	8	0.000961511	0.0103657
DNA repair DNA maintainance DNA damage response Genome integrity	Amino acid biosynthesis	Alleviating	192	40	0.000940336	0.0103657
Amino acid biosynthesis	DNA repair/DNA damage response/Genome integrity	Alleviating	192	40	0.000940336	0.0103657
Transport & metabolism of treonine and serine	Transport and metabolism of organic ions (3-phenylpropionate, gluconate, cinnamic acid, D-malate, propionate, formate, ascorbate, glycolate, citrate, galactarate, glucarate)	Alleviating	26	10	0.000866635	0.0098871
Reactive nitrogen species stress response	Metabolism	Alleviating	264	52	0.000762681	0.0087957
Transport and metabolism of deoxy sugars (rhamnose, fucose)	Transport and metabolism of organic ions (3-phenylpropionate, gluconate, cinnamic acid, D-malate, propionate, formate, ascorbate, glycolate, citrate, galactarate, glucarate)	Alleviating	39	13	0.000736152	0.00858305
Methionine biosynthesis	Stress response	Alleviating	90	23	0.000681671	0.00803614
Lysine biosynthesis	Metabolism	Alleviating	176	38	0.000645094	0.00769039
Utilization (transport and catabolism) of monosaccharide sugars (D-galactose, D-xylose, arabinose)	Amino acid biosynthesis	Alleviating	48	15	0.000638716	0.00769039
DNA repair DNA maintainance DNA damage response Genome integrity	Stress response	Alleviating	720	122	0.000573836	0.00699817
Stress response	Transport	Alleviating	2430	365	0.000567225	0.00699817
Biofilm formation	Amino acid biosynthesis	Alleviating	168	37	0.000521222	0.00658353
Reactive nitrogen species stress response	Transport	Alleviating	162	36	0.00051606	0.00658353
DNA repair DNA maintainance DNA damage response Genome integrity	Regulates gene expression at low temperature	Alleviating	144	33	0.000489636	0.00633542
Regulates gene expression at low temperature	DNA repair/DNA damage response/Genome integrity	Alleviating	144	33	0.000489636	0.00633542
Drug resistance	Transport	Alleviating	594	104	0.000450928	0.00598043
Multidrug resistance	Transport	Alleviating	594	104	0.000450928	0.00598043
Metabolism	Stress response	Alleviating	3960	578	0.000436718	0.00594048
Acid resistance	Metabolism	Alleviating	616	56	0.000374994	0.00516712
Transport and metabolism of deoxy sugars (rhamnose, fucose)	Stress response	Alleviating	135	32	0.000327465	0.00457158
Transport and metabolism of deoxy sugars (rhamnose, fucose)	Amino acid biosynthesis	Alleviating	36	13	0.000319694	0.00452261
Reactive nitrogen species stress response	Regulates gene expression at low temperature	Alleviating	27	11	0.000279802	0.00401175
Regulates gene expression at low temperature	Transport and degradation of the sugar acids (D-glucuronides, glucuronate, and gluconate)	Alleviating	27	11	0.000279802	0.00401175
DNA repair DNA maintainance DNA damage response Genome integrity	Transport and metabolism of deoxy sugars (rhamnose, fucose)	Alleviating	48	16	0.000199437	0.00293892
Transport and metabolism of deoxy sugars (rhamnose, fucose)	DNA repair/DNA damage response/Genome integrity	Alleviating	48	16	0.000199437	0.00293892
Stress response, toxin-antitoxin system	Transport	Alleviating	702	64	0.000186517	0.00282706
Biofilm formation	Biofilm formation	Alleviating	91	8	0.00201403	0.00257349
Reactive nitrogen species stress response	Reactive nitrogen species stress response	Alleviating	3	2	0.00198785	0.00257349
Methionine biosynthesis	Transport	Alleviating	108	28	0.00016488	0.00253533
Amino acid biosynthesis	Biofilm	Alleviating	204	45	0.000155465	0.00242571
Transport and metabolism of organic ions (3-phenylpropionate, gluconate, cinnamic acid, D-malate, propionate, formate, ascorbate, glycolate, citrate, galactarate, glucarate)	Amino acid biosynthesis	Alleviating	156	37	0.000126902	0.0020096
Stress response, toxin-antitoxin system	Two-component, signal transduction system	Alleviating	260	16	0.000112536	0.00180911
Stress response, toxin-antitoxin system	Bacterial repsonse regulators	Alleviating	260	16	0.000112536	0.00180911
Envelope biogenesis	Transport	Alleviating	270	57	8.84e-05	0.00146514
Cell envelope biogenesis	Transport	Alleviating	270	57	8.84e-05	0.00146514
DNA repair DNA maintainance DNA damage response Genome integrity	Transport & metabolism of treonine and serine	Alleviating	32	13	8.45e-05	0.00144543
Transport & metabolism of treonine and serine	DNA repair/DNA damage response/Genome integrity	Alleviating	32	13	8.45e-05	0.00144543
Transport and metabolism of sugar alcohols (sorbitol, mannitol)	Unknown	Alleviating	216	48	8.42e-05	0.00144543
Transport & metabolism of treonine and serine	Amino acid biosynthesis	Alleviating	24	11	8.18e-05	0.00144543
Lysine biosynthesis	Transport	Alleviating	108	29	6.88e-05	0.00128049
Unknown	Transport	Alleviating	3888	581	6.5e-05	0.00123129
Catabolism of disaccharides (maltose, cellobiose, trehalose)	Transport	Alleviating	162	39	6.35e-05	0.00123129
Regulates gene expression at low temperature	Transport and metabolism of sugar alcohols (sorbitol, mannitol)	Alleviating	27	12	5.65e-05	0.00113093
Envelope biogenesis	Transport & metabolism of treonine and serine	Alleviating	10	7	5.38e-05	0.00109761
Transport & metabolism of treonine and serine	Cell envelope biogenesis	Alleviating	10	7	5.38e-05	0.00109761
Ribose metabolism	Unknown	Alleviating	144	36	5.26e-05	0.00109761
Catabolism of disaccharides (maltose, cellobiose, trehalose)	Unknown	Alleviating	216	49	4.36e-05	0.000963941
Methionine biosynthesis	Metabolism	Alleviating	176	42	4.35e-05	0.000963941
Flagellar motility	Flagellar motility	Alleviating	28	5	0.000643467	0.000924984
Transport and metabolism of sugar alcohols (sorbitol, mannitol)	Stress response	Alleviating	135	35	3.06e-05	0.000721147
Two-component, signal transduction system	Amino acid biosynthesis	Alleviating	240	54	2.46e-05	0.000592825
Amino acid biosynthesis	Bacterial repsonse regulators	Alleviating	240	54	2.46e-05	0.000592825
Nitrogen Assimilation	Regulates gene expression at low temperature	Alleviating	54	19	2.42e-05	0.000592825
Regulates gene expression at low temperature	Zinc transport	Alleviating	18	10	2.21e-05	0.000570848
DNA repair DNA maintainance DNA damage response Genome integrity	Unknown	Alleviating	1152	198	1.37e-05	0.000364601
Unknown	DNA repair/DNA damage response/Genome integrity	Alleviating	1152	198	1.37e-05	0.000364601
Stress response, toxin-antitoxin system	Metabolism	Alleviating	1144	105	5.18e-06	0.000152786
Reactive nitrogen species stress response	Unknown	Alleviating	216	52	5.18e-06	0.000152786
Transport and metabolism of deoxy sugars (rhamnose, fucose)	Unknown	Alleviating	216	52	5.18e-06	0.000152786
Regulates gene expression at low temperature	Amino acid biosynthesis	Alleviating	108	33	1.32e-06	4.51e-05
DNA repair DNA maintainance DNA damage response Genome integrity	Metabolism	Alleviating	1408	244	1.08e-06	3.83e-05
DNA repair/DNA damage response/Genome integrity	Metabolism	Alleviating	1408	244	1.08e-06	3.83e-05
Unknown	Metabolism	Alleviating	6336	947	7.85e-07	2.98e-05
Drug resistance	Metabolism	Alleviating	968	178	7.51e-07	2.98e-05
Metabolism	Multidrug resistance	Alleviating	968	178	7.51e-07	2.98e-05
DNA repair DNA maintainance DNA damage response Genome integrity	Transport	Alleviating	864	162	6.93e-07	2.98e-05
DNA repair/DNA damage response/Genome integrity	Transport	Alleviating	864	162	6.93e-07	2.98e-05
Regulates gene expression at low temperature	Two-component, signal transduction system	Alleviating	180	48	6.03e-07	2.91e-05
Regulates gene expression at low temperature	Bacterial repsonse regulators	Alleviating	180	48	6.03e-07	2.91e-05
Unknown	Utilization (transport and catabolism) of monosaccharide sugars (D-galactose, D-xylose, arabinose)	Alleviating	288	69	2.44e-07	1.29e-05
Transport & metabolism of treonine and serine	Unknown	Alleviating	144	43	8.17e-08	4.81e-06
Two-component, signal transduction system	Two-component, signal transduction system	Alleviating	190	18	2.21e-06	3.39e-06
Bacterial repsonse regulators	Bacterial repsonse regulators	Alleviating	190	18	2.21e-06	3.39e-06
Biofilm	Biofilm	Alleviating	136	16	4.76e-07	8.42e-07
Acid resistance	Unknown	Alleviating	504	28	8.9e-09	5.9e-07
Stress response, toxin-antitoxin system	Unknown	Alleviating	936	69	4.25e-09	3.22e-07
Aromatic amino acid biosynthesis	Transport	Alleviating	108	38	3.57e-09	3.15e-07
Drug resistance	Drug resistance	Alleviating	55	11	1.38e-07	2.64e-07
Multidrug resistance	Multidrug resistance	Alleviating	55	11	1.38e-07	2.64e-07
Unknown	Amino acid biosynthesis	Alleviating	864	178	2.63e-10	2.53e-08
Aromatic amino acid biosynthesis	Metabolism	Alleviating	176	56	8.14e-11	9.59e-09
Aromatic amino acid biosynthesis	Unknown	Alleviating	144	52	1.87e-12	2.48e-10
Amino acid biosynthesis	Metabolism	Alleviating	1056	222	2.69e-13	4.76e-11
Amino acid biosynthesis	Transport	Alleviating	648	153	1.33e-13	2.82e-11
Transport and metabolism of organic ions (3-phenylpropionate, gluconate, cinnamic acid, D-malate, propionate, formate, ascorbate, glycolate, citrate, galactarate, glucarate)	Transport and metabolism of organic ions (3-phenylpropionate, gluconate, cinnamic acid, D-malate, propionate, formate, ascorbate, glycolate, citrate, galactarate, glucarate)	Alleviating	78	18	1.23e-12	2.84e-12
Regulates gene expression at low temperature	Transport	Alleviating	486	127	7.23e-15	1.92e-12
Amino acid biosynthesis	Amino acid biosynthesis	Alleviating	66	20	2.25e-16	5.75e-16
DNA repair DNA maintainance DNA damage response Genome integrity	DNA repair DNA maintainance DNA damage response Genome integrity	Alleviating	120	27	6.32e-18	1.82e-17
DNA repair/DNA damage response/Genome integrity	DNA repair/DNA damage response/Genome integrity	Alleviating	120	27	6.32e-18	1.82e-17
Regulates gene expression at low temperature	Regulates gene expression at low temperature	Alleviating	36	17	5.65e-18	1.82e-17
Regulates gene expression at low temperature	Metabolism	Alleviating	792	211	9.97e-25	3.52e-22
Regulates gene expression at low temperature	Unknown	Alleviating	648	185	1.42e-25	7.55e-23
Stress response	Stress response	Alleviating	990	131	1.34e-53	6.15e-53
Unknown	Unknown	Alleviating	2556	286	1.95e-102	1.12e-101
Transport	Transport	Alleviating	1431	263	3.47e-146	3.99e-145
Metabolism	Metabolism	Alleviating	3828	596	0	0
