# Supplementary material for: Auxotrophic and prototrophic conditional genetic networks reveal the rewiring of transcription factors in Escherichia coli
Source: Nat Commun. 2022 Jul 14;13:4085. doi: 10.1038/s41467-022-31819-x (PMC9283627; doi:10.1038/s41467-022-31819-x)
Supplement: Supplementary file 8 — Supplementary Data 4 [file 41467_2022_31819_MOESM8_ESM.xlsx]

## Sheet: README
Supplementary Data 4. Correlation score of GI gene pairs in static (RM, MM) and differential (DF) networks.
Column Header	Remarks
Genetic interaction	Donor and recipient gene mutants involved in the genetic interaction
Gene 1	First TF gene mutant in a genetically interacting gene pair
Gene 2	Second TF gene mutant in the genetically interacting gene pair
Pearson correlation coefficient (PCC) score : RM	PCC of the genetically interacting gene pair in the static RM network
Pearson correlation coefficient (PCC) score : MM	PCC of the genetically interacting gene pair in the static MM network
Pearson correlation coefficient (PCC) score : DF	PCC of the genetically interacting gene pair in the differential (DF) network

## Sheet: Supp Data 4
Supplementary Data 4. Correlation score of GI gene pairs in static (RM, MM) and differential (DF) networks.
Genetic interaction	Gene1	Gene2	Pearson correlation coefficient (PCC) score
			RM	MM	DF
abgR~aaeR	abgR	aaeR	0.178587	0	0.265461
acrR~aaeR	acrR	aaeR	0.0882368	-1	0.0752731
acrR~abgR	acrR	abgR	0.176353	-1	0.154975
ada~aaeR	ada	aaeR	0.359839	0.347348	0.0967295
ada~abgR	ada	abgR	-0.0511237	-1	0.105114
ada~acrR	ada	acrR	-0.057892	0.619242	-0.0171279
adiY~aaeR	adiY	aaeR	0.29249	-0.639467	-0.0613359
adiY~abgR	adiY	abgR	0.266326	-1	0.0889933
adiY~acrR	adiY	acrR	0.225683	0.795019	0.121186
adiY~ada	adiY	ada	0.0499817	0.980196	0.097837
agaR~aaeR	agaR	aaeR	0.253331	0.0836851	0.16249
agaR~abgR	agaR	abgR	0.291083	-1	0.131792
agaR~acrR	agaR	acrR	0.0987429	0.922528	0.00897251
agaR~ada	agaR	ada	0.0499502	0.874301	-0.00621592
agaR~adiY	agaR	adiY	0.233862	0.411713	0.00804207
aidB~aaeR	aidB	aaeR	0.194276	-0.746463	0.0196284
aidB~abgR	aidB	abgR	0.285407	-1	0.0520292
aidB~acrR	aidB	acrR	0.0569941	1	-0.00297513
aidB~ada	aidB	ada	-0.0190061	-0.846747	0.0892472
aidB~adiY	aidB	adiY	0.215311	-0.154587	0.185767
aidB~agaR	aidB	agaR	0.251806	0.827027	0.175139
allR~aaeR	allR	aaeR	0.159343	0.120254	0.143661
allR~abgR	allR	abgR	0.35549	-1	0.220749
allR~acrR	allR	acrR	0.209973	0.585892	0.0345909
allR~ada	allR	ada	-0.109928	0.902808	-0.0826164
allR~adiY	allR	adiY	0.275339	0.131416	0.0362102
allR~agaR	allR	agaR	0.240896	0.927699	-0.0118599
allR~aidB	allR	aidB	0.221823	-0.286298	0.0341007
allS~aaeR	allS	aaeR	0.171009	0.582135	0.105215
allS~abgR	allS	abgR	-0.00902311	-1	0.255652
allS~acrR	allS	acrR	0.231468	0.688858	0.250432
allS~ada	allS	ada	-0.0379228	0.79593	0.0338539
allS~adiY	allS	adiY	0.228562	0.162799	0.0412987
allS~agaR	allS	agaR	0.129342	0.411489	0.12042
allS~aidB	allS	aidB	-0.0462523	-0.100506	-0.0994176
allS~allR	allS	allR	0.114108	0.416738	0.0844179
alpA~aaeR	alpA	aaeR	0.180197	0.683078	0.255859
alpA~abgR	alpA	abgR	0.280367	1	0.0859059
alpA~acrR	alpA	acrR	0.106589	-1	0.0667689
alpA~ada	alpA	ada	0.189998	0.1019	0.0603824
alpA~adiY	alpA	adiY	0.223355	-0.595233	0.0459421
alpA~agaR	alpA	agaR	0.259854	-0.691185	0.24332
alpA~aidB	alpA	aidB	0.125908	-0.186349	0.0299423
alpA~allR	alpA	allR	0.146838	-0.252228	0.0377869
alpA~allS	alpA	allS	0.109068	0.114305	0.236758
appY~aaeR	appY	aaeR	0.242085	0.543539	0.0930758
appY~abgR	appY	abgR	0.439696	1	0.156335
appY~acrR	appY	acrR	0.233066	-0.287783	0.123461
appY~ada	appY	ada	0.0903636	0.385869	0.138918
appY~adiY	appY	adiY	0.370516	-0.309815	0.163178
appY~agaR	appY	agaR	0.344157	0.101808	0.0531355
appY~aidB	appY	aidB	0.259357	-0.879036	0.0854092
appY~allR	appY	allR	0.456349	0.317532	0.149042
appY~allS	appY	allS	0.186789	0.54936	0.194866
appY~alpA	appY	alpA	0.300231	0.837596	0.289739
araC~aaeR	araC	aaeR	0.111285	0.166611	0.0768553
araC~abgR	araC	abgR	0.115898	-1	0.066638
araC~acrR	araC	acrR	0.0520409	0.543841	0.165452
araC~ada	araC	ada	0.108224	0.88778	0.0656481
araC~adiY	araC	adiY	0.0517648	0.356469	0.0831016
araC~agaR	araC	agaR	0.104883	0.580313	-0.0561016
araC~aidB	araC	aidB	0.0081312	-0.7369	-0.0465245
araC~allR	araC	allR	0.197946	0.574976	0.0412982
araC~allS	araC	allS	0.117832	0.722576	0.0617814
araC~alpA	araC	alpA	0.0351526	-0.445016	0.00248461
araC~appY	araC	appY	0.0961407	-0.024162	-0.0398626
arcA~aaeR	arcA	aaeR	-0.0620406	0.287613	0.130961
arcA~abgR	arcA	abgR	0.0441879	0	0.0191826
arcA~acrR	arcA	acrR	0.280234	1	-0.176357
arcA~ada	arcA	ada	-0.168692	0.813077	0.174592
arcA~adiY	arcA	adiY	0.0515452	-0.187868	-0.00716763
arcA~agaR	arcA	agaR	0.0617807	-0.775957	-0.129678
arcA~aidB	arcA	aidB	-0.0848594	-0.6857	-0.122371
arcA~allR	arcA	allR	0.119572	-0.393323	-0.0788973
arcA~allS	arcA	allS	0.281568	0.17391	-0.0788058
arcA~alpA	arcA	alpA	0.0301995	0.389794	-0.0345966
arcA~appY	arcA	appY	0.160352	-0.158906	-0.114364
arcA~araC	arcA	araC	-0.0758075	0.142268	-0.156842
argP~aaeR	argP	aaeR	0.206498	-0.387723	0.145803
argP~abgR	argP	abgR	0.402792	0	0.0837066
argP~acrR	argP	acrR	0.0377969	-1	-0.0188197
argP~ada	argP	ada	0.19465	0.99993	0.266503
argP~adiY	argP	adiY	0.267994	0.965142	0.0037435
argP~agaR	argP	agaR	0.191592	-0.128452	-0.0232013
argP~aidB	argP	aidB	0.23894	-0.132102	0.109008
argP~allR	argP	allR	0.236983	0.152994	0.0898541
argP~allS	argP	allS	-0.0330873	-0.317971	0.0351671
argP~alpA	argP	alpA	0.223932	-0.35274	0.0877439
argP~appY	argP	appY	0.359721	-0.211039	0.214256
argP~araC	argP	araC	0.0941312	0.423257	0.153833
argP~arcA	argP	arcA	0.0368242	-0.284635	0.00579186
argR~aaeR	argR	aaeR	0.184334	-0.436427	0.161307
argR~abgR	argR	abgR	0.204253	0	0.135267
argR~acrR	argR	acrR	0.134766	1	0.0461128
argR~ada	argR	ada	0.0704677	-0.297379	0.0850157
argR~adiY	argR	adiY	0.232477	0.63458	0.0888568
argR~agaR	argR	agaR	0.207498	0.736718	0.147194
argR~aidB	argR	aidB	0.194767	0.0659941	0.0662131
argR~allR	argR	allR	0.247401	0.366838	0.13191
argR~allS	argR	allS	0.0762375	-0.432726	0.095634
argR~alpA	argR	alpA	0.135012	-0.304601	0.231023
argR~appY	argR	appY	0.266984	-0.138557	0.173105
argR~araC	argR	araC	0.0647345	-0.239376	-0.0365961
argR~arcA	argR	arcA	0.11382	-0.523779	-0.0959167
argR~argP	argR	argP	0.167952	0.0925651	0.216436
arsR~aaeR	arsR	aaeR	0.18695	0.324118	0.211124
arsR~abgR	arsR	abgR	0.382765	1	0.161385
arsR~acrR	arsR	acrR	0.16165	-1	0.0186388
arsR~ada	arsR	ada	0.174409	-0.394164	-0.00395126
arsR~adiY	arsR	adiY	0.289689	-0.265441	-0.0115883
arsR~agaR	arsR	agaR	0.4274	-0.375452	0.0439647
arsR~aidB	arsR	aidB	0.313053	-0.308669	-0.0227178
arsR~allR	arsR	allR	0.42057	-0.0231234	0.0796157
arsR~allS	arsR	allS	-0.0233975	-0.808206	0.0562951
arsR~alpA	arsR	alpA	0.198529	0.332212	0.0894477
arsR~appY	arsR	appY	0.480139	0.374452	0.0745574
arsR~araC	arsR	araC	0.0475199	-0.0572475	-0.0171405
arsR~arcA	arsR	arcA	0.159042	-0.400086	0.0627324
arsR~argP	arsR	argP	0.368069	0.317743	0.197013
arsR~argR	arsR	argR	0.352814	0.236225	0.191797
ascG~aaeR	ascG	aaeR	0.258375	0.235919	0.0889424
ascG~abgR	ascG	abgR	0.272941	1	0.0799875
ascG~acrR	ascG	acrR	0.0747001	-0.934073	-0.0260885
ascG~ada	ascG	ada	0.17695	0.466686	-0.0801441
ascG~adiY	ascG	adiY	0.183533	-0.447471	-0.028761
ascG~agaR	ascG	agaR	0.228684	-0.593292	0.0643551
ascG~aidB	ascG	aidB	0.11128	0.144843	0.0297897
ascG~allR	ascG	allR	0.164348	0.1658	0.118403
ascG~allS	ascG	allS	0.122231	0.3555	0.0680141
ascG~alpA	ascG	alpA	0.265047	0.522498	0.165199
ascG~appY	ascG	appY	0.338549	0.240596	0.0760488
ascG~araC	ascG	araC	0.133247	0.00851008	-0.0611911
ascG~arcA	ascG	arcA	-0.0648676	0.239901	-0.012006
ascG~argP	ascG	argP	0.267368	0.178039	0.19141
ascG~argR	ascG	argR	0.146636	-0.293385	0.25314
ascG~arsR	ascG	arsR	0.280394	0.0031664	0.0936638
asnC~aaeR	asnC	aaeR	0.172704	0.778722	0.030602
asnC~abgR	asnC	abgR	0.311921	1	0.117219
asnC~acrR	asnC	acrR	0.147546	-0.271377	-0.0261008
asnC~ada	asnC	ada	0.121068	0.630029	0.262022
asnC~adiY	asnC	adiY	0.468294	-0.621651	0.027386
asnC~agaR	asnC	agaR	0.412532	-0.342296	0.0361328
asnC~aidB	asnC	aidB	0.178726	-0.673831	0.00458866
asnC~allR	asnC	allR	0.235645	-0.0824143	-0.107998
asnC~allS	asnC	allS	0.131468	0.263607	0.0348893
asnC~alpA	asnC	alpA	0.244161	0.613255	0.0312865
asnC~appY	asnC	appY	0.437487	0.611023	-0.0833582
asnC~araC	asnC	araC	-0.0166735	-0.0259143	-0.0979648
asnC~arcA	asnC	arcA	0.127371	0.336913	0.0327403
asnC~argP	asnC	argP	0.273199	-0.340438	0.101978
asnC~argR	asnC	argR	0.412649	-0.609274	0.127549
asnC~arsR	asnC	arsR	0.420087	0.0381618	0.165368
asnC~ascG	asnC	ascG	0.368725	-0.0154941	-0.0257393
atoC~aaeR	atoC	aaeR	0.148985	0.576717	0.186309
atoC~abgR	atoC	abgR	0.0116449	1	0.142985
atoC~acrR	atoC	acrR	0.0375138	-0.0574558	0.0942536
atoC~ada	atoC	ada	0.148576	0.341268	0.166843
atoC~adiY	atoC	adiY	-0.00574201	0.150249	0.0183344
atoC~agaR	atoC	agaR	0.0318007	0.380596	0.0963039
atoC~aidB	atoC	aidB	0.0354807	0.545696	0.0188902
atoC~allR	atoC	allR	-0.0407585	0.387399	0.100599
atoC~allS	atoC	allS	0.0721511	0.671878	0.0600053
atoC~alpA	atoC	alpA	0.157105	0.447493	0.155197
atoC~appY	atoC	appY	0.0169639	0.246058	0.223207
atoC~araC	atoC	araC	0.0246684	0.0878783	-0.0261837
atoC~arcA	atoC	arcA	-0.153459	-0.0124886	-0.0570232
atoC~argP	atoC	argP	0.087182	-0.0726482	0.154863
atoC~argR	atoC	argR	-0.0222142	-0.485997	0.230437
atoC~arsR	atoC	arsR	0.0331076	-0.137365	0.142274
atoC~ascG	atoC	ascG	0.231779	0.0592672	0.231234
atoC~asnC	atoC	asnC	0.348735	0.687377	0.15438
baeR~aaeR	baeR	aaeR	0.254499	-0.372751	0.166046
baeR~abgR	baeR	abgR	0.134381	0	0.221131
baeR~acrR	baeR	acrR	0.0909232	-1	0.165331
baeR~ada	baeR	ada	0.12329	-0.765451	0.125849
baeR~adiY	baeR	adiY	0.0939653	0.562576	-0.0248932
baeR~agaR	baeR	agaR	0.16961	0.310855	0.232268
baeR~aidB	baeR	aidB	0.0417551	0.841345	0.207861
baeR~allR	baeR	allR	0.0550956	0.0801082	0.153371
baeR~allS	baeR	allS	0.0608984	-0.140704	0.177768
baeR~alpA	baeR	alpA	0.151282	-0.271975	0.210814
baeR~appY	baeR	appY	-0.0281755	-0.408068	0.139124
baeR~araC	baeR	araC	0.0809071	-0.379482	0.0476663
baeR~arcA	baeR	arcA	-0.104778	-0.0398671	0.0212903
baeR~argP	baeR	argP	-0.0274724	-0.0177237	0.0282312
baeR~argR	baeR	argR	-0.0792088	0.369354	0.0433077
baeR~arsR	baeR	arsR	0.0275826	-0.298539	0.0737269
baeR~ascG	baeR	ascG	0.164308	0.146355	0.0836234
baeR~asnC	baeR	asnC	-0.107388	-0.169868	0.0699458
baeR~atoC	baeR	atoC	0.206579	0.475054	0.23622
basR~aaeR	basR	aaeR	0.252822	0.295967	0.213384
basR~abgR	basR	abgR	0.270144	1	0.328108
basR~acrR	basR	acrR	0.075532	-0.957455	0.0311019
basR~ada	basR	ada	0.130696	-0.43623	0.140531
basR~adiY	basR	adiY	0.251116	-0.826273	0.233229
basR~agaR	basR	agaR	0.378431	-0.473075	0.260862
basR~aidB	basR	aidB	0.346944	0.0784639	0.249979
basR~allR	basR	allR	0.18097	-0.290962	0.123955
basR~allS	basR	allS	0.00845262	0.139904	0.153647
basR~alpA	basR	alpA	0.178786	0.636273	0.0843511
basR~appY	basR	appY	0.303731	0.284672	0.167506
basR~araC	basR	araC	0.0601201	0.10803	-0.000792049
basR~arcA	basR	arcA	-0.0168452	0.520394	0.137199
basR~argP	basR	argP	0.288654	0.14531	0.0913771
basR~argR	basR	argR	0.238541	-0.144752	0.207221
basR~arsR	basR	arsR	0.268127	-0.0557774	0.142085
basR~ascG	basR	ascG	0.30145	0.677931	0.165638
basR~asnC	basR	asnC	0.560974	0.0198244	0.222776
basR~atoC	basR	atoC	0.460171	0.106582	0.198444
basR~baeR	basR	baeR	-0.0370415	0.0657348	0.152497
bdcR~aaeR	bdcR	aaeR	0.34086	0.368426	0.171814
bdcR~abgR	bdcR	abgR	0.208139	1	0.142349
bdcR~acrR	bdcR	acrR	0.0621925	-0.999264	0.123616
bdcR~ada	bdcR	ada	0.0888207	-0.335202	0.0171734
bdcR~adiY	bdcR	adiY	0.180424	0.143341	0.109116
bdcR~agaR	bdcR	agaR	0.267377	0.328083	0.0648731
bdcR~aidB	bdcR	aidB	0.148988	-0.150239	0.156991
bdcR~allR	bdcR	allR	0.106371	0.289925	0.145924
bdcR~allS	bdcR	allS	0.17489	-0.47022	0.103599
bdcR~alpA	bdcR	alpA	0.189473	0.00423755	0.045924
bdcR~appY	bdcR	appY	0.199773	-0.00110309	0.166692
bdcR~araC	bdcR	araC	0.109198	-0.338434	0.0962263
bdcR~arcA	bdcR	arcA	0.00607145	-0.208956	-0.0130166
bdcR~argP	bdcR	argP	0.0988344	0.100384	0.0560603
bdcR~argR	bdcR	argR	0.0349795	0.249913	0.0694299
bdcR~arsR	bdcR	arsR	0.264429	0.344994	0.0266223
bdcR~ascG	bdcR	ascG	0.189337	-0.112119	0.0357058
bdcR~asnC	bdcR	asnC	0.0674463	0.323622	-0.0457551
bdcR~atoC	bdcR	atoC	0.00042037	0.266144	0.0923968
bdcR~baeR	bdcR	baeR	0.28275	0.0951804	0.0975423
bdcR~basR	bdcR	basR	0.0429037	-0.151226	0.139271
betI~aaeR	betI	aaeR	0.214219	0.316195	0.0326633
betI~abgR	betI	abgR	0.171917	-1	0.0788568
betI~acrR	betI	acrR	0.0607929	0.967707	0.0427454
betI~ada	betI	ada	0.0398111	-0.0773666	0.0805245
betI~adiY	betI	adiY	0.270801	-0.680215	-0.0519224
betI~agaR	betI	agaR	0.31918	0.362238	0.189412
betI~aidB	betI	aidB	0.348251	0.0271911	0.280293
betI~allR	betI	allR	0.196354	0.381528	0.0488303
betI~allS	betI	allS	0.0612039	0.55112	0.072498
betI~alpA	betI	alpA	0.0719706	0.14132	0.0404372
betI~appY	betI	appY	0.132534	0.0898261	0.0809859
betI~araC	betI	araC	0.0943523	-0.115821	-0.0148598
betI~arcA	betI	arcA	0.00582105	0.329062	-0.0929456
betI~argP	betI	argP	0.168052	-0.626481	0.0157571
betI~argR	betI	argR	0.190834	-0.147871	0.029427
betI~arsR	betI	arsR	0.249683	-0.570203	0.0270017
betI~ascG	betI	ascG	0.139428	0.225365	-0.0769122
betI~asnC	betI	asnC	0.262305	0.109112	0.0294663
betI~atoC	betI	atoC	0.125356	0.139285	0.0465678
betI~baeR	betI	baeR	0.101478	0.0199268	0.150188
betI~basR	betI	basR	0.251282	0.366921	0.237468
betI~bdcR	betI	bdcR	0.0801037	0.0374936	0.165278
bglJ~aaeR	bglJ	aaeR	0.114045	-0.0566573	-0.083295
bglJ~abgR	bglJ	abgR	0.285819	0	0.215453
bglJ~acrR	bglJ	acrR	0.158927	-1	0.0549026
bglJ~ada	bglJ	ada	-0.0412272	-0.910078	-0.0209359
bglJ~adiY	bglJ	adiY	0.252043	-0.370045	0.159973
bglJ~agaR	bglJ	agaR	0.282427	0.293999	0.0536283
bglJ~aidB	bglJ	aidB	0.167268	0.0731528	0.160196
bglJ~allR	bglJ	allR	0.193337	0.176692	0.0573649
bglJ~allS	bglJ	allS	0.0689696	-0.794683	0.0810267
bglJ~alpA	bglJ	alpA	0.160973	0.0828217	0.111191
bglJ~appY	bglJ	appY	0.233478	0.0604825	0.250645
bglJ~araC	bglJ	araC	0.0498602	-0.541384	0.0856928
bglJ~arcA	bglJ	arcA	0.062734	-0.387432	-0.00672839
bglJ~argP	bglJ	argP	0.127488	0.0427577	-0.0570001
bglJ~argR	bglJ	argR	0.381176	0.751594	0.238792
bglJ~arsR	bglJ	arsR	0.248648	0.181053	0.0628535
bglJ~ascG	bglJ	ascG	0.141339	-0.442307	0.0330002
bglJ~asnC	bglJ	asnC	0.37382	-0.0151796	0.0704094
bglJ~atoC	bglJ	atoC	0.12791	0.153227	0.159003
bglJ~baeR	bglJ	baeR	0.112645	0.332507	0.19873
bglJ~basR	bglJ	basR	0.270027	-0.368013	0.301232
bglJ~bdcR	bglJ	bdcR	0.161301	0.295043	0.231848
bglJ~betI	bglJ	betI	0.177912	0.0636836	0.12314
birA~aaeR	birA	aaeR	0.243224	0.293943	0.231039
birA~abgR	birA	abgR	0.402534	0	0.152339
birA~acrR	birA	acrR	0.151026	1	0.0644979
birA~ada	birA	ada	0.123564	-0.986422	0.0645063
birA~adiY	birA	adiY	0.385406	-0.927271	0.161593
birA~agaR	birA	agaR	0.376351	0.514584	0.126373
birA~aidB	birA	aidB	0.113315	0.255598	0.1459
birA~allR	birA	allR	0.272442	0.418957	0.132584
birA~allS	birA	allS	0.137435	0.86854	0.0913917
birA~alpA	birA	alpA	0.299685	0.655712	0.0485917
birA~appY	birA	appY	0.480026	0.634355	0.14502
birA~araC	birA	araC	0.0410422	-0.116278	0.020681
birA~arcA	birA	arcA	0.0601489	-0.101823	-0.0178551
birA~argP	birA	argP	0.306397	-0.320772	0.00199947
birA~argR	birA	argR	0.281155	-0.168422	0.221795
birA~arsR	birA	arsR	0.469839	-0.287583	0.075009
birA~ascG	birA	ascG	0.284242	0.30859	0.068215
birA~asnC	birA	asnC	0.363784	0.392322	0.119156
birA~atoC	birA	atoC	-0.0125516	0.354288	0.177799
birA~baeR	birA	baeR	0.0686726	-0.139339	0.0548856
birA~basR	birA	basR	0.21526	0.284758	0.282754
birA~bdcR	birA	bdcR	0.198819	-0.150405	0.0660028
birA~betI	birA	betI	0.192014	-0.00460346	-0.00614611
birA~bglJ	birA	bglJ	0.256348	-0.210855	0.156671
bluR~aaeR	bluR	aaeR	0.265858	0.290114	0.128096
bluR~abgR	bluR	abgR	0.157641	-1	0.0546194
bluR~acrR	bluR	acrR	0.158654	0.746693	0.1405
bluR~ada	bluR	ada	0.111046	0.796264	0.15535
bluR~adiY	bluR	adiY	0.221114	0.752501	0.0690022
bluR~agaR	bluR	agaR	0.0891958	0.578945	0.03821
bluR~aidB	bluR	aidB	0.0903192	0.0658348	0.214707
bluR~allR	bluR	allR	0.12057	0.243332	0.050632
bluR~allS	bluR	allS	0.186709	0.663589	0.0874206
bluR~alpA	bluR	alpA	0.220733	-0.260927	0.122709
bluR~appY	bluR	appY	0.286234	0.102602	0.0958707
bluR~araC	bluR	araC	0.0830638	0.294205	0.0234844
bluR~arcA	bluR	arcA	0.0966533	-0.353358	0.0504698
bluR~argP	bluR	argP	0.202072	-0.186733	0.0580174
bluR~argR	bluR	argR	0.126972	0.391128	0.122803
bluR~arsR	bluR	arsR	0.120665	0.0353227	0.0384754
bluR~ascG	bluR	ascG	0.0361633	0.381566	-0.0705572
bluR~asnC	bluR	asnC	0.244753	-0.00872597	0.0825009
bluR~atoC	bluR	atoC	0.0517091	0.108004	0.166693
bluR~baeR	bluR	baeR	-0.0726056	0.0493382	0.0926753
bluR~basR	bluR	basR	0.288035	0.348898	0.200483
bluR~bdcR	bluR	bdcR	0.183532	0.0796635	0.166044
bluR~betI	bluR	betI	0.169104	0.237234	0.242888
bluR~bglJ	bluR	bglJ	0.0873691	-0.517294	0.1531
bluR~birA	bluR	birA	0.165907	0.171719	0.239883
bolA~aaeR	bolA	aaeR	0.204076	0.197473	0.233736
bolA~abgR	bolA	abgR	-0.0607785	1	0.230119
bolA~acrR	bolA	acrR	0.0278191	-0.184663	0.102424
bolA~ada	bolA	ada	-0.0229282	0.887876	-0.0239349
bolA~adiY	bolA	adiY	0.0118003	0.732113	0.0434972
bolA~agaR	bolA	agaR	0.18212	0.0595976	0.167769
bolA~aidB	bolA	aidB	0.341797	0.0750058	0.142949
bolA~allR	bolA	allR	0.0863479	0.345128	0.100688
bolA~allS	bolA	allS	0.155136	0.496205	0.260373
bolA~alpA	bolA	alpA	0.038867	0.200209	0.28096
bolA~appY	bolA	appY	0.0225557	0.162563	0.21616
bolA~araC	bolA	araC	0.0152794	0.125929	0.0373203
bolA~arcA	bolA	arcA	0.121065	-0.162643	-0.185158
bolA~argP	bolA	argP	-0.0184341	0.555107	0.0019528
bolA~argR	bolA	argR	0.103982	-0.0277239	0.157272
bolA~arsR	bolA	arsR	0.0514612	0.197639	0.0677286
bolA~ascG	bolA	ascG	0.115055	0.176036	0.135304
bolA~asnC	bolA	asnC	0.0455141	0.0309789	-0.00582687
bolA~atoC	bolA	atoC	0.211402	0.340918	0.225401
bolA~baeR	bolA	baeR	0.0697384	0.0703289	0.140922
bolA~basR	bolA	basR	0.201986	0.098125	0.23466
bolA~bdcR	bolA	bdcR	0.128377	0.184779	0.321743
bolA~betI	bolA	betI	0.106039	0.122241	0.156898
bolA~bglJ	bolA	bglJ	0.137088	0.026972	0.166447
bolA~birA	bolA	birA	-0.0887704	0.197305	0.143131
bolA~bluR	bolA	bluR	0.141405	0.372236	0.0392752
cadC~aaeR	cadC	aaeR	0.347347	0.434656	0.00299781
cadC~abgR	cadC	abgR	0.398542	-1	0.0230312
cadC~acrR	cadC	acrR	0.138036	0.778464	0.101926
cadC~ada	cadC	ada	0.12347	0.524254	0.0761513
cadC~adiY	cadC	adiY	0.372153	-0.220381	0.0922956
cadC~agaR	cadC	agaR	0.322095	0.257493	0.0678502
cadC~aidB	cadC	aidB	0.247326	-0.312253	0.0554138
cadC~allR	cadC	allR	0.261657	0.43624	-0.101979
cadC~allS	cadC	allS	0.0730844	0.405712	0.0242987
cadC~alpA	cadC	alpA	0.205183	0.560927	0.121734
cadC~appY	cadC	appY	0.48018	0.313054	0.158451
cadC~araC	cadC	araC	0.0561348	-0.25366	-0.00121318
cadC~arcA	cadC	arcA	-0.0475876	0.421586	0.173988
cadC~argP	cadC	argP	0.387434	-0.361756	0.0535051
cadC~argR	cadC	argR	0.21868	-0.391537	0.155844
cadC~arsR	cadC	arsR	0.481564	-0.163916	-0.0864806
cadC~ascG	cadC	ascG	0.268559	0.08661	0.11071
cadC~asnC	cadC	asnC	0.287305	0.783018	0.0395925
cadC~atoC	cadC	atoC	0.108235	0.364227	0.00917013
cadC~baeR	cadC	baeR	0.149543	-0.0801724	-0.0868228
cadC~basR	cadC	basR	0.202259	-0.131456	0.262132
cadC~bdcR	cadC	bdcR	0.238469	0.264325	0.0504881
cadC~betI	cadC	betI	0.21545	0.0296123	0.0399501
cadC~bglJ	cadC	bglJ	0.175151	-0.0985694	0.0503192
cadC~birA	cadC	birA	0.505096	0.61556	0.122944
cadC~bluR	cadC	bluR	0.0295084	0.0436621	0.122558
cadC~bolA	cadC	bolA	0.0726413	0.122582	0.0711087
caiF~aaeR	caiF	aaeR	0.440559	-0.0488016	0.0111029
caiF~abgR	caiF	abgR	0.276937	-1	0.0815256
caiF~acrR	caiF	acrR	0.112997	0.18354	0.123719
caiF~ada	caiF	ada	0.00228876	0.244807	-0.0870558
caiF~adiY	caiF	adiY	0.343943	0.110046	0.289698
caiF~agaR	caiF	agaR	0.136765	-0.46787	-0.0501535
caiF~aidB	caiF	aidB	0.134287	-0.20151	0.0248628
caiF~allR	caiF	allR	0.0771419	-0.246277	0.131112
caiF~allS	caiF	allS	0.169099	-0.0842038	0.0744555
caiF~alpA	caiF	alpA	0.189359	0.46218	0.125695
caiF~appY	caiF	appY	0.250538	-0.303896	0.0429297
caiF~araC	caiF	araC	0.0978065	-0.109899	0.136192
caiF~arcA	caiF	arcA	0.0552904	0.425452	-0.0494098
caiF~argP	caiF	argP	0.0972319	0.336672	-0.0213342
caiF~argR	caiF	argR	0.0642801	0.198381	0.0997507
caiF~arsR	caiF	arsR	0.119392	0.0257525	-0.0131423
caiF~ascG	caiF	ascG	0.229262	0.0199062	0.0623877
caiF~asnC	caiF	asnC	0.244844	-0.0660359	0.0294279
caiF~atoC	caiF	atoC	0.0663391	0.0187989	0.0221441
caiF~baeR	caiF	baeR	0.154636	0.0648097	-0.00896653
caiF~basR	caiF	basR	0.234528	0.151356	0.126548
caiF~bdcR	caiF	bdcR	0.302746	-0.0264326	0.166918
caiF~betI	caiF	betI	0.133899	-0.345529	0.0417122
caiF~bglJ	caiF	bglJ	0.238861	0.261365	0.200033
caiF~birA	caiF	birA	0.210475	-0.0460712	0.165653
caiF~bluR	caiF	bluR	0.371335	-0.0802471	0.139775
caiF~bolA	caiF	bolA	0.154005	0.288145	0.136565
caiF~cadC	caiF	cadC	0.346909	-0.0332768	0.175706
cbl~aaeR	cbl	aaeR	0.23644	0.365083	0.191352
cbl~abgR	cbl	abgR	0.401765	1	0.183864
cbl~acrR	cbl	acrR	0.120119	-0.508169	0.0492697
cbl~ada	cbl	ada	0.167857	0.682467	0.0319475
cbl~adiY	cbl	adiY	0.238467	-0.562921	0.102307
cbl~agaR	cbl	agaR	0.236569	-0.206046	0.107489
cbl~aidB	cbl	aidB	0.242387	-0.498024	0.111264
cbl~allR	cbl	allR	0.405493	0.12827	0.180444
cbl~allS	cbl	allS	0.0179171	0.424942	0.08003
cbl~alpA	cbl	alpA	0.257408	0.816286	0.0708378
cbl~appY	cbl	appY	0.49527	0.60916	0.181672
cbl~araC	cbl	araC	0.21397	0.142349	0.00127107
cbl~arcA	cbl	arcA	-0.0564672	0.513542	0.0926412
cbl~argP	cbl	argP	0.378031	-0.0939322	0.0848169
cbl~argR	cbl	argR	0.169519	-0.482714	0.0487507
cbl~arsR	cbl	arsR	0.292046	-0.328271	0.00362303
cbl~ascG	cbl	ascG	0.257821	0.137885	0.0057715
cbl~asnC	cbl	asnC	0.236565	0.496288	0.065427
cbl~atoC	cbl	atoC	0.130856	0.226945	0.101807
cbl~baeR	cbl	baeR	0.0845692	-0.191259	0.0600944
cbl~basR	cbl	basR	0.295833	0.0373442	0.312933
cbl~bdcR	cbl	bdcR	0.0284304	-0.0969769	0.220797
cbl~betI	cbl	betI	0.184604	0.122818	0.0671131
cbl~bglJ	cbl	bglJ	0.123105	0.0190547	0.13268
cbl~birA	cbl	birA	0.307334	0.234028	0.0792746
cbl~bluR	cbl	bluR	0.128568	-0.43004	0.135464
cbl~bolA	cbl	bolA	0.0368205	-0.366723	0.095147
cbl~cadC	cbl	cadC	0.2758	0.210321	0.140394
cbl~caiF	cbl	caiF	-0.0122087	-0.379286	0.0467149
cdaR~aaeR	cdaR	aaeR	0.287178	-0.145647	0.173264
cdaR~abgR	cdaR	abgR	0.0494571	1	0.114714
cdaR~acrR	cdaR	acrR	0.0234083	-0.512632	0.109535
cdaR~ada	cdaR	ada	-0.0479125	-0.212538	0.096055
cdaR~adiY	cdaR	adiY	0.0896844	-0.406076	0.281225
cdaR~agaR	cdaR	agaR	0.27828	-0.331738	0.0809113
cdaR~aidB	cdaR	aidB	0.00746552	0.65909	0.225751
cdaR~allR	cdaR	allR	0.144426	0.0882478	0.120041
cdaR~allS	cdaR	allS	0.228785	0.295392	0.234763
cdaR~alpA	cdaR	alpA	0.130431	0.270972	0.139749
cdaR~appY	cdaR	appY	0.186978	0.354704	0.27436
cdaR~araC	cdaR	araC	0.0529341	-0.0399219	0.043259
cdaR~arcA	cdaR	arcA	0.0117639	-0.207075	-0.00140043
cdaR~argP	cdaR	argP	0.130951	0.0660113	-0.0106451
cdaR~argR	cdaR	argR	-0.0416363	-0.354555	0.0540929
cdaR~arsR	cdaR	arsR	0.145787	0.115355	-0.00343555
cdaR~ascG	cdaR	ascG	0.167583	0.360306	0.0550055
cdaR~asnC	cdaR	asnC	-0.0260839	0.0402847	0.105771
cdaR~atoC	cdaR	atoC	0.0234857	0.365271	0.138455
cdaR~baeR	cdaR	baeR	0.279734	0.259914	0.218952
cdaR~basR	cdaR	basR	-0.0439707	0.353358	0.18887
cdaR~bdcR	cdaR	bdcR	0.384196	0.0239735	0.242954
cdaR~betI	cdaR	betI	0.0433318	-0.175831	0.162132
cdaR~bglJ	cdaR	bglJ	0.146269	-0.300671	0.167313
cdaR~birA	cdaR	birA	0.224278	0.335985	0.282759
cdaR~bluR	cdaR	bluR	0.119325	0.0838041	0.137051
cdaR~bolA	cdaR	bolA	0.169268	0.11953	0.349258
cdaR~cadC	cdaR	cadC	0.15038	0.0620941	0.0914359
cdaR~caiF	cdaR	caiF	0.218367	-0.267527	0.250549
cdaR~cbl	cdaR	cbl	0.00939251	-0.0348376	0.135415
chbR~aaeR	chbR	aaeR	0.0144712	-0.635211	0.0852102
chbR~abgR	chbR	abgR	-0.114582	1	0.199515
chbR~acrR	chbR	acrR	-0.00360249	-0.00562221	0.0163995
chbR~ada	chbR	ada	0.0848925	-0.86345	0.14829
chbR~adiY	chbR	adiY	-0.00719745	-0.767835	0.00747396
chbR~agaR	chbR	agaR	-0.0115386	-0.836327	-0.100398
chbR~aidB	chbR	aidB	-0.0407444	0.846413	0.0133852
chbR~allR	chbR	allR	-0.0588666	-0.539345	-0.0997057
chbR~allS	chbR	allS	-0.0153194	0.0325319	0.0285712
chbR~alpA	chbR	alpA	-0.055805	0.399664	-0.0460471
chbR~appY	chbR	appY	-0.0724133	-0.419979	0.15105
chbR~araC	chbR	araC	0.132487	-0.556966	0.0796448
chbR~arcA	chbR	arcA	-0.000279967	0.628025	-0.03939
chbR~argP	chbR	argP	0.049616	0.107482	0.111985
chbR~argR	chbR	argR	0.0916698	0.131842	-0.0940346
chbR~arsR	chbR	arsR	-0.0652261	-0.477791	0.058637
chbR~ascG	chbR	ascG	0.113014	-0.0226461	-0.107909
chbR~asnC	chbR	asnC	0.035702	-0.56707	0.0772775
chbR~atoC	chbR	atoC	0.0579879	-0.103979	0.13492
chbR~baeR	chbR	baeR	0.107281	0.481651	-0.00586334
chbR~basR	chbR	basR	0.079181	0.563115	-0.0456714
chbR~bdcR	chbR	bdcR	-0.136177	-0.334858	0.121237
chbR~betI	chbR	betI	0.0329372	-0.244731	-0.152482
chbR~bglJ	chbR	bglJ	0.0146568	0.182234	-0.0377904
chbR~birA	chbR	birA	-0.116102	-0.00973021	-0.060413
chbR~bluR	chbR	bluR	-0.0695786	-0.268465	0.0100459
chbR~bolA	chbR	bolA	0.0371544	-0.0153549	0.0994563
chbR~cadC	chbR	cadC	-0.125134	-0.273835	0.0568961
chbR~caiF	chbR	caiF	-0.0233891	0.351311	-0.0682686
chbR~cbl	chbR	cbl	0.0268247	-0.353951	0.0404043
chbR~cdaR	chbR	cdaR	-0.109361	0.20815	0.0543829
chpS~aaeR	chpS	aaeR	0.125241	0.233321	0.150357
chpS~abgR	chpS	abgR	0.0832799	1	-0.0507999
chpS~acrR	chpS	acrR	-0.0974495	-0.271624	-0.1146
chpS~ada	chpS	ada	-0.0232529	-0.37513	-0.0591564
chpS~adiY	chpS	adiY	-0.0459329	-0.551222	-0.1447
chpS~agaR	chpS	agaR	0.0180953	0.120841	0.0105291
chpS~aidB	chpS	aidB	0.000827672	0.891092	-0.0295929
chpS~allR	chpS	allR	0.0201744	0.00634395	-0.00660005
chpS~allS	chpS	allS	0.0353674	0.109363	-0.111432
chpS~alpA	chpS	alpA	-0.00857936	0.397143	-0.0176856
chpS~appY	chpS	appY	0.0106069	0.418805	-0.0205387
chpS~araC	chpS	araC	-0.0386735	-0.590634	-0.0373423
chpS~arcA	chpS	arcA	-0.0783317	-0.15539	0.121961
chpS~argP	chpS	argP	-0.0101854	-0.514857	0.050414
chpS~argR	chpS	argR	-0.0821141	0.110665	0.0812872
chpS~arsR	chpS	arsR	-0.0500266	-0.231432	0.0165821
chpS~ascG	chpS	ascG	-0.0834933	0.22948	0.247915
chpS~asnC	chpS	asnC	-0.058449	0.124654	0.0181226
chpS~atoC	chpS	atoC	-0.0224023	0.0114699	-0.0193684
chpS~baeR	chpS	baeR	0.030334	0.267934	0.183127
chpS~basR	chpS	basR	0.0157431	0.246515	-0.0605777
chpS~bdcR	chpS	bdcR	-0.00820719	0.193177	0.0654249
chpS~betI	chpS	betI	-0.0404509	0.380834	0.0768084
chpS~bglJ	chpS	bglJ	-0.0902968	0.0359227	-0.203634
chpS~birA	chpS	birA	0.0726472	-0.167499	0.0294602
chpS~bluR	chpS	bluR	0.0815808	0.130533	0.00337056
chpS~bolA	chpS	bolA	-0.118458	0.0418012	-0.0779086
chpS~cadC	chpS	cadC	0.0538966	0.105737	-0.0597701
chpS~caiF	chpS	caiF	0.00885828	-0.164452	-0.120034
chpS~cbl	chpS	cbl	0.156009	-0.00160015	0.0561253
chpS~cdaR	chpS	cdaR	0.0696682	0.087138	-0.191542
chpS~chbR	chpS	chbR	-0.0214765	0.133534	0.0947999
cnu~aaeR	cnu	aaeR	0.00835403	-0.118684	0.0972779
cnu~abgR	cnu	abgR	0.155666	0	-0.0110869
cnu~acrR	cnu	acrR	-0.0633743	-1	0.029253
cnu~ada	cnu	ada	0.0773658	-0.200935	-0.0156208
cnu~adiY	cnu	adiY	0.0254894	0.444438	0.141371
cnu~agaR	cnu	agaR	0.0977352	-0.252123	0.0513072
cnu~aidB	cnu	aidB	-0.0467052	-0.343043	-0.0318811
cnu~allR	cnu	allR	0.0605646	-0.455677	0.101639
cnu~allS	cnu	allS	-0.0275807	-0.631655	0.108443
cnu~alpA	cnu	alpA	0.129671	-0.415677	0.0591283
cnu~appY	cnu	appY	0.115775	-0.618629	0.108079
cnu~araC	cnu	araC	0.108513	-0.20049	0.0510901
cnu~arcA	cnu	arcA	-0.0160731	0.228777	0.038763
cnu~argP	cnu	argP	0.0850053	0.291129	0.0538268
cnu~argR	cnu	argR	0.0689361	0.366788	0.163001
cnu~arsR	cnu	arsR	0.0716209	-0.153408	0.0362352
cnu~ascG	cnu	ascG	0.0586431	-0.175971	0.171014
cnu~asnC	cnu	asnC	0.147514	-0.0100287	0.0913353
cnu~atoC	cnu	atoC	0.0147309	-0.340652	0.0667066
cnu~baeR	cnu	baeR	-0.15763	-0.0458681	0.0444225
cnu~basR	cnu	basR	0.0721298	0.302769	0.264284
cnu~bdcR	cnu	bdcR	-0.0901608	0.283073	0.00338411
cnu~betI	cnu	betI	-0.053508	0.154218	-0.0874866
cnu~bglJ	cnu	bglJ	0.0371736	-0.0992535	0.0618073
cnu~birA	cnu	birA	0.0363492	-0.318031	0.208905
cnu~bluR	cnu	bluR	0.0961555	0.230448	0.0964913
cnu~bolA	cnu	bolA	-0.0286583	-0.144227	0.0782425
cnu~cadC	cnu	cadC	0.0016501	-0.175486	0.116342
cnu~caiF	cnu	caiF	0.0351589	0.00697825	0.151082
cnu~cbl	cnu	cbl	0.200618	-0.00898575	0.0738415
cnu~cdaR	cnu	cdaR	-0.164913	-0.265865	0.168518
cnu~chbR	cnu	chbR	-0.00130755	-0.0752195	-0.0669052
cnu~chpS	cnu	chpS	0.0325188	0.0899593	0.0186905
comR~aaeR	comR	aaeR	0.152232	0.394357	0.103039
comR~abgR	comR	abgR	0.124157	1	-0.0183058
comR~acrR	comR	acrR	0.064177	-0.507031	0.0713099
comR~ada	comR	ada	-0.0133779	0.112891	0.0576441
comR~adiY	comR	adiY	0.197318	-0.167676	0.0792488
comR~agaR	comR	agaR	0.140058	-0.024124	0.0384013
comR~aidB	comR	aidB	0.0723928	-0.177883	-0.117122
comR~allR	comR	allR	0.18094	0.2572	-0.0194382
comR~allS	comR	allS	0.122014	0.309673	0.164261
comR~alpA	comR	alpA	0.165243	0.609176	0.0894633
comR~appY	comR	appY	0.258465	0.701454	0.00324174
comR~araC	comR	araC	0.00621119	0.0479965	0.0928047
comR~arcA	comR	arcA	-0.124874	-0.310306	-0.0329401
comR~argP	comR	argP	0.167856	0.144762	-0.106444
comR~argR	comR	argR	-0.00942848	-0.339185	0.0194935
comR~arsR	comR	arsR	0.197498	0.640441	0.068634
comR~ascG	comR	ascG	0.125318	0.37894	-0.00304105
comR~asnC	comR	asnC	0.129643	0.256655	-0.0988928
comR~atoC	comR	atoC	-0.011435	0.297275	0.0860407
comR~baeR	comR	baeR	0.0682219	-0.150683	-0.0238755
comR~basR	comR	basR	0.106274	0.207922	0.169201
comR~bdcR	comR	bdcR	0.201905	0.112583	0.117463
comR~betI	comR	betI	0.100645	-0.064726	0.113097
comR~bglJ	comR	bglJ	0.0624355	-0.181247	0.0752104
comR~birA	comR	birA	0.272591	0.115995	0.062009
comR~bluR	comR	bluR	0.206518	0.260932	0.250759
comR~bolA	comR	bolA	-0.000825444	0.330731	0.190056
comR~cadC	comR	cadC	0.274471	-0.0445521	0.149924
comR~caiF	comR	caiF	0.222336	0.0951274	0.20368
comR~cbl	comR	cbl	0.143981	-0.186479	0.108653
comR~cdaR	comR	cdaR	0.240046	-0.0212159	0.166517
comR~chbR	comR	chbR	-0.123861	-0.112096	0.0590059
comR~chpS	comR	chpS	0.0608035	0.171525	-0.0928095
comR~cnu	comR	cnu	-0.0340575	-0.174348	0.0680265
cpxR~aaeR	cpxR	aaeR	0.203894	0.0733916	0.0792058
cpxR~abgR	cpxR	abgR	0.181225	0	-0.0559293
cpxR~acrR	cpxR	acrR	-0.0160689	-1	-0.0372993
cpxR~ada	cpxR	ada	0.158301	-0.0424688	-0.0715642
cpxR~adiY	cpxR	adiY	0.258966	-0.312839	0.164398
cpxR~agaR	cpxR	agaR	0.165915	0.122864	-0.0489568
cpxR~aidB	cpxR	aidB	0.0877838	-0.626322	-0.0485932
cpxR~allR	cpxR	allR	0.0600707	0.167886	-0.188911
cpxR~allS	cpxR	allS	-0.013398	0.213763	-0.0969933
cpxR~alpA	cpxR	alpA	0.148037	-0.40662	-0.0996368
cpxR~appY	cpxR	appY	0.245854	0.331089	0.0996668
cpxR~araC	cpxR	araC	0.0947382	0.536793	0.0183892
cpxR~arcA	cpxR	arcA	-0.137142	0.12693	-0.079603
cpxR~argP	cpxR	argP	0.206325	-0.450815	-0.0560049
cpxR~argR	cpxR	argR	0.0743024	-0.432155	-0.0212325
cpxR~arsR	cpxR	arsR	0.190188	-0.421725	-0.0600516
cpxR~ascG	cpxR	ascG	0.224846	-0.741485	-0.18925
cpxR~asnC	cpxR	asnC	0.165949	0.130845	0.0134563
cpxR~atoC	cpxR	atoC	0.104396	0.21035	-0.0204856
cpxR~baeR	cpxR	baeR	0.0454609	-0.211604	-0.0798391
cpxR~basR	cpxR	basR	0.199556	-0.38356	-0.0641589
cpxR~bdcR	cpxR	bdcR	0.063333	-0.00258524	-0.0774177
cpxR~betI	cpxR	betI	0.205078	0.0880507	0.0556418
cpxR~bglJ	cpxR	bglJ	0.0157351	0.168654	-0.133011
cpxR~birA	cpxR	birA	0.324741	-0.160377	-0.0393628
cpxR~bluR	cpxR	bluR	0.121333	-0.444417	-0.111145
cpxR~bolA	cpxR	bolA	-0.00777983	-0.0255553	-0.0401405
cpxR~cadC	cpxR	cadC	0.197695	-0.0946208	-0.0521526
cpxR~caiF	cpxR	caiF	0.175778	-0.0422781	0.142418
cpxR~cbl	cpxR	cbl	0.203187	-0.0462207	-0.0615857
cpxR~cdaR	cpxR	cdaR	0.117159	0.176902	0.0447044
cpxR~chbR	cpxR	chbR	-0.16558	0.17264	0.0335585
cpxR~chpS	cpxR	chpS	0.0500217	0.103777	0.0268077
cpxR~cnu	cpxR	cnu	0.0666987	-0.314252	-0.0402097
cpxR~comR	cpxR	comR	0.163834	-0.0693712	-0.0349878
cra~aaeR	cra	aaeR	0.329637	-0.177418	0.0384579
cra~abgR	cra	abgR	0.281204	-1	0.0611725
cra~acrR	cra	acrR	0.204071	0.287719	0.0519141
cra~ada	cra	ada	0.11452	-0.423398	-0.0928797
cra~adiY	cra	adiY	0.290989	0.129801	0.0584147
cra~agaR	cra	agaR	0.292936	-0.303951	-0.0748938
cra~aidB	cra	aidB	0.245914	0.835549	0.0386623
cra~allR	cra	allR	0.35716	-0.607296	0.0788056
cra~allS	cra	allS	0.0741447	-0.480391	0.0997054
cra~alpA	cra	alpA	0.145502	-0.473814	0.124761
cra~appY	cra	appY	0.393584	-0.739142	-0.0615652
cra~araC	cra	araC	0.119358	-0.317501	0.0597181
cra~arcA	cra	arcA	0.0103157	0.0802363	-0.19972
cra~argP	cra	argP	0.179431	0.0667254	-0.0698271
cra~argR	cra	argR	0.227662	0.149715	0.21738
cra~arsR	cra	arsR	0.385623	0.0957693	0.0920403
cra~ascG	cra	ascG	0.209545	-0.22171	0.180582
cra~asnC	cra	asnC	0.277951	-0.259857	0.0314162
cra~atoC	cra	atoC	0.00595386	-0.426937	0.0294024
cra~baeR	cra	baeR	0.153548	-0.0739775	0.00793029
cra~basR	cra	basR	0.222602	-0.343111	0.0903555
cra~bdcR	cra	bdcR	0.223304	0.276455	0.0595858
cra~betI	cra	betI	0.254057	0.154261	-0.153467
cra~bglJ	cra	bglJ	0.236205	0.0414332	0.0599274
cra~birA	cra	birA	0.465343	-0.414756	0.121885
cra~bluR	cra	bluR	0.173137	-0.115927	-0.0897971
cra~bolA	cra	bolA	-0.00951276	-0.0391196	0.0973417
cra~cadC	cra	cadC	0.365172	-0.218619	0.00142165
cra~caiF	cra	caiF	0.277748	0.0318105	0.136298
cra~cbl	cra	cbl	0.315486	-0.177211	-0.0863706
cra~cdaR	cra	cdaR	0.224718	-0.145529	0.101815
cra~chbR	cra	chbR	-0.0345621	0.261744	-0.00486782
cra~chpS	cra	chpS	0.250362	-0.193195	-0.0552018
cra~cnu	cra	cnu	0.135714	0.403745	0.152641
cra~comR	cra	comR	0.231609	-0.126951	0.0455429
cra~cpxR	cra	cpxR	0.323083	-0.207556	-0.131623
creB~aaeR	creB	aaeR	0.230371	-0.315098	0.0596193
creB~abgR	creB	abgR	0.113212	1	0.0663957
creB~acrR	creB	acrR	0.0827303	-0.446115	0.090796
creB~ada	creB	ada	0.139869	0.834043	0.134321
creB~adiY	creB	adiY	0.191776	0.953425	0.0176906
creB~agaR	creB	agaR	0.160709	-0.0603575	0.0449985
creB~aidB	creB	aidB	0.138453	-0.425729	-0.0576458
creB~allR	creB	allR	0.0478393	-0.254326	-0.108787
creB~allS	creB	allS	0.0499094	-0.196105	0.0214135
creB~alpA	creB	alpA	0.100412	-0.298878	0.0656474
creB~appY	creB	appY	0.174477	-0.239185	-0.0348703
creB~araC	creB	araC	0.182404	0.145562	0.167327
creB~arcA	creB	arcA	-0.200389	0.0750331	0.0892209
creB~argP	creB	argP	0.00100829	0.493132	0.0311318
creB~argR	creB	argR	-0.03019	0.558059	0.0754207
creB~arsR	creB	arsR	0.196542	-0.133287	-0.0843471
creB~ascG	creB	ascG	0.15328	-0.350192	-0.0514548
creB~asnC	creB	asnC	0.154887	-0.67781	0.0312812
creB~atoC	creB	atoC	0.275047	-0.313178	-0.0992721
creB~baeR	creB	baeR	0.242063	0.281293	-0.0899641
creB~basR	creB	basR	0.17982	0.108996	-0.0147974
creB~bdcR	creB	bdcR	0.130638	-0.213455	0.123731
creB~betI	creB	betI	0.145513	-0.319847	0.0887823
creB~bglJ	creB	bglJ	0.0787774	0.33516	0.0946366
creB~birA	creB	birA	0.117954	-0.441891	-0.0237257
creB~bluR	creB	bluR	0.0807493	-0.173542	0.0333656
creB~bolA	creB	bolA	0.0975719	-0.15606	0.0890272
creB~cadC	creB	cadC	0.12688	-0.544331	-0.0257888
creB~caiF	creB	caiF	0.14134	0.328088	0.0025686
creB~cbl	creB	cbl	0.177533	-0.090056	-0.113901
creB~cdaR	creB	cdaR	0.163378	0.0195816	0.0345673
creB~chbR	creB	chbR	0.0804101	0.353211	0.0556996
creB~chpS	creB	chpS	-0.00529121	-0.0625665	-0.0471661
creB~cnu	creB	cnu	-0.0130716	0.293123	-0.0899669
creB~comR	creB	comR	0.117776	-0.228641	-0.0190072
creB~cpxR	creB	cpxR	0.161737	0.099542	-0.0644058
creB~cra	creB	cra	0.237173	0.0976395	-0.0980558
crl~aaeR	crl	aaeR	0.166801	-0.126633	0.0475301
crl~abgR	crl	abgR	0.17575	-1	-0.0423385
crl~acrR	crl	acrR	0.168248	0.995765	-0.0323337
crl~ada	crl	ada	0.18872	0.789578	0.128711
crl~adiY	crl	adiY	0.173788	0.860389	0.0777039
crl~agaR	crl	agaR	0.207864	-0.556319	-0.0252847
crl~aidB	crl	aidB	0.135142	0.00819316	-0.164588
crl~allR	crl	allR	0.3052	-0.684751	-0.16004
crl~allS	crl	allS	-0.00401123	0.0637991	0.0670119
crl~alpA	crl	alpA	0.155655	-0.043664	0.0404631
crl~appY	crl	appY	0.188868	-0.313404	0.00932314
crl~araC	crl	araC	0.127476	0.531472	0.112624
crl~arcA	crl	arcA	-0.0148114	0.430235	0.0307042
crl~argP	crl	argP	0.0882299	0.331711	-0.00776167
crl~argR	crl	argR	0.0750094	-0.0884728	-0.194473
crl~arsR	crl	arsR	0.189341	-0.185344	-0.0217721
crl~ascG	crl	ascG	0.197404	-0.0581564	-0.0496119
crl~asnC	crl	asnC	0.203453	-0.43465	0.153235
crl~atoC	crl	atoC	-0.00317168	-0.336901	-0.0169445
crl~baeR	crl	baeR	0.104749	-0.139563	-0.00438333
crl~basR	crl	basR	0.183468	0.199317	0.125834
crl~bdcR	crl	bdcR	0.164985	-0.336142	-0.0859849
crl~betI	crl	betI	0.125632	-0.467271	-0.072916
crl~bglJ	crl	bglJ	0.128286	-0.175952	-0.104786
crl~birA	crl	birA	0.150116	-0.163538	-0.0601801
crl~bluR	crl	bluR	0.0771696	0.0356739	-0.0540654
crl~bolA	crl	bolA	0.0271341	0.0352406	-0.0438006
crl~cadC	crl	cadC	0.145388	-0.325584	-0.0457729
crl~caiF	crl	caiF	0.0408084	0.256304	-0.0194369
crl~cbl	crl	cbl	0.215943	-0.0922275	0.12981
crl~cdaR	crl	cdaR	0.0976301	-0.150226	0.0421545
crl~chbR	crl	chbR	0.0108777	0.215932	0.122185
crl~chpS	crl	chpS	0.0475494	-0.297166	-0.0861129
crl~cnu	crl	cnu	0.00801215	0.0598299	0.053352
crl~comR	crl	comR	0.0581427	-0.0762509	0.0132736
crl~cpxR	crl	cpxR	0.0215451	0.0928056	0.073409
crl~cra	crl	cra	0.214323	0.262907	0.0876007
crl~creB	crl	creB	-0.00276994	0.266679	0.0226635
crp~aaeR	crp	aaeR	0.107928	0.400072	0.0643124
crp~abgR	crp	abgR	0.133414	1	0.00644701
crp~acrR	crp	acrR	0.164342	-0.832636	-0.035831
crp~ada	crp	ada	0.174125	-0.740527	0.0544439
crp~adiY	crp	adiY	0.191663	-0.81292	-0.110496
crp~agaR	crp	agaR	0.181514	-0.0413377	-0.00521875
crp~aidB	crp	aidB	0.14854	-0.491662	0.0541939
crp~allR	crp	allR	0.284076	0.0955087	0.0915317
crp~allS	crp	allS	0.0597263	-0.536962	0.0292122
crp~alpA	crp	alpA	0.162461	0.416959	0.0544295
crp~appY	crp	appY	0.347831	0.398241	-0.00916017
crp~araC	crp	araC	0.187516	-0.239852	-0.0840174
crp~arcA	crp	arcA	0.101847	-0.147239	0.0689248
crp~argP	crp	argP	0.17913	-0.0557235	-0.0411307
crp~argR	crp	argR	0.170606	0.306307	0.224887
crp~arsR	crp	arsR	0.207818	0.694536	0.213266
crp~ascG	crp	ascG	0.157984	0.106602	0.0723203
crp~asnC	crp	asnC	0.149046	0.543785	0.0799141
crp~atoC	crp	atoC	-0.014147	-0.28522	0.0298853
crp~baeR	crp	baeR	0.0270642	-0.460276	-0.00591892
crp~basR	crp	basR	0.0979857	0.362951	0.02909
crp~bdcR	crp	bdcR	0.0876936	0.280873	0.0116854
crp~betI	crp	betI	0.174182	0.237814	-0.03216
crp~bglJ	crp	bglJ	0.0860592	0.293867	0.0292984
crp~birA	crp	birA	0.196752	0.0154964	0.0853288
crp~bluR	crp	bluR	0.0396861	-0.0300521	0.0110035
crp~bolA	crp	bolA	-0.013034	-0.0408713	0.0455193
crp~cadC	crp	cadC	0.19346	0.141331	-0.0808191
crp~caiF	crp	caiF	0.0780982	0.145984	0.0521703
crp~cbl	crp	cbl	0.3082	-0.0348432	-0.0677031
crp~cdaR	crp	cdaR	0.0124467	-0.384729	-0.000252492
crp~chbR	crp	chbR	0.0320139	-0.453238	-0.0166019
crp~chpS	crp	chpS	-0.00940959	0.196942	0.039891
crp~cnu	crp	cnu	0.0469714	0.230433	0.0329009
crp~comR	crp	comR	0.114256	0.35644	0.165788
crp~cpxR	crp	cpxR	0.231117	-0.256236	0.027191
crp~cra	crp	cra	0.277805	-0.192578	0.142971
crp~creB	crp	creB	0.111405	-0.149221	-0.0535088
crp~crl	crp	crl	0.0948935	-0.330545	-0.0974803
csgD~aaeR	csgD	aaeR	0.211739	-0.181024	0.145963
csgD~abgR	csgD	abgR	0.203323	-1	0.00779228
csgD~acrR	csgD	acrR	0.0681599	0.574613	0.108355
csgD~ada	csgD	ada	0.162369	-0.204374	0.126471
csgD~adiY	csgD	adiY	0.142385	-0.0554201	0.194079
csgD~agaR	csgD	agaR	0.0349992	0.214241	-0.111459
csgD~aidB	csgD	aidB	0.0938227	0.780828	0.023859
csgD~allR	csgD	allR	0.054744	-0.140785	0.121456
csgD~allS	csgD	allS	0.04957	-0.0760384	0.089339
csgD~alpA	csgD	alpA	0.120404	-0.510401	0.0826936
csgD~appY	csgD	appY	0.138938	-0.776137	0.225097
csgD~araC	csgD	araC	0.127724	0.4592	0.170316
csgD~arcA	csgD	arcA	-0.089948	0.190155	0.152456
csgD~argP	csgD	argP	0.0485063	0.423511	0.087115
csgD~argR	csgD	argR	0.0294946	0.105785	0.264491
csgD~arsR	csgD	arsR	0.0703729	-0.0779749	0.0443741
csgD~ascG	csgD	ascG	0.147269	0.068443	0.0169473
csgD~asnC	csgD	asnC	0.0397418	-0.0687016	-0.0718903
csgD~atoC	csgD	atoC	0.0625699	-0.0644861	0.0853728
csgD~baeR	csgD	baeR	0.094313	-0.040983	-0.0583404
csgD~basR	csgD	basR	0.124301	0.35518	0.248482
csgD~bdcR	csgD	bdcR	0.104555	-0.177799	0.0689725
csgD~betI	csgD	betI	0.0499751	-0.120652	0.0474578
csgD~bglJ	csgD	bglJ	0.15915	-0.22932	0.0878451
csgD~birA	csgD	birA	0.0668537	0.0811626	0.189311
csgD~bluR	csgD	bluR	0.169035	-0.00255535	0.149591
csgD~bolA	csgD	bolA	0.0990675	-0.0422163	0.15525
csgD~cadC	csgD	cadC	0.0155461	0.172806	0.255345
csgD~caiF	csgD	caiF	0.232385	0.111384	0.180122
csgD~cbl	csgD	cbl	0.0606007	-0.0134897	0.174761
csgD~cdaR	csgD	cdaR	0.148829	0.0206645	0.189649
csgD~chbR	csgD	chbR	0.0290139	0.40871	0.0815237
csgD~chpS	csgD	chpS	0.0301305	-0.110235	-0.048478
csgD~cnu	csgD	cnu	0.0684329	0.166266	0.174542
csgD~comR	csgD	comR	0.0442208	-0.161903	0.205903
csgD~cpxR	csgD	cpxR	0.254787	-0.167836	0.0967998
csgD~cra	csgD	cra	0.175731	0.108783	0.0596135
csgD~creB	csgD	creB	0.0974248	-0.134229	-0.0581452
csgD~crl	csgD	crl	0.0576763	0.158367	0.0319094
csgD~crp	csgD	crp	0.0550936	-0.188394	-0.0217497
csiR~aaeR	csiR	aaeR	0.0777572	0.240532	0.168504
csiR~abgR	csiR	abgR	0.00448298	1	0.299726
csiR~acrR	csiR	acrR	-0.00465758	-0.437696	0.0425636
csiR~ada	csiR	ada	0.0104907	-0.40652	0.0433786
csiR~adiY	csiR	adiY	-0.054629	-0.171192	0.113983
csiR~agaR	csiR	agaR	0.0537488	0.282627	0.0526141
csiR~aidB	csiR	aidB	-0.0247876	-0.353244	-0.0124323
csiR~allR	csiR	allR	-0.06952	0.175407	0.206482
csiR~allS	csiR	allS	0.129788	-0.235038	0.0908593
csiR~alpA	csiR	alpA	0.115253	-0.476944	0.00571311
csiR~appY	csiR	appY	0.0021253	0.176154	0.149911
csiR~araC	csiR	araC	-0.021157	0.0905064	-0.0642684
csiR~arcA	csiR	arcA	-0.0527487	-0.624979	-0.0370179
csiR~argP	csiR	argP	-0.1147	-0.0477099	0.174969
csiR~argR	csiR	argR	-0.0813979	-0.0722373	0.172927
csiR~arsR	csiR	arsR	-0.00162353	0.181624	0.190838
csiR~ascG	csiR	ascG	0.0813282	-0.360298	0.152445
csiR~asnC	csiR	asnC	-0.243672	0.367707	0.0976163
csiR~atoC	csiR	atoC	0.0433085	0.275132	0.272747
csiR~baeR	csiR	baeR	0.442052	-0.205867	0.161956
csiR~basR	csiR	basR	-0.232781	-0.305193	0.258202
csiR~bdcR	csiR	bdcR	0.232405	0.13429	0.174799
csiR~betI	csiR	betI	-0.036726	-0.31577	0.0591468
csiR~bglJ	csiR	bglJ	0.0218625	0.166709	0.0375836
csiR~birA	csiR	birA	0.0184304	-0.147906	0.142247
csiR~bluR	csiR	bluR	-0.0251136	-0.109812	0.0321354
csiR~bolA	csiR	bolA	0.0739823	-0.167408	0.176158
csiR~cadC	csiR	cadC	-0.0411684	-0.0428064	-0.0240696
csiR~caiF	csiR	caiF	0.0522317	-0.0398793	0.0643385
csiR~cbl	csiR	cbl	-0.0734174	-0.0877326	0.128765
csiR~cdaR	csiR	cdaR	0.334669	0.169251	0.153203
csiR~chbR	csiR	chbR	-0.0545773	-0.0301203	0.0999416
csiR~chpS	csiR	chpS	0.0234964	0.259468	0.167573
csiR~cnu	csiR	cnu	-0.221529	-0.180751	0.165273
csiR~comR	csiR	comR	0.0272258	0.118513	0.0539778
csiR~cpxR	csiR	cpxR	-0.00205734	0.137283	0.0224328
csiR~cra	csiR	cra	-0.0285556	-0.203023	-0.0268743
csiR~creB	csiR	creB	0.0525814	0.108475	0.0200551
csiR~crl	csiR	crl	-0.0470367	-0.3375	-0.0570777
csiR~crp	csiR	crp	0.032256	0.100261	0.108455
csiR~csgD	csiR	csgD	0.136605	-0.240286	0.0580371
cspA~aaeR	cspA	aaeR	0.107002	0.00252752	0.0070828
cspA~abgR	cspA	abgR	0.0282238	1	0.0500526
cspA~acrR	cspA	acrR	0.104858	-0.429541	-0.0185449
cspA~ada	cspA	ada	0.0282454	0.0415026	-0.0401217
cspA~adiY	cspA	adiY	0.196332	-0.725674	-0.0969873
cspA~agaR	cspA	agaR	0.189984	0.0550839	0.0344383
cspA~aidB	cspA	aidB	0.178874	-0.666034	-0.0870573
cspA~allR	cspA	allR	0.100079	0.289039	0.0434559
cspA~allS	cspA	allS	-0.0362755	0.249202	0.0756123
cspA~alpA	cspA	alpA	0.0685042	0.590415	-0.0426539
cspA~appY	cspA	appY	0.018494	0.747072	-0.00560242
cspA~araC	cspA	araC	0.080613	0.259513	-0.0264809
cspA~arcA	cspA	arcA	-0.133352	-0.0184039	-0.0868488
cspA~argP	cspA	argP	0.0626494	-0.12849	0.0464244
cspA~argR	cspA	argR	0.0949196	-0.308778	0.0702392
cspA~arsR	cspA	arsR	0.113798	0.505289	0.0791432
cspA~ascG	cspA	ascG	0.123049	0.249862	0.19662
cspA~asnC	cspA	asnC	0.145292	0.378857	-0.00957888
cspA~atoC	cspA	atoC	0.164376	0.0773395	0.034744
cspA~baeR	cspA	baeR	0.09916	-0.486681	-0.0101298
cspA~basR	cspA	basR	0.169552	0.0862642	-0.121249
cspA~bdcR	cspA	bdcR	0.0934209	0.0524557	-0.0510108
cspA~betI	cspA	betI	0.406005	-0.150124	-0.0753095
cspA~bglJ	cspA	bglJ	0.0169108	-0.230209	-0.0892098
cspA~birA	cspA	birA	0.157274	0.245551	-0.0649237
cspA~bluR	cspA	bluR	0.100576	-0.0197462	-0.0269382
cspA~bolA	cspA	bolA	0.0868669	-0.145133	0.0345202
cspA~cadC	cspA	cadC	-0.0118362	0.071081	-0.151265
cspA~caiF	cspA	caiF	0.115678	-0.188647	-0.041678
cspA~cbl	cspA	cbl	0.0291466	0.194791	-0.0609328
cspA~cdaR	cspA	cdaR	0.0788048	0.206375	-0.00808325
cspA~chbR	cspA	chbR	0.0333876	-0.463323	-0.0547573
cspA~chpS	cspA	chpS	0.0605511	0.130104	0.151583
cspA~cnu	cspA	cnu	0.00951848	0.0984304	0.0998918
cspA~comR	cspA	comR	0.0956236	0.161894	0.105556
cspA~cpxR	cspA	cpxR	0.256668	-0.226896	-0.0783717
cspA~cra	cspA	cra	0.207675	-0.109162	-0.0295731
cspA~creB	cspA	creB	0.0826712	-0.0824425	-0.0491997
cspA~crl	cspA	crl	0.118507	-0.0584169	-0.0934966
cspA~crp	cspA	crp	0.163151	0.404518	0.225317
cspA~csgD	cspA	csgD	0.136382	-0.365174	-0.0433706
cspA~csiR	cspA	csiR	0.0623178	0.120797	0.235264
cspB~aaeR	cspB	aaeR	0.0170406	0.264139	0.208684
cspB~abgR	cspB	abgR	0.00594279	1	-0.0104604
cspB~acrR	cspB	acrR	0.044545	-0.984096	-0.003918
cspB~ada	cspB	ada	0.0803668	-0.643449	0.00260584
cspB~adiY	cspB	adiY	0.0834466	-0.715681	0.0332097
cspB~agaR	cspB	agaR	0.14081	0.0526117	0.0630672
cspB~aidB	cspB	aidB	0.107387	0.0466274	0.142779
cspB~allR	cspB	allR	0.197315	-0.0936936	0.0650869
cspB~allS	cspB	allS	0.104469	-0.441212	0.0693599
cspB~alpA	cspB	alpA	0.00955577	0.359605	0.159914
cspB~appY	cspB	appY	0.2232	0.18067	0.0449683
cspB~araC	cspB	araC	0.014971	-0.311257	-0.105728
cspB~arcA	cspB	arcA	0.10709	-0.177251	0.147172
cspB~argP	cspB	argP	0.20346	-0.214064	0.184396
cspB~argR	cspB	argR	0.00980379	0.404808	0.230292
cspB~arsR	cspB	arsR	0.214026	0.564788	0.145769
cspB~ascG	cspB	ascG	0.100824	0.418899	0.0504767
cspB~asnC	cspB	asnC	0.156625	-0.164504	0.0681679
cspB~atoC	cspB	atoC	0.0281458	0.157195	-0.00205225
cspB~baeR	cspB	baeR	-0.101918	0.454663	0.239977
cspB~basR	cspB	basR	0.129489	0.25866	0.15622
cspB~bdcR	cspB	bdcR	-0.0124737	0.179672	0.0553951
cspB~betI	cspB	betI	0.069001	-0.318293	-0.000184332
cspB~bglJ	cspB	bglJ	0.00796074	0.227593	0.196024
cspB~birA	cspB	birA	0.0944033	-0.0390529	0.029601
cspB~bluR	cspB	bluR	0.0256706	0.234662	0.107476
cspB~bolA	cspB	bolA	0.0121131	0.0908906	0.0834135
cspB~cadC	cspB	cadC	0.110499	-0.106723	0.0728911
cspB~caiF	cspB	caiF	0.019915	-0.00159714	0.0786312
cspB~cbl	cspB	cbl	0.135491	-0.0915861	0.0781536
cspB~cdaR	cspB	cdaR	0.0916632	0.0841415	0.196154
cspB~chbR	cspB	chbR	-0.180419	0.0020822	-0.109678
cspB~chpS	cspB	chpS	-0.116302	0.512272	0.00296549
cspB~cnu	cspB	cnu	0.0638756	-0.0642878	0.111468
cspB~comR	cspB	comR	0.0458474	0.0419453	0.0771901
cspB~cpxR	cspB	cpxR	0.0961597	-0.172995	0.00702272
cspB~cra	cspB	cra	0.135295	-0.105974	-0.00278251
cspB~creB	cspB	creB	0.0470868	-0.0161963	0.0211396
cspB~crl	cspB	crl	-0.0175968	0.264558	-0.029516
cspB~crp	cspB	crp	0.261172	0.201761	0.104157
cspB~csgD	cspB	csgD	0.0869175	-0.0237529	0.0610379
cspB~csiR	cspB	csiR	-0.0498944	0.0579982	0.0761167
cspB~cspA	cspB	cspA	0.140391	0.0408749	-0.030215
cspC~aaeR	cspC	aaeR	0.0429595	0.190373	0.052142
cspC~abgR	cspC	abgR	-0.0356174	1	0.109526
cspC~acrR	cspC	acrR	0.0900206	-0.280597	-0.0830241
cspC~ada	cspC	ada	0.0255131	0.314118	0.198182
cspC~adiY	cspC	adiY	0.180752	0.468694	0.108836
cspC~agaR	cspC	agaR	0.0259112	0.371889	0.0952493
cspC~aidB	cspC	aidB	0.0362024	-0.144827	0.215264
cspC~allR	cspC	allR	0.132353	0.405084	0.129233
cspC~allS	cspC	allS	0.0670024	0.158577	-0.0418989
cspC~alpA	cspC	alpA	-0.0378172	-0.0464669	0.191559
cspC~appY	cspC	appY	0.0931921	0.502054	0.288599
cspC~araC	cspC	araC	0.107327	0.267954	0.00842052
cspC~arcA	cspC	arcA	-0.0143399	-0.74229	-0.105287
cspC~argP	cspC	argP	-0.0662516	0.182259	0.166644
cspC~argR	cspC	argR	-0.0798439	-0.0953677	0.0938313
cspC~arsR	cspC	arsR	0.0183465	0.406403	0.144119
cspC~ascG	cspC	ascG	-0.0124034	-0.0820496	0.106002
cspC~asnC	cspC	asnC	0.152577	0.468883	0.102886
cspC~atoC	cspC	atoC	0.0867651	0.379588	0.237839
cspC~baeR	cspC	baeR	0.0732864	0.0141972	0.129958
cspC~basR	cspC	basR	0.142052	-0.421129	0.1767
cspC~bdcR	cspC	bdcR	0.0348431	0.305286	0.0866357
cspC~betI	cspC	betI	0.0126993	-0.416874	-0.0108473
cspC~bglJ	cspC	bglJ	-0.0421472	0.0623534	0.14561
cspC~birA	cspC	birA	-0.0305088	0.0613734	0.091601
cspC~bluR	cspC	bluR	-0.0183719	-0.109573	0.00980045
cspC~bolA	cspC	bolA	0.111239	-0.0381047	0.0594325
cspC~cadC	cspC	cadC	-0.00539176	0.219376	-0.0391804
cspC~caiF	cspC	caiF	-0.012336	-0.186735	-0.0509571
cspC~cbl	cspC	cbl	0.0672177	0.256667	0.0466493
cspC~cdaR	cspC	cdaR	0.0549526	0.190601	0.13561
cspC~chbR	cspC	chbR	-0.0604644	-0.32322	0.120487
cspC~chpS	cspC	chpS	0.009174	0.0110533	0.0321513
cspC~cnu	cspC	cnu	0.0738136	-0.354703	0.0408333
cspC~comR	cspC	comR	-0.0516723	0.332652	0.0680261
cspC~cpxR	cspC	cpxR	-0.0411176	-0.0974438	0.0553833
cspC~cra	cspC	cra	0.142203	0.116399	0.0214884
cspC~creB	cspC	creB	0.162332	-0.167121	-0.085409
cspC~crl	cspC	crl	0.164531	-0.18784	0.011907
cspC~crp	cspC	crp	-0.0211122	0.0936756	0.214011
cspC~csgD	cspC	csgD	0.0220379	-0.0117712	-0.0397738
cspC~csiR	cspC	csiR	-0.0677402	0.405061	0.250043
cspC~cspA	cspC	cspA	0.0764479	0.085067	0.0936009
cspC~cspB	cspC	cspB	0.0619847	0.204042	0.0648683
cspD~aaeR	cspD	aaeR	0.166938	0.423804	0.224477
cspD~abgR	cspD	abgR	0.244244	1	0.0291406
cspD~acrR	cspD	acrR	0.161785	-1	0.0218049
cspD~ada	cspD	ada	-0.0542623	-0.949803	0.143214
cspD~adiY	cspD	adiY	0.113925	-0.979286	0.0211577
cspD~agaR	cspD	agaR	0.132026	-0.43196	0.154303
cspD~aidB	cspD	aidB	0.0339726	0.485696	-0.000647956
cspD~allR	cspD	allR	0.211994	-0.265691	-0.0241641
cspD~allS	cspD	allS	0.217071	0.00219471	0.129625
cspD~alpA	cspD	alpA	0.171737	0.50753	0.114863
cspD~appY	cspD	appY	0.207185	0.427895	0.181766
cspD~araC	cspD	araC	0.0488194	-0.845084	-0.0489493
cspD~arcA	cspD	arcA	0.106509	0.0130337	0.0785824
cspD~argP	cspD	argP	-0.0371557	-0.168857	0.0402394
cspD~argR	cspD	argR	0.0916285	0.195017	0.0755206
cspD~arsR	cspD	arsR	0.0965687	0.0687252	0.0344828
cspD~ascG	cspD	ascG	0.190896	0.477073	-0.0142402
cspD~asnC	cspD	asnC	0.263508	0.157353	0.0624232
cspD~atoC	cspD	atoC	0.0956031	0.289312	0.0549699
cspD~baeR	cspD	baeR	0.00968186	0.255547	0.0597874
cspD~basR	cspD	basR	0.086772	0.498038	0.166846
cspD~bdcR	cspD	bdcR	0.0960065	0.330797	0.168022
cspD~betI	cspD	betI	0.0804861	0.191657	0.159608
cspD~bglJ	cspD	bglJ	0.144522	0.145538	0.106862
cspD~birA	cspD	birA	0.210414	0.1564	0.0705569
cspD~bluR	cspD	bluR	0.18654	0.373485	0.136854
cspD~bolA	cspD	bolA	0.0695707	0.121726	0.141323
cspD~cadC	cspD	cadC	-0.00792846	0.179591	0.096532
cspD~caiF	cspD	caiF	0.200789	0.182172	-0.0436663
cspD~cbl	cspD	cbl	0.252529	-0.115044	0.187161
cspD~cdaR	cspD	cdaR	0.0777593	0.207418	0.212222
cspD~chbR	cspD	chbR	-0.143274	0.0369068	0.121238
cspD~chpS	cspD	chpS	-0.0496678	0.281906	0.0713758
cspD~cnu	cspD	cnu	0.0544295	0.224102	0.246541
cspD~comR	cspD	comR	0.129886	0.486056	0.278233
cspD~cpxR	cspD	cpxR	0.235555	-0.385213	-0.137799
cspD~cra	cspD	cra	0.11026	0.0777217	-0.00269535
cspD~creB	cspD	creB	0.0400306	0.13309	-0.0643621
cspD~crl	cspD	crl	0.0317788	-0.155315	-0.0187765
cspD~crp	cspD	crp	0.128909	0.263117	0.0371083
cspD~csgD	cspD	csgD	0.117246	-0.0426321	0.119653
cspD~csiR	cspD	csiR	-0.0329328	0.0980867	0.0411256
cspD~cspA	cspD	cspA	0.0320397	-0.1067	-0.0196394
cspD~cspB	cspD	cspB	0.0446491	0.233696	0.154661
cspD~cspC	cspD	cspC	-0.0132415	0.174755	0.00905723
cspE~aaeR	cspE	aaeR	0.18163	0.390638	0.146911
cspE~abgR	cspE	abgR	0.0232482	1	0.0476397
cspE~acrR	cspE	acrR	0.214663	-0.697951	0.197591
cspE~ada	cspE	ada	0.144914	0.283623	-0.0204983
cspE~adiY	cspE	adiY	0.121708	-0.632234	-0.0965314
cspE~agaR	cspE	agaR	0.107849	-0.303858	0.0334181
cspE~aidB	cspE	aidB	0.013344	-0.683952	0.00213494
cspE~allR	cspE	allR	0.167932	0.0182362	0.196319
cspE~allS	cspE	allS	0.0922709	0.202776	0.157214
cspE~alpA	cspE	alpA	0.0734503	0.76061	0.0847492
cspE~appY	cspE	appY	0.121979	0.75181	0.0560231
cspE~araC	cspE	araC	0.20592	-0.139815	0.0323059
cspE~arcA	cspE	arcA	0.108647	0.3052	-0.0702772
cspE~argP	cspE	argP	0.0477478	-0.369804	-0.0598697
cspE~argR	cspE	argR	-0.0191196	-0.294983	-0.0973062
cspE~arsR	cspE	arsR	0.0548261	0.349998	0.0732783
cspE~ascG	cspE	ascG	0.0178444	0.00543693	-0.0705593
cspE~asnC	cspE	asnC	-0.126465	0.5464	-0.123437
cspE~atoC	cspE	atoC	0.0666382	0.160564	-0.0128742
cspE~baeR	cspE	baeR	0.210463	-0.41769	0.287733
cspE~basR	cspE	basR	-0.0012942	0.196143	-0.0501759
cspE~bdcR	cspE	bdcR	0.20263	0.276533	0.0575071
cspE~betI	cspE	betI	0.0657202	0.00892008	0.0202724
cspE~bglJ	cspE	bglJ	-0.064101	0.00456781	-0.118147
cspE~birA	cspE	birA	-0.0794246	0.331547	0.0442202
cspE~bluR	cspE	bluR	0.0927761	0.032213	-3.75888e-05
cspE~bolA	cspE	bolA	0.128345	0.0482096	0.138723
cspE~cadC	cspE	cadC	-0.00837745	0.446011	0.0308563
cspE~caiF	cspE	caiF	0.112104	0.111045	0.0492644
cspE~cbl	cspE	cbl	0.00273167	0.07579	-0.00966161
cspE~cdaR	cspE	cdaR	0.224489	0.170526	0.194767
cspE~chbR	cspE	chbR	-0.037936	-0.0655553	0.0302133
cspE~chpS	cspE	chpS	0.0108429	-0.0795271	-0.014636
cspE~cnu	cspE	cnu	-0.0240307	-0.161895	-0.00923252
cspE~comR	cspE	comR	0.0269806	0.272722	0.0830288
cspE~cpxR	cspE	cpxR	-0.145154	0.435024	-0.254111
cspE~cra	cspE	cra	0.0766635	-0.339913	-0.0478789
cspE~creB	cspE	creB	0.19959	-0.283903	-0.0154636
cspE~crl	cspE	crl	0.0976349	-0.132075	-0.0796778
cspE~crp	cspE	crp	0.135295	0.357885	0.0386224
cspE~csgD	cspE	csgD	0.14315	-0.057964	0.104021
cspE~csiR	cspE	csiR	0.168341	0.030274	0.105566
cspE~cspA	cspE	cspA	0.126111	-0.0243467	0.0268175
cspE~cspB	cspE	cspB	0.138716	0.249516	0.0449352
cspE~cspC	cspE	cspC	0.12701	0.0680454	0.0343858
cspE~cspD	cspE	cspD	-0.0581866	0.247956	0.0250587
cspF~aaeR	cspF	aaeR	0.220133	0.375333	0.188676
cspF~abgR	cspF	abgR	0.259766	-1	0.127541
cspF~acrR	cspF	acrR	0.180769	0.130214	0.0858325
cspF~ada	cspF	ada	-0.0301112	0.119658	0.135032
cspF~adiY	cspF	adiY	0.20557	-0.361845	0.0616326
cspF~agaR	cspF	agaR	0.313477	0.475518	0.135298
cspF~aidB	cspF	aidB	0.154071	-0.557048	0.117156
cspF~allR	cspF	allR	0.332224	0.465095	0.0539099
cspF~allS	cspF	allS	0.257529	0.519581	0.136705
cspF~alpA	cspF	alpA	0.196858	0.183398	0.167203
cspF~appY	cspF	appY	0.397155	0.662199	0.192125
cspF~araC	cspF	araC	0.07828	0.393612	0.104473
cspF~arcA	cspF	arcA	0.282293	-0.300892	0.0416947
cspF~argP	cspF	argP	0.231172	-0.299362	0.074457
cspF~argR	cspF	argR	0.203982	-0.238314	0.193463
cspF~arsR	cspF	arsR	0.223806	0.315046	0.145495
cspF~ascG	cspF	ascG	0.181159	0.466159	0.0917722
cspF~asnC	cspF	asnC	0.222513	0.284985	0.17286
cspF~atoC	cspF	atoC	-0.00734849	0.324427	0.172328
cspF~baeR	cspF	baeR	0.051968	-0.0887838	0.167052
cspF~basR	cspF	basR	0.134324	0.17808	0.238103
cspF~bdcR	cspF	bdcR	0.171914	0.136007	0.239001
cspF~betI	cspF	betI	0.200756	-0.239967	0.114168
cspF~bglJ	cspF	bglJ	0.192193	-0.113382	0.116417
cspF~birA	cspF	birA	0.261341	0.223065	0.0743545
cspF~bluR	cspF	bluR	0.206758	0.210082	0.017987
cspF~bolA	cspF	bolA	0.0838347	-0.145128	0.225831
cspF~cadC	cspF	cadC	0.175849	0.1484	0.0225039
cspF~caiF	cspF	caiF	0.14262	-0.162667	0.0829328
cspF~cbl	cspF	cbl	0.259707	0.139079	0.11458
cspF~cdaR	cspF	cdaR	0.35305	0.274061	0.17169
cspF~chbR	cspF	chbR	0.0811623	-0.0670333	0.0616155
cspF~chpS	cspF	chpS	0.05097	0.347027	0.00509269
cspF~cnu	cspF	cnu	-0.00157464	-0.452512	0.0495843
cspF~comR	cspF	comR	0.167524	0.298871	0.212394
cspF~cpxR	cspF	cpxR	-0.0193965	-0.126331	-0.044894
cspF~cra	cspF	cra	0.306863	-0.441222	0.0173896
cspF~creB	cspF	creB	0.0668259	-0.0399814	0.0235506
cspF~crl	cspF	crl	0.176922	-0.146525	-0.00938931
cspF~crp	cspF	crp	0.30211	0.108591	0.0241741
cspF~csgD	cspF	csgD	0.149831	-0.0869165	0.0812145
cspF~csiR	cspF	csiR	0.0563659	0.424842	0.239625
cspF~cspA	cspF	cspA	0.0830244	0.0679946	0.0584158
cspF~cspB	cspF	cspB	0.205294	0.456806	0.261372
cspF~cspC	cspF	cspC	0.0230536	0.341978	0.208343
cspF~cspD	cspF	cspD	0.142608	0.274548	0.0819609
cspF~cspE	cspF	cspE	0.265829	0.216352	0.0816741
cspG~aaeR	cspG	aaeR	0.130888	0.319987	0.184218
cspG~abgR	cspG	abgR	-0.0252009	1	0.227498
cspG~acrR	cspG	acrR	0.184832	-0.981928	0.0887053
cspG~ada	cspG	ada	0.0426653	-0.207456	0.0683909
cspG~adiY	cspG	adiY	-0.0194651	0.0919438	0.237264
cspG~agaR	cspG	agaR	0.0235976	-0.15747	0.105274
cspG~aidB	cspG	aidB	0.0233671	-0.550627	0.147483
cspG~allR	cspG	allR	0.0153993	-0.000605937	0.0646999
cspG~allS	cspG	allS	0.134175	-0.585509	0.14544
cspG~alpA	cspG	alpA	0.0242378	-0.0157862	0.225786
cspG~appY	cspG	appY	-0.0397178	0.368562	0.161152
cspG~araC	cspG	araC	0.00149693	-0.0761702	0.0827046
cspG~arcA	cspG	arcA	-0.00293519	-0.475469	0.0388397
cspG~argP	cspG	argP	-0.0432637	0.321494	0.123967
cspG~argR	cspG	argR	-0.0118798	0.105886	0.254656
cspG~arsR	cspG	arsR	-0.10071	0.34739	0.177558
cspG~ascG	cspG	ascG	0.123399	0.0106842	0.0117128
cspG~asnC	cspG	asnC	0.0101913	0.393847	0.154581
cspG~atoC	cspG	atoC	0.172184	0.165808	0.195212
cspG~baeR	cspG	baeR	0.120622	-0.037928	0.0773946
cspG~basR	cspG	basR	0.109052	0.0889281	0.19805
cspG~bdcR	cspG	bdcR	0.149471	0.452398	0.158511
cspG~betI	cspG	betI	0.198629	-0.257958	0.181162
cspG~bglJ	cspG	bglJ	0.0395895	0.00341064	0.248261
cspG~birA	cspG	birA	-0.0395816	0.000493391	0.153193
cspG~bluR	cspG	bluR	0.130035	0.105242	0.172213
cspG~bolA	cspG	bolA	0.129756	0.215785	0.181155
cspG~cadC	cspG	cadC	-0.098795	0.279926	0.0510726
cspG~caiF	cspG	caiF	0.143902	0.0448566	0.215999
cspG~cbl	cspG	cbl	0.0330757	-0.333597	0.120528
cspG~cdaR	cspG	cdaR	0.108671	0.120227	0.264117
cspG~chbR	cspG	chbR	0.0762994	-0.0452408	0.0171095
cspG~chpS	cspG	chpS	0.0259125	0.0709798	-0.114084
cspG~cnu	cspG	cnu	-0.0921788	-0.110934	0.092305
cspG~comR	cspG	comR	-0.0149665	0.267947	0.14676
cspG~cpxR	cspG	cpxR	-0.0745619	0.0458558	0.0641081
cspG~cra	cspG	cra	0.0111255	-0.213152	0.0473221
cspG~creB	cspG	creB	0.127343	-0.0432806	0.0592748
cspG~crl	cspG	crl	-0.0403401	-0.0904303	-0.0342315
cspG~crp	cspG	crp	0.0301034	0.33445	0.113546
cspG~csgD	cspG	csgD	0.0227264	-0.221446	0.119273
cspG~csiR	cspG	csiR	0.150297	0.346773	0.257119
cspG~cspA	cspG	cspA	0.247951	-0.0924191	-0.0480328
cspG~cspB	cspG	cspB	0.131389	0.217125	0.169357
cspG~cspC	cspG	cspC	0.0395339	0.283487	0.167314
cspG~cspD	cspG	cspD	0.019792	0.250436	0.147118
cspG~cspE	cspG	cspE	0.171463	0.345868	-0.0129907
cspG~cspF	cspG	cspF	0.0857453	0.322323	0.260899
cspH~aaeR	cspH	aaeR	0.127447	0.391992	0.16137
cspH~abgR	cspH	abgR	0.151934	1	0.185158
cspH~acrR	cspH	acrR	0.0724963	-0.566533	0.189389
cspH~ada	cspH	ada	0.0899467	0.133226	0.100474
cspH~adiY	cspH	adiY	-0.0489217	0.0760274	0.0398344
cspH~agaR	cspH	agaR	0.214356	0.0850621	0.0337369
cspH~aidB	cspH	aidB	0.120972	0.124665	0.124837
cspH~allR	cspH	allR	0.124273	0.405213	0.0832471
cspH~allS	cspH	allS	0.02794	0.224856	0.18001
cspH~alpA	cspH	alpA	0.133981	0.038081	0.209755
cspH~appY	cspH	appY	0.139085	0.301751	0.249454
cspH~araC	cspH	araC	0.11942	-0.0824452	0.0694025
cspH~arcA	cspH	arcA	-0.101243	-0.231838	-0.100985
cspH~argP	cspH	argP	0.0791446	0.0210246	0.129341
cspH~argR	cspH	argR	0.0749347	-0.243524	0.18871
cspH~arsR	cspH	arsR	0.193339	0.192487	0.171976
cspH~ascG	cspH	ascG	0.176644	0.303517	0.175224
cspH~asnC	cspH	asnC	-0.133901	0.266226	0.00303762
cspH~atoC	cspH	atoC	0.0906246	0.581228	0.165972
cspH~baeR	cspH	baeR	0.334474	0.294849	0.181606
cspH~basR	cspH	basR	-0.0895411	0.180221	0.226158
cspH~bdcR	cspH	bdcR	0.221381	0.331743	0.233508
cspH~betI	cspH	betI	0.0817956	0.115796	0.069417
cspH~bglJ	cspH	bglJ	0.0175768	-0.0224802	0.107434
cspH~birA	cspH	birA	0.196801	0.071951	0.10662
cspH~bluR	cspH	bluR	-0.18452	0.254741	0.104962
cspH~bolA	cspH	bolA	0.0236983	0.225112	0.278221
cspH~cadC	cspH	cadC	0.321356	-0.0174082	0.0606499
cspH~caiF	cspH	caiF	-0.131253	-0.435435	-0.00649029
cspH~cbl	cspH	cbl	0.119831	0.224721	0.24388
cspH~cdaR	cspH	cdaR	0.24062	0.422936	0.228628
cspH~chbR	cspH	chbR	-0.0975579	0.0548277	-0.0368288
cspH~chpS	cspH	chpS	-0.0432814	0.261203	-0.00831554
cspH~cnu	cspH	cnu	-0.129699	-0.0970815	0.150141
cspH~comR	cspH	comR	-0.019938	0.0666914	-0.00722637
cspH~cpxR	cspH	cpxR	0.0221169	-0.0657148	-0.0383874
cspH~cra	cspH	cra	0.0200092	-0.190791	-0.0218507
cspH~creB	cspH	creB	0.122755	-0.175661	0.0435649
cspH~crl	cspH	crl	0.109572	-0.40846	0.0604008
cspH~crp	cspH	crp	0.161705	-0.108621	0.0466297
cspH~csgD	cspH	csgD	0.120062	-0.114115	0.287419
cspH~csiR	cspH	csiR	0.532737	0.457039	0.325979
cspH~cspA	cspH	cspA	0.147024	-0.0350038	0.0947234
cspH~cspB	cspH	cspB	-0.0145468	0.257359	0.0999975
cspH~cspC	cspH	cspC	0.00966591	0.163288	0.182068
cspH~cspD	cspH	cspD	-0.0611254	0.143772	0.0379413
cspH~cspE	cspH	cspE	0.180178	0.193383	0.151859
cspH~cspF	cspH	cspF	0.117847	0.343887	0.263967
cspH~cspG	cspH	cspG	0.132846	0.185765	0.237551
cspI~aaeR	cspI	aaeR	0.29136	0.19481	0.179352
cspI~abgR	cspI	abgR	0.297468	1	0.191391
cspI~acrR	cspI	acrR	-0.0872002	-0.423877	-0.0768318
cspI~ada	cspI	ada	0.115061	-0.990398	0.109026
cspI~adiY	cspI	adiY	0.273118	-0.862761	0.00299055
cspI~agaR	cspI	agaR	0.0755749	-0.666356	0.00118835
cspI~aidB	cspI	aidB	0.22229	0.415953	-0.120322
cspI~allR	cspI	allR	0.262431	-0.706632	0.20934
cspI~allS	cspI	allS	-0.0236422	-0.405693	0.175242
cspI~alpA	cspI	alpA	0.207062	0.397801	0.189697
cspI~appY	cspI	appY	0.25903	-0.0636604	0.271006
cspI~araC	cspI	araC	0.0704362	-0.579071	-0.0180766
cspI~arcA	cspI	arcA	-0.136473	0.0967976	0.049489
cspI~argP	cspI	argP	0.280575	-0.00490307	0.202062
cspI~argR	cspI	argR	0.0602616	-0.00317656	0.288532
cspI~arsR	cspI	arsR	0.296475	0.23333	0.15341
cspI~ascG	cspI	ascG	0.180418	0.449279	0.134988
cspI~asnC	cspI	asnC	0.133153	0.25157	-0.028401
cspI~atoC	cspI	atoC	0.152595	0.170982	0.203781
cspI~baeR	cspI	baeR	0.23611	0.230135	0.115309
cspI~basR	cspI	basR	0.157896	0.466461	0.0894262
cspI~bdcR	cspI	bdcR	0.225578	0.274544	0.0117484
cspI~betI	cspI	betI	0.171052	-0.0973365	0.000638519
cspI~bglJ	cspI	bglJ	0.089218	0.12568	0.0384641
cspI~birA	cspI	birA	0.218333	0.164571	0.146212
cspI~bluR	cspI	bluR	0.102959	0.0985209	-0.00299674
cspI~bolA	cspI	bolA	0.089617	0.103902	0.135683
cspI~cadC	cspI	cadC	0.315128	0.242582	0.0982474
cspI~caiF	cspI	caiF	0.056568	0.263179	0.0110171
cspI~cbl	cspI	cbl	0.358364	-0.297047	0.0349203
cspI~cdaR	cspI	cdaR	0.240446	0.354282	0.176408
cspI~chbR	cspI	chbR	-0.134442	0.248282	0.142853
cspI~chpS	cspI	chpS	0.101979	0.336123	0.0968774
cspI~cnu	cspI	cnu	0.0971938	0.0582703	0.183228
cspI~comR	cspI	comR	0.273522	0.0610281	0.160928
cspI~cpxR	cspI	cpxR	0.216366	-0.341095	-0.158151
cspI~cra	cspI	cra	0.275812	0.081643	0.148309
cspI~creB	cspI	creB	0.119796	0.0376863	-0.0663069
cspI~crl	cspI	crl	0.0866434	0.017496	-0.00860437
cspI~crp	cspI	crp	0.136858	-0.0664793	0.116624
cspI~csgD	cspI	csgD	0.10306	0.331421	0.221734
cspI~csiR	cspI	csiR	0.0765411	0.182735	0.21738
cspI~cspA	cspI	cspA	0.103778	0.0096745	0.0432268
cspI~cspB	cspI	cspB	0.0964522	0.469844	0.23349
cspI~cspC	cspI	cspC	-0.00948099	0.185861	0.123999
cspI~cspD	cspI	cspD	0.124972	0.146999	0.161762
cspI~cspE	cspI	cspE	0.0440562	0.223281	0.101837
cspI~cspF	cspI	cspF	0.116836	0.232892	0.209669
cspI~cspG	cspI	cspG	-0.0621025	0.231229	0.159456
cspI~cspH	cspI	cspH	0.115492	0.0822623	0.173116
cueR~aaeR	cueR	aaeR	-0.000967618	0.157266	-0.0675106
cueR~abgR	cueR	abgR	0.0426743	-1	0.0625162
cueR~acrR	cueR	acrR	0.00225609	0.992794	0.0329545
cueR~ada	cueR	ada	0.00834957	0.708872	0.110225
cueR~adiY	cueR	adiY	-0.0180283	-0.16409	-0.0586609
cueR~agaR	cueR	agaR	-0.0166228	0.81341	-0.0474282
cueR~aidB	cueR	aidB	0.138001	-0.338285	0.11105
cueR~allR	cueR	allR	0.0725358	-0.123999	0.013398
cueR~allS	cueR	allS	-0.0494274	0.561142	0.0254112
cueR~alpA	cueR	alpA	0.112509	0.118601	0.0149995
cueR~appY	cueR	appY	0.0130747	0.203407	0.072163
cueR~araC	cueR	araC	-0.0719921	0.602748	-0.121644
cueR~arcA	cueR	arcA	-0.0642433	0.727385	0.140421
cueR~argP	cueR	argP	-0.0560821	0.275017	0.0360117
cueR~argR	cueR	argR	-0.0827712	0.234641	0.0281575
cueR~arsR	cueR	arsR	-0.111605	-0.211391	0.0496726
cueR~ascG	cueR	ascG	-0.0106557	-0.0286867	0.0319375
cueR~asnC	cueR	asnC	-0.103996	-0.0330508	-0.254797
cueR~atoC	cueR	atoC	0.00779225	0.0313927	-0.0405513
cueR~baeR	cueR	baeR	0.27422	-0.0146342	-0.0496195
cueR~basR	cueR	basR	-0.0837106	0.404231	0.0232237
cueR~bdcR	cueR	bdcR	0.0310577	-0.160503	0.0240222
cueR~betI	cueR	betI	0.116774	-0.252595	0.00440854
cueR~bglJ	cueR	bglJ	-0.0532158	0.106629	-0.0534786
cueR~birA	cueR	birA	-0.040785	0.00284899	-0.135381
cueR~bluR	cueR	bluR	0.0416832	0.139762	0.0195409
cueR~bolA	cueR	bolA	0.0710145	0.0690926	-0.0410836
cueR~cadC	cueR	cadC	-0.0583172	-0.100405	-0.0687429
cueR~caiF	cueR	caiF	-0.0339215	0.69489	-0.0913281
cueR~cbl	cueR	cbl	0.0217115	-0.335859	0.000909993
cueR~cdaR	cueR	cdaR	0.0863043	-0.02476	-0.128844
cueR~chbR	cueR	chbR	0.0576456	0.226197	0.0350288
cueR~chpS	cueR	chpS	0.00242254	0.0579005	-0.0897846
cueR~cnu	cueR	cnu	-0.00338998	0.134734	-0.00771016
cueR~comR	cueR	comR	-0.0147064	0.376362	0.128284
cueR~cpxR	cueR	cpxR	-0.196903	0.434154	-0.0762253
cueR~cra	cueR	cra	0.126286	-0.305429	0.0962705
cueR~creB	cueR	creB	0.0463867	0.362162	0.0201412
cueR~crl	cueR	crl	0.0551311	0.279684	0.0517665
cueR~crp	cueR	crp	0.0300079	0.324243	-0.0366739
cueR~csgD	cueR	csgD	0.0291079	0.216477	0.050274
cueR~csiR	cueR	csiR	0.13549	-0.0442517	-0.129993
cueR~cspA	cueR	cspA	0.156943	-0.212049	-0.036185
cueR~cspB	cueR	cspB	-0.063352	0.121789	0.11903
cueR~cspC	cueR	cspC	0.0545315	0.0317578	-0.0515634
cueR~cspD	cueR	cspD	-0.0731421	0.55897	-0.0295067
cueR~cspE	cueR	cspE	0.189545	0.492511	0.110037
cueR~cspF	cueR	cspF	0.190051	0.0402816	-0.0500318
cueR~cspG	cueR	cspG	0.0516413	0.249594	-0.123672
cueR~cspH	cueR	cspH	0.229949	-0.165199	-0.0152942
cueR~cspI	cueR	cspI	0.0789231	0.13272	0.0524172
cusR~aaeR	cusR	aaeR	0.26691	0.439157	0.346478
cusR~abgR	cusR	abgR	0.306486	1	0.116393
cusR~acrR	cusR	acrR	0.0639809	-0.651077	0.0787007
cusR~ada	cusR	ada	-0.00333418	0.143212	-0.016895
cusR~adiY	cusR	adiY	0.382369	-0.207173	0.179463
cusR~agaR	cusR	agaR	0.210129	0.155071	0.10789
cusR~aidB	cusR	aidB	0.132223	-0.0228961	0.00662427
cusR~allR	cusR	allR	0.322426	0.440928	0.246467
cusR~allS	cusR	allS	0.0332526	0.284984	0.151917
cusR~alpA	cusR	alpA	0.11302	0.677963	0.251764
cusR~appY	cusR	appY	0.296062	0.737162	0.143236
cusR~araC	cusR	araC	0.0832079	-0.0178039	0.129079
cusR~arcA	cusR	arcA	0.0816516	-0.285711	0.0313455
cusR~argP	cusR	argP	0.215165	0.0477287	0.185009
cusR~argR	cusR	argR	0.140188	-0.222625	0.22316
cusR~arsR	cusR	arsR	0.322439	0.312913	0.128165
cusR~ascG	cusR	ascG	0.167073	0.350652	0.165144
cusR~asnC	cusR	asnC	0.224256	0.42362	0.0373448
cusR~atoC	cusR	atoC	-0.0664381	0.523291	0.180596
cusR~baeR	cusR	baeR	0.0828193	0.0761387	0.0881904
cusR~basR	cusR	basR	0.157935	0.425148	0.213179
cusR~bdcR	cusR	bdcR	0.237529	0.0615694	0.195066
cusR~betI	cusR	betI	0.16208	0.0110069	0.0125257
cusR~bglJ	cusR	bglJ	0.335045	-0.13446	0.156027
cusR~birA	cusR	birA	0.305175	0.592889	0.16274
cusR~bluR	cusR	bluR	0.248667	0.353278	0.115752
cusR~bolA	cusR	bolA	0.0797594	0.465819	0.194121
cusR~cadC	cusR	cadC	0.120664	0.35543	0.0992515
cusR~caiF	cusR	caiF	0.39802	0.182862	0.118322
cusR~cbl	cusR	cbl	0.179722	-0.206917	0.201451
cusR~cdaR	cusR	cdaR	0.227576	0.0657784	0.201381
cusR~chbR	cusR	chbR	-0.0296647	-0.164078	-0.0235476
cusR~chpS	cusR	chpS	0.063212	0.0311634	0.0145067
cusR~cnu	cusR	cnu	-0.0758994	-0.210044	0.196545
cusR~comR	cusR	comR	0.218624	0.498391	0.17028
cusR~cpxR	cusR	cpxR	0.110055	-0.0252498	-0.0403415
cusR~cra	cusR	cra	0.404112	-0.385807	0.0590512
cusR~creB	cusR	creB	0.110893	-0.232655	-0.0979383
cusR~crl	cusR	crl	0.083792	-0.217427	-0.0879806
cusR~crp	cusR	crp	0.0787821	0.17949	0.00335249
cusR~csgD	cusR	csgD	0.131503	-0.135642	0.0886744
cusR~csiR	cusR	csiR	0.0343351	0.282472	0.134071
cusR~cspA	cusR	cspA	0.101955	-0.141741	-0.0158336
cusR~cspB	cusR	cspB	0.191376	0.217798	0.0221431
cusR~cspC	cusR	cspC	0.0318657	0.182487	0.0817456
cusR~cspD	cusR	cspD	0.183938	0.263762	0.17506
cusR~cspE	cusR	cspE	0.136605	0.39876	0.173059
cusR~cspF	cusR	cspF	0.303633	0.335768	0.212383
cusR~cspG	cusR	cspG	0.0254156	0.489825	0.167972
cusR~cspH	cusR	cspH	-0.11334	0.230223	0.141504
cusR~cspI	cusR	cspI	0.344247	0.385895	0.23214
cusR~cueR	cusR	cueR	-0.0316436	0.226464	-0.0865596
cynR~aaeR	cynR	aaeR	0.398863	-0.0323904	0.257251
cynR~abgR	cynR	abgR	0.277705	1	0.15161
cynR~acrR	cynR	acrR	0.145615	-0.589234	0.203168
cynR~ada	cynR	ada	0.117034	0.105732	0.057977
cynR~adiY	cynR	adiY	0.416688	0.445705	0.237333
cynR~agaR	cynR	agaR	0.214036	-0.122792	0.101964
cynR~aidB	cynR	aidB	0.235422	0.0924049	0.218799
cynR~allR	cynR	allR	0.29317	0.104413	0.0619161
cynR~allS	cynR	allS	0.279278	-0.0590608	0.262193
cynR~alpA	cynR	alpA	0.193717	0.0750738	0.269831
cynR~appY	cynR	appY	0.375739	0.497021	0.222901
cynR~araC	cynR	araC	0.144583	-0.235102	0.172082
cynR~arcA	cynR	arcA	0.0763198	-0.652684	-0.0541572
cynR~argP	cynR	argP	0.264525	0.418169	0.191329
cynR~argR	cynR	argR	0.132247	0.266649	0.133998
cynR~arsR	cynR	arsR	0.327642	0.225236	0.0705384
cynR~ascG	cynR	ascG	0.193881	0.127577	0.0735316
cynR~asnC	cynR	asnC	0.221136	-0.0808746	-0.0669965
cynR~atoC	cynR	atoC	-0.0249665	0.326982	-0.0358776
cynR~baeR	cynR	baeR	0.173474	0.534482	0.157626
cynR~basR	cynR	basR	0.166233	0.0473023	0.236056
cynR~bdcR	cynR	bdcR	0.351767	0.0248881	0.15785
cynR~betI	cynR	betI	0.233231	-0.258226	0.0865464
cynR~bglJ	cynR	bglJ	0.114916	0.189094	0.0483399
cynR~birA	cynR	birA	0.393864	-0.0532816	0.159652
cynR~bluR	cynR	bluR	0.263383	0.126867	0.220967
cynR~bolA	cynR	bolA	0.121924	0.336882	0.286395
cynR~cadC	cynR	cadC	0.279916	-0.216194	0.0535422
cynR~caiF	cynR	caiF	0.373261	0.203651	0.160577
cynR~cbl	cynR	cbl	0.195442	-0.417908	0.210831
cynR~cdaR	cynR	cdaR	0.280014	0.216329	0.299353
cynR~chbR	cynR	chbR	-0.0132035	0.157986	0.045643
cynR~chpS	cynR	chpS	0.118479	0.194584	-0.0304435
cynR~cnu	cynR	cnu	-0.0947951	-0.121119	0.180104
cynR~comR	cynR	comR	0.256152	0.418366	0.0266962
cynR~cpxR	cynR	cpxR	0.173593	-0.00968565	0.111553
cynR~cra	cynR	cra	0.422342	-0.206567	0.0126063
cynR~creB	cynR	creB	0.160136	0.265966	-0.031294
cynR~crl	cynR	crl	0.122729	-0.124721	-0.0167438
cynR~crp	cynR	crp	0.161969	-0.200589	-0.107864
cynR~csgD	cynR	csgD	0.186543	-0.15425	0.228272
cynR~csiR	cynR	csiR	0.0859711	0.265653	0.160952
cynR~cspA	cynR	cspA	0.0646527	-0.135851	-0.056754
cynR~cspB	cynR	cspB	0.188197	-0.0235923	0.1394
cynR~cspC	cynR	cspC	-0.0137572	0.205686	0.0302531
cynR~cspD	cynR	cspD	0.183273	0.194624	0.0656402
cynR~cspE	cynR	cspE	0.212963	0.0993664	0.086821
cynR~cspF	cynR	cspF	0.311956	0.0640161	0.105678
cynR~cspG	cynR	cspG	0.0496455	0.240934	0.178461
cynR~cspH	cynR	cspH	-0.0255311	0.196153	0.24182
cynR~cspI	cynR	cspI	0.414178	0.454797	0.104049
cynR~cueR	cynR	cueR	0.0744747	0.211341	0.0628817
cynR~cusR	cynR	cusR	0.458403	0.278736	0.228302
cysB~aaeR	cysB	aaeR	0.226298	0.132011	0.0224155
cysB~abgR	cysB	abgR	0.132847	0	0.15091
cysB~acrR	cysB	acrR	0.0657588	0	0.0900693
cysB~ada	cysB	ada	0.188216	0	0.0637709
cysB~adiY	cysB	adiY	0.115672	0	0.075585
cysB~agaR	cysB	agaR	0.0104209	0	-0.0278052
cysB~aidB	cysB	aidB	-0.0135148	-1	-0.028575
cysB~allR	cysB	allR	0.0345353	-0.630451	0.00335443
cysB~allS	cysB	allS	0.0955788	-0.953464	-0.0643418
cysB~alpA	cysB	alpA	0.138557	0.321692	-0.0192009
cysB~appY	cysB	appY	0.127937	0.603278	-0.114941
cysB~araC	cysB	araC	0.0724501	0.326259	0.1199
cysB~arcA	cysB	arcA	0.0137944	-0.359776	-0.0940979
cysB~argP	cysB	argP	0.111968	0.932508	0.0877436
cysB~argR	cysB	argR	0.0129294	-0.0854609	-0.00137612
cysB~arsR	cysB	arsR	0.0355139	0.558983	0.0467128
cysB~ascG	cysB	ascG	0.0819935	0.354049	0.190177
cysB~asnC	cysB	asnC	0.0521636	-0.109414	0.0721503
cysB~atoC	cysB	atoC	-0.0135966	-0.040221	0.0941608
cysB~baeR	cysB	baeR	0.0669094	0.0664101	0.0357103
cysB~basR	cysB	basR	0.00724169	0.463447	-0.0467542
cysB~bdcR	cysB	bdcR	0.0927856	-0.451865	0.0371491
cysB~betI	cysB	betI	-0.0467517	-0.211823	-0.00205533
cysB~bglJ	cysB	bglJ	-0.0935632	-0.310096	-0.197531
cysB~birA	cysB	birA	0.119105	0.302453	-0.129739
cysB~bluR	cysB	bluR	0.227908	0.199534	-0.0712162
cysB~bolA	cysB	bolA	0.07432	0.145096	0.0344709
cysB~cadC	cysB	cadC	0.0339658	0.0595744	-0.00767329
cysB~caiF	cysB	caiF	0.128166	0.0562257	0.0094097
cysB~cbl	cysB	cbl	0.00412072	-0.118191	-0.14301
cysB~cdaR	cysB	cdaR	-0.0255393	0.0408994	-0.00324976
cysB~chbR	cysB	chbR	-0.114701	0.0345202	0.0363816
cysB~chpS	cysB	chpS	0.00628056	-0.479403	-0.0164068
cysB~cnu	cysB	cnu	0.034104	0.0877508	0.0440699
cysB~comR	cysB	comR	0.0795626	0.177545	-0.135113
cysB~cpxR	cysB	cpxR	0.15377	-0.344909	0.168373
cysB~cra	cysB	cra	0.0678269	-0.114319	0.178536
cysB~creB	cysB	creB	0.08825	0.341735	0.0508216
cysB~crl	cysB	crl	0.0136905	0.0630065	0.117794
cysB~crp	cysB	crp	0.0152097	0.0214164	0.002299
cysB~csgD	cysB	csgD	0.234002	0.0230356	0.126092
cysB~csiR	cysB	csiR	0.0912899	0.0731088	-0.0342404
cysB~cspA	cysB	cspA	-0.0121215	0.0907806	0.0630243
cysB~cspB	cysB	cspB	-0.0629441	-0.0479121	-0.0487582
cysB~cspC	cysB	cspC	0.0572638	-0.00293003	0.0670083
cysB~cspD	cysB	cspD	0.161187	0.0541083	-0.0674868
cysB~cspE	cysB	cspE	0.0235235	-0.0908203	-0.00453323
cysB~cspF	cysB	cspF	0.0772568	0.096163	-0.0288408
cysB~cspG	cysB	cspG	0.0158587	0.288683	0.0529925
cysB~cspH	cysB	cspH	0.0829512	-0.12694	-0.0800393
cysB~cspI	cysB	cspI	-0.0583476	0.300228	-0.0359021
cysB~cueR	cysB	cueR	0.0665043	-0.286285	0.0332068
cysB~cusR	cysB	cusR	0.073164	0.753081	0.130058
cysB~cynR	cysB	cynR	0.172079	0.479026	0.0449118
cytR~aaeR	cytR	aaeR	0.278914	0.0919829	0.0521624
cytR~abgR	cytR	abgR	0.153692	1	0.106917
cytR~acrR	cytR	acrR	-0.0560503	-0.0657934	-0.0766936
cytR~ada	cytR	ada	0.0381203	0.696344	0.168513
cytR~adiY	cytR	adiY	0.101575	0.553336	0.21332
cytR~agaR	cytR	agaR	-0.00811519	0.459018	0.0960914
cytR~aidB	cytR	aidB	0.0370522	-0.890295	0.117825
cytR~allR	cytR	allR	0.0243923	0.596136	0.0257612
cytR~allS	cytR	allS	-0.0857474	0.590918	-0.0648721
cytR~alpA	cytR	alpA	0.126153	-0.187507	0.219833
cytR~appY	cytR	appY	0.130948	0.262528	0.192261
cytR~araC	cytR	araC	0.0996122	0.571128	0.180025
cytR~arcA	cytR	arcA	-0.0879731	0.264312	-0.0419947
cytR~argP	cytR	argP	0.0276636	0.0448297	0.0526957
cytR~argR	cytR	argR	-0.132056	-0.227749	0.103313
cytR~arsR	cytR	arsR	0.0141153	-0.388752	-0.0271263
cytR~ascG	cytR	ascG	0.0868863	0.108804	0.00462441
cytR~asnC	cytR	asnC	0.0411965	0.0496601	0.084436
cytR~atoC	cytR	atoC	0.11391	0.0952706	0.0909984
cytR~baeR	cytR	baeR	0.0392658	0.220935	0.18957
cytR~basR	cytR	basR	0.198822	0.425376	0.208626
cytR~bdcR	cytR	bdcR	0.189763	0.0114852	0.108126
cytR~betI	cytR	betI	0.0667971	0.208931	0.139473
cytR~bglJ	cytR	bglJ	0.0588933	-0.417692	0.253493
cytR~birA	cytR	birA	0.0458674	0.0544683	0.167772
cytR~bluR	cytR	bluR	0.256991	0.182828	0.0523091
cytR~bolA	cytR	bolA	0.0961216	-0.00987225	0.227494
cytR~cadC	cytR	cadC	0.0438147	0.00901352	0.0120179
cytR~caiF	cytR	caiF	0.378614	-0.230216	0.0736569
cytR~cbl	cytR	cbl	0.00398737	0.235989	0.112505
cytR~cdaR	cytR	cdaR	0.121718	0.0885637	0.133599
cytR~chbR	cytR	chbR	-0.0639385	-0.035838	-0.013615
cytR~chpS	cytR	chpS	0.0198019	0.251402	0.120724
cytR~cnu	cytR	cnu	0.0812539	0.0240256	0.00596916
cytR~comR	cytR	comR	0.16618	0.178688	0.0590818
cytR~cpxR	cytR	cpxR	0.0561922	0.286313	0.0577436
cytR~cra	cytR	cra	0.128177	-0.187621	0.080419
cytR~creB	cytR	creB	0.0780904	-0.138085	-0.0291751
cytR~crl	cytR	crl	0.0593184	-0.0481279	-0.0166397
cytR~crp	cytR	crp	0.0534313	0.102246	0.0523951
cytR~csgD	cytR	csgD	0.108733	0.131463	0.115622
cytR~csiR	cytR	csiR	-0.173405	-0.0812101	0.0102698
cytR~cspA	cytR	cspA	0.111605	0.0859172	-0.110498
cytR~cspB	cytR	cspB	-0.00957821	0.160302	0.0835396
cytR~cspC	cytR	cspC	0.0890393	0.189246	0.21436
cytR~cspD	cytR	cspD	0.0931709	-0.129229	-0.0659807
cytR~cspE	cytR	cspE	0.14843	0.079666	-0.0587367
cytR~cspF	cytR	cspF	0.0825522	0.113491	0.0695793
cytR~cspG	cytR	cspG	0.126055	0.122746	0.138722
cytR~cspH	cytR	cspH	-0.230784	0.0600325	0.125101
cytR~cspI	cytR	cspI	0.180495	0.218088	0.0518886
cytR~cueR	cytR	cueR	0.0890722	-0.117575	-0.0361643
cytR~cusR	cytR	cusR	0.272205	0.0975845	0.0441966
cytR~cynR	cytR	cynR	0.15006	0.194556	0.235374
cytR~cysB	cytR	cysB	-0.0736271	0.0303974	0.00511424
dctR~aaeR	dctR	aaeR	0.254289	-0.0749917	0.183271
dctR~abgR	dctR	abgR	0.205436	1	0.241089
dctR~acrR	dctR	acrR	0.13949	-0.999254	0.0798353
dctR~ada	dctR	ada	0.217745	-0.525258	0.170006
dctR~adiY	dctR	adiY	0.222572	0.674013	0.175222
dctR~agaR	dctR	agaR	0.160792	-0.0892483	0.059821
dctR~aidB	dctR	aidB	0.262618	0.451848	0.25945
dctR~allR	dctR	allR	0.190811	-0.506108	0.0806713
dctR~allS	dctR	allS	-0.0656451	-0.467338	0.109811
dctR~alpA	dctR	alpA	0.180266	-0.59648	0.104782
dctR~appY	dctR	appY	0.270145	-0.496247	0.196845
dctR~araC	dctR	araC	0.0742585	-0.158521	0.0727743
dctR~arcA	dctR	arcA	-0.0964514	-0.333511	-0.101545
dctR~argP	dctR	argP	0.209783	0.162834	0.138483
dctR~argR	dctR	argR	0.106429	0.441325	0.212637
dctR~arsR	dctR	arsR	0.281843	0.154547	0.141715
dctR~ascG	dctR	ascG	0.147572	-0.342276	0.127822
dctR~asnC	dctR	asnC	0.254611	-0.31771	0.227126
dctR~atoC	dctR	atoC	0.192359	-0.154591	0.238154
dctR~baeR	dctR	baeR	0.0723038	0.249941	0.286994
dctR~basR	dctR	basR	0.289847	-0.280277	0.204734
dctR~bdcR	dctR	bdcR	0.145135	0.324886	0.154803
dctR~betI	dctR	betI	0.19135	-0.401869	0.199824
dctR~bglJ	dctR	bglJ	0.0618266	-0.128665	0.0847527
dctR~birA	dctR	birA	0.08112	-0.270204	0.21829
dctR~bluR	dctR	bluR	0.177129	0.32596	0.209473
dctR~bolA	dctR	bolA	0.0596881	0.0433822	0.244395
dctR~cadC	dctR	cadC	0.284364	-0.223947	-0.0720393
dctR~caiF	dctR	caiF	0.12955	-0.148274	0.0801247
dctR~cbl	dctR	cbl	0.120561	-0.309157	0.104292
dctR~cdaR	dctR	cdaR	0.0313847	0.0539662	0.374144
dctR~chbR	dctR	chbR	-0.0661903	-0.219802	0.0984244
dctR~chpS	dctR	chpS	-0.022565	0.110732	0.153337
dctR~cnu	dctR	cnu	-0.0111887	0.0949211	0.101007
dctR~comR	dctR	comR	0.0944811	-0.0618812	-0.0406245
dctR~cpxR	dctR	cpxR	-0.0265815	-0.0821745	-0.025027
dctR~cra	dctR	cra	0.182367	-0.218177	0.0421487
dctR~creB	dctR	creB	0.185448	0.0370685	0.114074
dctR~crl	dctR	crl	0.225939	0.0909568	-0.0310843
dctR~crp	dctR	crp	0.114979	-0.188573	0.0184369
dctR~csgD	dctR	csgD	0.107323	0.154459	0.0890125
dctR~csiR	dctR	csiR	0.00130273	0.149352	0.205489
dctR~cspA	dctR	cspA	0.13303	-0.306017	0.106252
dctR~cspB	dctR	cspB	0.0702785	0.321118	0.00708374
dctR~cspC	dctR	cspC	0.0995106	0.240824	0.159672
dctR~cspD	dctR	cspD	-0.00918795	-0.0964541	-0.0281339
dctR~cspE	dctR	cspE	0.17555	-0.0334502	0.145661
dctR~cspF	dctR	cspF	0.0967546	0.0723348	0.196383
dctR~cspG	dctR	cspG	-0.0673365	0.213322	0.206377
dctR~cspH	dctR	cspH	0.167672	0.191708	0.309756
dctR~cspI	dctR	cspI	0.24107	0.241965	0.0838768
dctR~cueR	dctR	cueR	0.0951375	-0.0417191	0.0694459
dctR~cusR	dctR	cusR	0.212769	0.184056	0.210539
dctR~cynR	dctR	cynR	0.139012	0.474083	0.195272
dctR~cysB	dctR	cysB	0.0516225	-0.0809863	-0.0392053
dctR~cytR	dctR	cytR	0.0992429	0.437961	0.18166
dcuR~aaeR	dcuR	aaeR	0.2898	0.284356	0.170597
dcuR~abgR	dcuR	abgR	0.285815	1	0.23602
dcuR~acrR	dcuR	acrR	0.123893	-0.591486	0.103502
dcuR~ada	dcuR	ada	0.0114833	0.349742	0.0843196
dcuR~adiY	dcuR	adiY	0.431876	-0.23759	0.202792
dcuR~agaR	dcuR	agaR	0.231647	-0.255668	0.052118
dcuR~aidB	dcuR	aidB	0.326908	-0.576102	0.131414
dcuR~allR	dcuR	allR	0.253201	0.0669862	0.102486
dcuR~allS	dcuR	allS	0.174897	0.351386	0.053084
dcuR~alpA	dcuR	alpA	0.182729	0.533999	0.00508075
dcuR~appY	dcuR	appY	0.340143	0.446092	0.241132
dcuR~araC	dcuR	araC	0.0478956	-0.0543434	0.139159
dcuR~arcA	dcuR	arcA	-0.00172415	0.364368	-0.0814953
dcuR~argP	dcuR	argP	0.264163	-0.159907	0.0849057
dcuR~argR	dcuR	argR	0.190652	-0.484147	0.130046
dcuR~arsR	dcuR	arsR	0.370946	0.111096	0.158003
dcuR~ascG	dcuR	ascG	0.185035	-0.100356	-0.00728274
dcuR~asnC	dcuR	asnC	0.201716	-0.0784448	-0.0376778
dcuR~atoC	dcuR	atoC	-0.0314742	-0.0925811	0.105227
dcuR~baeR	dcuR	baeR	0.191635	-0.316756	0.251701
dcuR~basR	dcuR	basR	0.167468	0.286201	0.232513
dcuR~bdcR	dcuR	bdcR	0.195279	0.340947	0.142608
dcuR~betI	dcuR	betI	0.230725	0.366068	0.109556
dcuR~bglJ	dcuR	bglJ	0.153322	-0.145743	0.155025
dcuR~birA	dcuR	birA	0.370976	-0.0544927	0.260573
dcuR~bluR	dcuR	bluR	0.110796	0.0424909	0.105664
dcuR~bolA	dcuR	bolA	0.0571043	0.22233	0.105438
dcuR~cadC	dcuR	cadC	0.540641	-0.179129	0.0163545
dcuR~caiF	dcuR	caiF	0.414146	-0.150403	0.0722061
dcuR~cbl	dcuR	cbl	0.274485	0.168329	0.0470184
dcuR~cdaR	dcuR	cdaR	0.1296	0.176432	0.166118
dcuR~chbR	dcuR	chbR	0.0226344	0.119647	-0.0340537
dcuR~chpS	dcuR	chpS	0.0691899	0.521551	0.0222549
dcuR~cnu	dcuR	cnu	0.151159	0.213472	0.0725728
dcuR~comR	dcuR	comR	0.147603	0.0769376	0.00850797
dcuR~cpxR	dcuR	cpxR	0.137772	0.505626	0.198768
dcuR~cra	dcuR	cra	0.414928	-0.0070244	-0.0695274
dcuR~creB	dcuR	creB	0.166876	-0.095051	0.127254
dcuR~crl	dcuR	crl	0.124527	-0.0627376	-0.05957
dcuR~crp	dcuR	crp	0.145231	0.0181406	0.10227
dcuR~csgD	dcuR	csgD	0.0447956	-0.0504508	-0.0746792
dcuR~csiR	dcuR	csiR	0.0836151	0.0813846	0.112384
dcuR~cspA	dcuR	cspA	0.0881229	-0.106709	-0.0897158
dcuR~cspB	dcuR	cspB	0.113523	0.116197	0.0715757
dcuR~cspC	dcuR	cspC	0.0133246	0.115873	0.110661
dcuR~cspD	dcuR	cspD	-0.000183008	0.0230235	0.070352
dcuR~cspE	dcuR	cspE	0.063494	0.383991	0.156494
dcuR~cspF	dcuR	cspF	0.180173	0.00884246	0.145524
dcuR~cspG	dcuR	cspG	-0.00778147	-0.0199852	0.119689
dcuR~cspH	dcuR	cspH	0.14196	0.301233	0.20764
dcuR~cspI	dcuR	cspI	0.212063	0.154593	0.00593458
dcuR~cueR	dcuR	cueR	0.0730465	0.047501	-0.036863
dcuR~cusR	dcuR	cusR	0.222762	0.236408	0.207529
dcuR~cynR	dcuR	cynR	0.314882	0.213774	0.142309
dcuR~cysB	dcuR	cysB	0.11473	-0.0301284	0.0106612
dcuR~cytR	dcuR	cytR	0.136604	0.232918	0.295429
dcuR~dctR	dcuR	dctR	0.1898	0.322277	0.258844
deoR~aaeR	deoR	aaeR	0.0210593	0.380487	0.134485
deoR~abgR	deoR	abgR	0.0255463	1	0.155638
deoR~acrR	deoR	acrR	0.348347	-0.837497	0.00846801
deoR~ada	deoR	ada	-0.0717829	0.222257	0.0242698
deoR~adiY	deoR	adiY	0.115753	0.16284	0.120296
deoR~agaR	deoR	agaR	0.00852509	-0.453624	0.0966366
deoR~aidB	deoR	aidB	-0.0726611	-0.62817	0.0997099
deoR~allR	deoR	allR	0.0818844	-0.19878	0.212587
deoR~allS	deoR	allS	0.190844	-0.221698	0.00961798
deoR~alpA	deoR	alpA	0.0178172	0.231609	0.0990877
deoR~appY	deoR	appY	0.0277181	0.448463	0.204323
deoR~araC	deoR	araC	0.109886	0.256038	0.00268408
deoR~arcA	deoR	arcA	0.313301	0.0378026	-0.018801
deoR~argP	deoR	argP	-0.18727	0.428295	-0.00208539
deoR~argR	deoR	argR	0.0226139	-0.0436126	0.132081
deoR~arsR	deoR	arsR	0.0242421	0.660133	0.200368
deoR~ascG	deoR	ascG	0.0275208	-0.084998	0.0131065
deoR~asnC	deoR	asnC	0.0415597	0.135852	0.0215921
deoR~atoC	deoR	atoC	-0.0255486	0.171791	0.0985333
deoR~baeR	deoR	baeR	0.0784838	-0.0391816	0.218401
deoR~basR	deoR	basR	-0.0762404	-0.0350969	0.175676
deoR~bdcR	deoR	bdcR	0.092858	0.13122	0.120798
deoR~betI	deoR	betI	-0.0439662	-0.404544	0.0457678
deoR~bglJ	deoR	bglJ	0.152237	0.331947	0.21312
deoR~birA	deoR	birA	-0.0620674	-0.46532	0.051199
deoR~bluR	deoR	bluR	0.186038	-0.164025	0.0710393
deoR~bolA	deoR	bolA	0.07266	0.0327797	0.0551181
deoR~cadC	deoR	cadC	-0.14714	-0.361305	-0.00575099
deoR~caiF	deoR	caiF	0.194735	0.273147	0.0744542
deoR~cbl	deoR	cbl	-0.0791909	0.037386	0.171699
deoR~cdaR	deoR	cdaR	0.120573	-0.0942833	0.249736
deoR~chbR	deoR	chbR	-0.0418044	-0.113853	0.0945846
deoR~chpS	deoR	chpS	-0.00445728	0.0898064	-0.134611
deoR~cnu	deoR	cnu	-0.0290749	-0.166749	0.0272688
deoR~comR	deoR	comR	0.0871568	0.248403	0.135185
deoR~cpxR	deoR	cpxR	-0.0680825	-0.0301059	-0.00574908
deoR~cra	deoR	cra	0.078378	-0.309818	0.0727001
deoR~creB	deoR	creB	0.0278021	0.327198	-0.127727
deoR~crl	deoR	crl	0.0830341	0.0610923	0.0632364
deoR~crp	deoR	crp	0.133227	0.235188	0.12848
deoR~csgD	deoR	csgD	0.0353646	-0.4019	0.24527
deoR~csiR	deoR	csiR	0.0795679	0.415256	0.110753
deoR~cspA	deoR	cspA	0.0916785	0.109241	-0.0166668
deoR~cspB	deoR	cspB	0.0181103	0.417155	0.114947
deoR~cspC	deoR	cspC	0.0837609	0.376356	0.159661
deoR~cspD	deoR	cspD	0.241555	0.072479	0.153284
deoR~cspE	deoR	cspE	0.231995	0.227177	0.105335
deoR~cspF	deoR	cspF	0.242613	0.435436	0.126679
deoR~cspG	deoR	cspG	0.14437	0.287855	0.191188
deoR~cspH	deoR	cspH	-0.0129158	0.357424	0.116755
deoR~cspI	deoR	cspI	-0.019977	0.143017	0.053944
deoR~cueR	deoR	cueR	0.0645582	0.19473	-0.115345
deoR~cusR	deoR	cusR	0.211918	0.181473	0.214215
deoR~cynR	deoR	cynR	0.0453291	0.161776	0.0292713
deoR~cysB	deoR	cysB	0.0977504	0.00555986	-0.106273
deoR~cytR	deoR	cytR	0.12115	0.178298	-0.0146838
deoR~dctR	deoR	dctR	0.0645931	0.140365	0.142196
deoR~dcuR	deoR	dcuR	0.0426259	0.220806	0.244176
dgoR~aaeR	dgoR	aaeR	0.267687	0.252603	0.202439
dgoR~abgR	dgoR	abgR	0.316977	1	0.0451712
dgoR~acrR	dgoR	acrR	0.200299	-0.131579	0.0418634
dgoR~ada	dgoR	ada	0.0894949	0.886426	-0.00700068
dgoR~adiY	dgoR	adiY	0.233822	0.817726	0.0516681
dgoR~agaR	dgoR	agaR	0.206728	0.356905	0.069647
dgoR~aidB	dgoR	aidB	0.141675	-0.600931	-0.0389179
dgoR~allR	dgoR	allR	0.294914	0.565431	0.0564135
dgoR~allS	dgoR	allS	0.0487168	0.1914	0.211396
dgoR~alpA	dgoR	alpA	0.128959	-0.389416	0.0898542
dgoR~appY	dgoR	appY	0.383451	0.123698	0.0363811
dgoR~araC	dgoR	araC	-0.0686925	0.667893	0.0255839
dgoR~arcA	dgoR	arcA	0.0786135	-0.280098	0.0100933
dgoR~argP	dgoR	argP	0.172268	0.136734	0.254509
dgoR~argR	dgoR	argR	0.184921	0.0891633	0.123642
dgoR~arsR	dgoR	arsR	0.441495	0.357215	0.129756
dgoR~ascG	dgoR	ascG	0.240947	-0.104768	0.133074
dgoR~asnC	dgoR	asnC	0.348877	0.075596	0.100516
dgoR~atoC	dgoR	atoC	0.148447	0.169666	0.0895478
dgoR~baeR	dgoR	baeR	0.0631233	0.0616156	0.0772935
dgoR~basR	dgoR	basR	0.292492	-0.449389	0.0969778
dgoR~bdcR	dgoR	bdcR	0.193098	0.020829	-0.102374
dgoR~betI	dgoR	betI	0.121998	-0.316923	-0.0356745
dgoR~bglJ	dgoR	bglJ	0.15075	-0.18336	0.0276094
dgoR~birA	dgoR	birA	0.324149	-0.0254538	0.126202
dgoR~bluR	dgoR	bluR	0.0499761	0.180909	0.0952657
dgoR~bolA	dgoR	bolA	-0.0103718	0.074731	0.0243388
dgoR~cadC	dgoR	cadC	0.374088	0.287889	0.0292925
dgoR~caiF	dgoR	caiF	0.180031	-0.221942	0.0828972
dgoR~cbl	dgoR	cbl	0.206191	0.0732807	0.0665182
dgoR~cdaR	dgoR	cdaR	0.150851	0.160721	-0.0106842
dgoR~chbR	dgoR	chbR	-0.243952	-0.350265	-0.0601682
dgoR~chpS	dgoR	chpS	0.142082	-0.308537	0.102545
dgoR~cnu	dgoR	cnu	-0.119994	-0.250289	0.0365459
dgoR~comR	dgoR	comR	0.242372	-0.244837	0.091022
dgoR~cpxR	dgoR	cpxR	0.122143	0.0781692	-0.0472501
dgoR~cra	dgoR	cra	0.347253	-0.160275	-0.0281244
dgoR~creB	dgoR	creB	0.195237	0.0879139	-0.0345672
dgoR~crl	dgoR	crl	0.130092	-0.0353997	-0.0499114
dgoR~crp	dgoR	crp	0.0171775	-0.175522	-0.00318217
dgoR~csgD	dgoR	csgD	0.0881228	-0.0178587	0.0158807
dgoR~csiR	dgoR	csiR	-0.0383222	0.221845	0.200703
dgoR~cspA	dgoR	cspA	0.034564	0.205165	0.222905
dgoR~cspB	dgoR	cspB	0.147577	0.121944	0.148073
dgoR~cspC	dgoR	cspC	-0.0254469	0.107798	0.07528
dgoR~cspD	dgoR	cspD	0.0774362	-0.134997	-0.0381126
dgoR~cspE	dgoR	cspE	0.166797	0.0542681	0.0680465
dgoR~cspF	dgoR	cspF	0.185658	0.11803	0.172733
dgoR~cspG	dgoR	cspG	-0.0168599	0.19871	0.117441
dgoR~cspH	dgoR	cspH	0.0961763	0.2744	0.00787129
dgoR~cspI	dgoR	cspI	0.302128	-0.111553	0.0897701
dgoR~cueR	dgoR	cueR	-0.0462381	-0.142374	-0.145897
dgoR~cusR	dgoR	cusR	0.257633	0.069782	0.0866304
dgoR~cynR	dgoR	cynR	0.357935	0.09251	0.1698
dgoR~cysB	dgoR	cysB	0.0242907	0.194449	-0.111684
dgoR~cytR	dgoR	cytR	0.0426501	0.21587	0.0688506
dgoR~dctR	dgoR	dctR	0.319016	0.428443	0.125112
dgoR~dcuR	dgoR	dcuR	0.25069	-0.0223638	-0.00144016
dgoR~deoR	dgoR	deoR	-0.0100055	0.205146	0.0342139
dhaR~aaeR	dhaR	aaeR	0.277975	0.230282	0.226026
dhaR~abgR	dhaR	abgR	0.176844	-1	0.1331
dhaR~acrR	dhaR	acrR	0.121259	0.687017	0.0753611
dhaR~ada	dhaR	ada	0.0866882	0.894903	0.150962
dhaR~adiY	dhaR	adiY	0.185408	0.97574	0.00989582
dhaR~agaR	dhaR	agaR	0.224606	0.454461	0.126569
dhaR~aidB	dhaR	aidB	-0.0245856	-0.723879	0.061973
dhaR~allR	dhaR	allR	0.104245	0.202405	0.145391
dhaR~allS	dhaR	allS	0.397669	-0.241899	0.0430905
dhaR~alpA	dhaR	alpA	0.199534	-0.320694	0.134959
dhaR~appY	dhaR	appY	0.173813	0.0256457	0.181961
dhaR~araC	dhaR	araC	0.163631	-0.118953	0.00571404
dhaR~arcA	dhaR	arcA	-0.034933	0.0307368	0.0211403
dhaR~argP	dhaR	argP	0.123836	-0.493429	0.142821
dhaR~argR	dhaR	argR	0.0672304	-0.0708828	0.140729
dhaR~arsR	dhaR	arsR	0.0292554	0.19949	0.0716521
dhaR~ascG	dhaR	ascG	0.192425	0.190231	0.149742
dhaR~asnC	dhaR	asnC	0.145502	0.356801	0.129455
dhaR~atoC	dhaR	atoC	0.146599	-0.0402149	0.151127
dhaR~baeR	dhaR	baeR	0.173872	-0.0429845	0.1481
dhaR~basR	dhaR	basR	0.127712	-0.263482	0.151784
dhaR~bdcR	dhaR	bdcR	0.0846647	0.421618	0.270313
dhaR~betI	dhaR	betI	0.202616	0.414305	0.130898
dhaR~bglJ	dhaR	bglJ	0.140792	-0.250427	0.133941
dhaR~birA	dhaR	birA	0.225035	-0.0837543	0.0368973
dhaR~bluR	dhaR	bluR	0.166303	0.346538	0.155052
dhaR~bolA	dhaR	bolA	0.0655611	-0.122498	0.15104
dhaR~cadC	dhaR	cadC	0.220634	0.32687	0.0506049
dhaR~caiF	dhaR	caiF	0.268464	-0.499346	0.142284
dhaR~cbl	dhaR	cbl	0.173731	0.21563	0.123883
dhaR~cdaR	dhaR	cdaR	0.193096	-0.0989645	0.117904
dhaR~chbR	dhaR	chbR	-0.101654	-0.465111	-0.095482
dhaR~chpS	dhaR	chpS	-0.00614197	0.130717	0.0232542
dhaR~cnu	dhaR	cnu	0.0382229	0.332979	0.0518848
dhaR~comR	dhaR	comR	0.143766	0.12041	0.116177
dhaR~cpxR	dhaR	cpxR	0.274121	-0.356963	-0.0814488
dhaR~cra	dhaR	cra	0.172985	0.216714	0.00392658
dhaR~creB	dhaR	creB	0.134653	-0.195954	-0.0150616
dhaR~crl	dhaR	crl	0.0366216	-0.269895	-0.0994343
dhaR~crp	dhaR	crp	0.116255	0.270045	-0.0282001
dhaR~csgD	dhaR	csgD	0.173604	-0.127544	0.0782521
dhaR~csiR	dhaR	csiR	0.187129	0.0196733	0.138091
dhaR~cspA	dhaR	cspA	0.02029	0.225202	0.116569
dhaR~cspB	dhaR	cspB	-0.0101471	0.139712	0.0229922
dhaR~cspC	dhaR	cspC	-0.0940492	0.095679	-0.0300204
dhaR~cspD	dhaR	cspD	0.263544	0.164439	0.163273
dhaR~cspE	dhaR	cspE	0.0314342	0.0216768	-0.0695925
dhaR~cspF	dhaR	cspF	0.174436	0.156421	0.142123
dhaR~cspG	dhaR	cspG	0.0149366	0.0528914	0.0470533
dhaR~cspH	dhaR	cspH	0.132025	0.260516	0.0961415
dhaR~cspI	dhaR	cspI	0.0636734	-0.0941392	-0.0125302
dhaR~cueR	dhaR	cueR	-0.0391776	-0.325774	-0.0625839
dhaR~cusR	dhaR	cusR	0.0335246	0.0412206	0.218519
dhaR~cynR	dhaR	cynR	0.188581	0.0604032	0.158094
dhaR~cysB	dhaR	cysB	0.242305	0.24441	0.0921261
dhaR~cytR	dhaR	cytR	-0.0104032	0.175644	0.0261781
dhaR~dctR	dhaR	dctR	0.0866277	0.0761984	0.0718224
dhaR~dcuR	dhaR	dcuR	0.219121	-0.0565203	0.0393032
dhaR~deoR	dhaR	deoR	0.0232239	-0.1434	0.215218
dhaR~dgoR	dhaR	dgoR	0.0661478	0.158699	0.095761
dicA~aaeR	dicA	aaeR	0.317338	0.232835	0.262079
dicA~abgR	dicA	abgR	0.417272	1	0.14942
dicA~acrR	dicA	acrR	0.257296	-0.87503	0.158634
dicA~ada	dicA	ada	0.138082	0.00651325	0.197882
dicA~adiY	dicA	adiY	0.33241	0.191378	0.181637
dicA~agaR	dicA	agaR	0.358182	-0.263282	0.137708
dicA~aidB	dicA	aidB	0.249621	-0.180882	0.106423
dicA~allR	dicA	allR	0.405658	-0.00751546	0.223862
dicA~allS	dicA	allS	0.181428	-0.282605	0.160556
dicA~alpA	dicA	alpA	0.298893	0.208764	0.233647
dicA~appY	dicA	appY	0.572412	0.379985	0.254751
dicA~araC	dicA	araC	0.131496	-0.0414323	0.128446
dicA~arcA	dicA	arcA	0.0916631	-0.348191	-0.118132
dicA~argP	dicA	argP	0.312831	0.350218	0.112127
dicA~argR	dicA	argR	0.17393	-0.0446034	0.278157
dicA~arsR	dicA	arsR	0.464506	0.689659	0.164978
dicA~ascG	dicA	ascG	0.308099	0.333857	0.252546
dicA~asnC	dicA	asnC	0.334749	0.366373	0.0666079
dicA~atoC	dicA	atoC	0.0399735	0.335874	0.207778
dicA~baeR	dicA	baeR	0.0661618	0.0715077	0.144355
dicA~basR	dicA	basR	0.255219	0.268066	0.258119
dicA~bdcR	dicA	bdcR	0.313384	0.407546	0.241931
dicA~betI	dicA	betI	0.179712	-0.304099	0.0399149
dicA~bglJ	dicA	bglJ	0.130707	-0.307336	0.134209
dicA~birA	dicA	birA	0.490575	0.169203	0.202197
dicA~bluR	dicA	bluR	0.316617	0.432613	0.141595
dicA~bolA	dicA	bolA	-0.0039845	0.455862	0.252863
dicA~cadC	dicA	cadC	0.437034	0.258088	0.0174214
dicA~caiF	dicA	caiF	0.287159	-9.63671e-05	0.101903
dicA~cbl	dicA	cbl	0.438893	-0.467507	0.164536
dicA~cdaR	dicA	cdaR	0.307916	0.436579	0.203993
dicA~chbR	dicA	chbR	-0.0995651	-0.186457	0.00706539
dicA~chpS	dicA	chpS	0.0943778	0.157977	0.12142
dicA~cnu	dicA	cnu	0.0247032	-0.146509	0.138169
dicA~comR	dicA	comR	0.285199	0.488231	0.171799
dicA~cpxR	dicA	cpxR	0.330425	-0.201045	0.0443996
dicA~cra	dicA	cra	0.45289	-0.145784	0.0996888
dicA~creB	dicA	creB	0.157058	-0.126619	0.0304992
dicA~crl	dicA	crl	0.305822	-0.149395	-0.0127736
dicA~crp	dicA	crp	0.260901	0.28343	0.230779
dicA~csgD	dicA	csgD	0.126219	-0.0518292	0.0688762
dicA~csiR	dicA	csiR	0.0910624	0.383088	0.278233
dicA~cspA	dicA	cspA	0.140064	0.104288	0.103201
dicA~cspB	dicA	cspB	0.216027	0.340738	0.0946213
dicA~cspC	dicA	cspC	0.0233479	0.544536	0.297471
dicA~cspD	dicA	cspD	0.148907	0.161226	0.0110644
dicA~cspE	dicA	cspE	0.119122	0.28483	0.114689
dicA~cspF	dicA	cspF	0.366267	0.354269	0.251945
dicA~cspG	dicA	cspG	-0.0362957	0.658315	0.24523
dicA~cspH	dicA	cspH	0.17636	0.248564	0.342191
dicA~cspI	dicA	cspI	0.275203	0.396931	0.247429
dicA~cueR	dicA	cueR	0.0113009	0.162586	0.0220293
dicA~cusR	dicA	cusR	0.346415	0.448288	0.318345
dicA~cynR	dicA	cynR	0.380591	0.500945	0.32731
dicA~cysB	dicA	cysB	0.108557	0.433758	0.015233
dicA~cytR	dicA	cytR	0.0947218	0.306854	0.182792
dicA~dctR	dicA	dctR	0.252556	0.503951	0.250612
dicA~dcuR	dicA	dcuR	0.414051	0.207747	0.276198
dicA~deoR	dicA	deoR	-0.00398135	0.319021	0.270844
dicA~dgoR	dicA	dgoR	0.361692	0.264282	0.195512
dicA~dhaR	dicA	dhaR	0.288866	0.148059	0.101697
dicC~aaeR	dicC	aaeR	0.271507	0.24812	0.208123
dicC~abgR	dicC	abgR	0.323836	-1	0.102212
dicC~acrR	dicC	acrR	0.105689	0.0364852	-0.0349281
dicC~ada	dicC	ada	0.0497976	-0.444716	0.0752454
dicC~adiY	dicC	adiY	0.047648	-0.231427	0.10506
dicC~agaR	dicC	agaR	0.163808	0.721497	0.0541892
dicC~aidB	dicC	aidB	0.113263	0.472004	0.160494
dicC~allR	dicC	allR	0.162938	0.200461	0.176085
dicC~allS	dicC	allS	0.0958851	0.031096	0.0275792
dicC~alpA	dicC	alpA	0.189565	-0.556687	0.0405609
dicC~appY	dicC	appY	0.242456	0.0950308	0.0577937
dicC~araC	dicC	araC	0.0863217	0.205176	0.116902
dicC~arcA	dicC	arcA	-0.0474234	-0.605319	0.0383949
dicC~argP	dicC	argP	0.221293	-0.189775	0.0965747
dicC~argR	dicC	argR	0.162661	0.214675	0.146957
dicC~arsR	dicC	arsR	0.125355	0.33733	0.0864041
dicC~ascG	dicC	ascG	0.0975237	-0.245203	0.0794617
dicC~asnC	dicC	asnC	0.198018	-0.194561	0.0558811
dicC~atoC	dicC	atoC	-0.0330515	0.077093	0.161742
dicC~baeR	dicC	baeR	0.0502685	0.14815	0.194802
dicC~basR	dicC	basR	0.188411	-0.0902609	0.202247
dicC~bdcR	dicC	bdcR	0.0826375	0.121763	0.229661
dicC~betI	dicC	betI	0.0891619	-0.356306	0.0911169
dicC~bglJ	dicC	bglJ	0.191685	-0.140048	0.127617
dicC~birA	dicC	birA	0.290342	-0.0526675	0.122811
dicC~bluR	dicC	bluR	0.294205	0.194015	0.149275
dicC~bolA	dicC	bolA	-0.0447593	-0.256002	0.168091
dicC~cadC	dicC	cadC	0.114836	-0.0882546	0.033779
dicC~caiF	dicC	caiF	0.353307	-0.257909	0.11019
dicC~cbl	dicC	cbl	0.246876	-0.23315	0.248911
dicC~cdaR	dicC	cdaR	0.195274	0.255155	0.191335
dicC~chbR	dicC	chbR	0.044025	-0.120028	0.0587959
dicC~chpS	dicC	chpS	0.0753301	0.209525	0.0376025
dicC~cnu	dicC	cnu	0.00744524	-0.0729483	0.125109
dicC~comR	dicC	comR	0.186705	0.0789132	0.19363
dicC~cpxR	dicC	cpxR	0.163231	0.292189	-0.00636455
dicC~cra	dicC	cra	0.277248	-0.233615	-0.0178512
dicC~creB	dicC	creB	0.113739	-0.00299903	0.00806349
dicC~crl	dicC	crl	0.0843656	0.0579553	-0.0964701
dicC~crp	dicC	crp	0.176777	-0.0432028	0.0251964
dicC~csgD	dicC	csgD	0.120251	0.0462918	0.0705426
dicC~csiR	dicC	csiR	-0.030768	0.23494	0.220262
dicC~cspA	dicC	cspA	0.00884106	0.019306	0.0688903
dicC~cspB	dicC	cspB	0.14088	0.323987	0.226623
dicC~cspC	dicC	cspC	-0.118286	0.1414	0.0942036
dicC~cspD	dicC	cspD	0.253124	0.188275	0.0986588
dicC~cspE	dicC	cspE	0.0567271	0.276253	0.0906994
dicC~cspF	dicC	cspF	0.365694	0.467719	0.378139
dicC~cspG	dicC	cspG	0.00123342	0.220582	0.248147
dicC~cspH	dicC	cspH	-0.20937	0.190278	0.185951
dicC~cspI	dicC	cspI	0.105842	0.248969	0.0842751
dicC~cueR	dicC	cueR	-0.00353199	0.375014	0.0146635
dicC~cusR	dicC	cusR	0.441308	0.412616	0.265996
dicC~cynR	dicC	cynR	0.228505	0.345091	0.141596
dicC~cysB	dicC	cysB	0.0689162	0.0605152	0.0835029
dicC~cytR	dicC	cytR	0.256835	0.508887	0.123231
dicC~dctR	dicC	dctR	0.0819737	0.595105	0.204513
dicC~dcuR	dicC	dcuR	0.243512	0.256323	0.17006
dicC~deoR	dicC	deoR	0.197443	0.213505	0.229631
dicC~dgoR	dicC	dgoR	0.101236	0.491272	0.014625
dicC~dhaR	dicC	dhaR	0.174236	0.191586	0.110002
dicC~dicA	dicC	dicA	0.327474	0.28931	0.269377
dmlR~aaeR	dmlR	aaeR	0.365768	0.256301	0.132345
dmlR~abgR	dmlR	abgR	0.301625	1	0.0631346
dmlR~acrR	dmlR	acrR	0.0289024	-0.260565	0.000259293
dmlR~ada	dmlR	ada	0.23135	-0.548891	0.136182
dmlR~adiY	dmlR	adiY	0.330167	-0.885524	0.0546809
dmlR~agaR	dmlR	agaR	0.218419	0.614259	-0.0196782
dmlR~aidB	dmlR	aidB	0.286314	-0.285882	-0.0045144
dmlR~allR	dmlR	allR	0.19146	0.415644	0.240275
dmlR~allS	dmlR	allS	0.090008	0.083104	0.0728657
dmlR~alpA	dmlR	alpA	0.238359	0.484027	0.0152298
dmlR~appY	dmlR	appY	0.319373	0.47795	0.0841218
dmlR~araC	dmlR	araC	-0.0280974	-0.0904876	-0.0555169
dmlR~arcA	dmlR	arcA	-0.111697	-0.304449	0.055378
dmlR~argP	dmlR	argP	0.24965	-0.162493	0.223913
dmlR~argR	dmlR	argR	0.172086	0.15047	0.172632
dmlR~arsR	dmlR	arsR	0.356449	0.431789	0.211326
dmlR~ascG	dmlR	ascG	0.158852	-0.301	0.129039
dmlR~asnC	dmlR	asnC	0.299166	0.377908	0.178885
dmlR~atoC	dmlR	atoC	0.0908765	0.0481359	0.13093
dmlR~baeR	dmlR	baeR	0.114703	-0.510797	0.0423264
dmlR~basR	dmlR	basR	0.231219	0.142802	0.0227887
dmlR~bdcR	dmlR	bdcR	0.14912	0.372464	0.124724
dmlR~betI	dmlR	betI	0.186226	0.10822	-0.0974349
dmlR~bglJ	dmlR	bglJ	0.0838029	0.0518862	0.0420121
dmlR~birA	dmlR	birA	0.330471	0.410755	0.171674
dmlR~bluR	dmlR	bluR	0.18322	0.215671	0.0760754
dmlR~bolA	dmlR	bolA	-0.0157537	0.000758501	0.00306895
dmlR~cadC	dmlR	cadC	0.327419	0.200971	-0.0308495
dmlR~caiF	dmlR	caiF	0.218549	-0.359162	0.0419836
dmlR~cbl	dmlR	cbl	0.235911	0.118504	0.0317609
dmlR~cdaR	dmlR	cdaR	0.123089	0.118303	0.100609
dmlR~chbR	dmlR	chbR	-0.0796717	-0.0490214	0.0563445
dmlR~chpS	dmlR	chpS	-0.0306256	-0.163143	0.0615906
dmlR~cnu	dmlR	cnu	0.0351346	0.133679	0.185085
dmlR~comR	dmlR	comR	0.204586	-0.243595	0.0502745
dmlR~cpxR	dmlR	cpxR	0.207244	-0.196768	-0.0394254
dmlR~cra	dmlR	cra	0.339529	-0.0100234	0.0374862
dmlR~creB	dmlR	creB	0.194177	-0.218277	-0.0680478
dmlR~crl	dmlR	crl	0.146272	-0.2545	-0.0683558
dmlR~crp	dmlR	crp	0.0762847	0.174086	0.171198
dmlR~csgD	dmlR	csgD	0.142465	0.0788966	-0.011358
dmlR~csiR	dmlR	csiR	0.0418771	0.234936	0.0915577
dmlR~cspA	dmlR	cspA	0.142377	0.117556	0.0306842
dmlR~cspB	dmlR	cspB	0.0374399	-0.0397034	0.199736
[truncated: 43,454 more rows]
