# Supplementary material for: Auxotrophic and prototrophic conditional genetic networks reveal the rewiring of transcription factors in Escherichia coli
Source: Nat Commun. 2022 Jul 14;13:4085. doi: 10.1038/s41467-022-31819-x (PMC9283627; doi:10.1038/s41467-022-31819-x)
Supplement: Supplementary file 9 — Supplementary Data 5 [file 41467_2022_31819_MOESM9_ESM.xlsx]

## Sheet: README
Supplementary Data 5. Bioprocesses enriched with GIs involving global or local TF regulators.
Column Header	Remarks
Gene name	TF gene target being studied function as a local or global regulator
Bioprocess	TF interaction with genes involved in an enriched bioprocess
k	Number of TF interaction with genes involved in an enriched bioprocess
n	Number of TF genes annotated within a bioprocess
m	Total number of genetic interactions observed for a given TF gene
N	Total number of TF genes tested in this study
False discovery rate (FDR ≈ 1%)	P-value corrected after multiple hypothesis testing (Benjamini and Hochberg, 1995)

## Sheet: Supp Data 5
Supplementary Data 5. Bioprocesses enriched with GIs involving global or local TF regulators.
Gene name	Bioprocess	k	n	m	N	False discovery rate (FDR ≈ 1%)
nsrR	Bacterial repsonse regulators	13	19	76	304	0.000834962
cspA	Bacterial repsonse regulators	15	19	107	304	0.00093955
rcdA	Bacterial repsonse regulators	13	19	93	304	0.0045365
hcaR	Bacterial repsonse regulators	8	19	38	304	0.00957956
mcbR	DNA repair/DNA damage response/Genome integrity	11	15	50	304	1.12e-05
gadW	DNA repair/DNA damage response/Genome integrity	9	15	52	304	0.00207934
marR	DNA repair/DNA damage response/Genome integrity	10	15	71	304	0.0049385
mqsA	Metabolism	38	87	64	304	1.79e-07
nimR	Metabolism	44	87	86	304	5.48e-06
rcnR	Metabolism	44	87	86	304	5.48e-06
galR	Metabolism	41	87	78	304	6.87e-06
nadR	Metabolism	31	87	55	304	4.51e-05
tyrR	Metabolism	39	87	77	304	6.27e-05
glpR	Metabolism	45	87	96	304	0.000121948
yoeB	Metabolism	38	87	76	304	0.000141654
comR	Metabolism	32	87	60	304	0.000190082
rhaR	Metabolism	45	87	97	304	0.000196794
deoR	Metabolism	37	87	74	304	0.000202442
allS	Metabolism	34	87	67	304	0.000399422
yjjQ	Metabolism	44	87	97	304	0.000609293
arcA	Metabolism	35	87	71	304	0.000619014
lrhA	Metabolism	30	87	58	304	0.000778178
cytR	Metabolism	23	87	40	304	0.000821838
envY	Metabolism	23	87	40	304	0.000821838
soxR	Metabolism	39	87	83	304	0.000839484
mlc	Metabolism	40	87	86	304	0.000861602
dcuR	Metabolism	26	87	48	304	0.000913492
cspA	Metabolism	46	87	107	304	0.00093955
rcdA	Metabolism	42	87	93	304	0.00115491
ebgR	Metabolism	39	87	84	304	0.00122136
pgrR	Metabolism	43	87	99	304	0.00170104
yiaJ	Metabolism	33	87	68	304	0.00179444
evgA	Metabolism	34	87	71	304	0.00192164
zraR	Metabolism	34	87	71	304	0.00192164
bluR	Metabolism	31	87	63	304	0.0020598
hypT	Metabolism	37	87	80	304	0.00220009
araC	Metabolism	45	87	104	304	0.00233698
treR	Metabolism	26	87	50	304	0.00235469
lysR	Metabolism	30	87	61	304	0.00308876
sdiA	Metabolism	30	87	61	304	0.00308876
rpiR	Metabolism	46	87	108	304	0.00309116
zntR	Metabolism	29	87	59	304	0.00342664
nsrR	Metabolism	34	87	76	304	0.00374358
feaR	Metabolism	33	87	70	304	0.00385077
tdcR	Metabolism	34	87	73	304	0.00404442
gutM	Metabolism	22	87	42	304	0.00407077
nemR	Metabolism	27	87	54	304	0.00415018
malI	Metabolism	30	87	62	304	0.0041627
modE	Metabolism	24	87	46	304	0.00419107
agaR	Metabolism	36	87	79	304	0.00432906
cueR	Metabolism	37	87	82	304	0.00441882
nhaR	Metabolism	29	87	61	304	0.00449911
glnG	Metabolism	38	87	85	304	0.00488054
glrR	Metabolism	32	87	68	304	0.00525219
appY	Metabolism	35	87	79	304	0.00571529
chbR	Metabolism	30	87	63	304	0.00668187
rcsB	Metabolism	20	87	38	304	0.00700063
glcC	Metabolism	20	87	37	304	0.0070361
ihfA	Metabolism	22	87	42	304	0.00732739
marR	Metabolism	32	87	71	304	0.00736562
cynR	Metabolism	25	87	50	304	0.00741146
melR	Metabolism	38	87	87	304	0.0077352
fur	Metabolism	30	87	64	304	0.00785805
rob	Metabolism	42	87	99	304	0.00805132
fnr	Metabolism	29	87	61	304	0.0081802
metJ	Metabolism	37	87	84	304	0.00849317
marA	Metabolism	40	87	93	304	0.00913801
yeiL	Metabolism	38	87	87	304	0.00928224
trpR	Metabolism	20	87	39	304	0.00974525
rbsR	Metabolism	33	87	73	304	0.009953
rcnR	Transport	29	53	86	304	0.000102292
galR	Transport	27	53	78	304	0.000147023
appY	Transport	27	53	79	304	0.000395298
pgrR	Transport	31	53	99	304	0.000561459
oxyR	Transport	18	53	45	304	0.00169096
gutM	Transport	17	53	42	304	0.00195935
cspA	Transport	30	53	107	304	0.00314408
nsrR	Transport	24	53	76	304	0.00354952
allS	Transport	22	53	67	304	0.00399295
mqsA	Transport	21	53	64	304	0.00436321
nhaR	Transport	21	53	61	304	0.00449911
tyrR	Transport	24	53	77	304	0.00450897
soxR	Transport	25	53	83	304	0.0065961
rcsB	Transport	15	53	38	304	0.00700063
cytR	Transport	15	53	40	304	0.00728273
ebgR	Transport	25	53	84	304	0.00821492
malI	Transport	20	53	62	304	0.00894846
trpR	Transport	15	53	39	304	0.00950071
nemR	Transport	18	53	54	304	0.0098652
