# Supplementary material for: Auxotrophic and prototrophic conditional genetic networks reveal the rewiring of transcription factors in Escherichia coli
Source: Nat Commun. 2022 Jul 14;13:4085. doi: 10.1038/s41467-022-31819-x (PMC9283627; doi:10.1038/s41467-022-31819-x)
Supplement: Supplementary file 10 — Supplementary Data 6 [file 41467_2022_31819_MOESM10_ESM.xlsx]

## Sheet: README
Supplementary Data 6. Number of GIs identified per orphan TF.
Column Header	Remarks
Gene name	TF orphan gene target
Bioprocess	Orphan TF interaction with annotated genes involved in an enriched bioprocess
k	Number of orphan TF interaction with genes involved in an enriched bioprocess
n	Number of TF genes annotated within a bioprocess
m	Total number of genetic interactions observed for a given orphan TF gene
N	Total number of TF genes tested in this study
False discovery rate (FDR ≈ 1%)	P-value corrected after multiple hypothesis testing (Benjamini and Hochberg, 1995)

## Sheet: Supp Data 6
Supplementary Data 6. Number of GIs identified per orphan TF.
Gene name	Bioprocess	k	n	m	N	False discovery rate (FDR ≈ 1%)
ycaN	Metabolism	48	87	129	304	7.74e-05
yeiI	Metabolism	45	87	116	304	7.74e-05
yfiE	Stress response	29	45	116	304	0.000190041
ygaV	Metabolism	42	87	115	304	0.000395721
frvR	Metabolism	43	87	112	304	0.000117288
frvR	Transport	28	54	112	304	0.00620476
yciT	Metabolism	43	87	109	304	7.74e-05
ydiP	Metabolism	40	87	108	304	0.000471178
eutR	Metabolism	36	87	105	304	0.00632141
yneJ	Metabolism	37	87	104	304	0.00238458
yfaX	Metabolism	38	87	99	304	0.000376599
ydaS	Metabolism	36	87	95	304	0.000754757
yiaG	Metabolism	39	87	94	304	7.74e-05
yfhH	Metabolism	39	87	94	304	7.74e-05
lgoR	Metabolism	33	87	94	304	0.00711159
sgcR	Metabolism	38	87	92	304	8.73e-05
sgcR	Transport	25	54	92	304	0.00390754
yiaU	Metabolism	35	87	91	304	0.000732064
fimZ	Metabolism	35	87	90	304	0.000594089
ybeF	Metabolism	35	87	88	304	0.000376599
ymfL	Metabolism	31	87	86	304	0.00678375
ydcR	Metabolism	34	87	83	304	0.000323749
yqeH	Metabolism	34	87	81	304	0.000190041
dicC	Metabolism	36	87	79	304	7.05e-05
dicC	Transport	25	54	79	304	0.000376599
ygeH	Flagellar motility	7	8	79	304	0.00613732
yfeR	Metabolism	31	87	78	304	0.00108173
yidL	Metabolism	30	87	77	304	0.0021315
yjhU	Metabolism	32	87	75	304	0.000254153
yidP	Metabolism	29	87	69	304	0.000689566
yjiR	Metabolism	27	87	68	304	0.00332289
ypdC	Metabolism	30	87	64	304	8.73e-05
yahB	Metabolism	27	87	63	304	0.000838339
ygfI	Stress response	17	45	63	304	0.00714193
yafC	Metabolism	27	87	60	304	0.000376599
yihL	Metabolism	28	87	59	304	0.000120655
ydhB	Metabolism	25	87	59	304	0.00201989
yjjJ	Metabolism	24	87	57	304	0.00296207
yqeI	Metabolism	23	87	47	304	0.000376599
yqeI	Transport	17	54	47	304	0.00162012
