# Supplementary material for: Auxotrophic and prototrophic conditional genetic networks reveal the rewiring of transcription factors in Escherichia coli
Source: Nat Commun. 2022 Jul 14;13:4085. doi: 10.1038/s41467-022-31819-x (PMC9283627; doi:10.1038/s41467-022-31819-x)
Supplement: Supplementary file 11 — Supplementary Data 7 [file 41467_2022_31819_MOESM11_ESM.xlsx]

## Sheet: README
Supplementary Data 7. Inter-connectivity of orphan TFs with annotated genes in enriched bioprocesses.
Column Header	Remarks
Gene 1	First TF orphan gene mutant in a genetically interacting gene pair
Gene 2	Second TF orphan gene mutant in the genetically interacting gene pair
Bioprocess	Orphan TF gene pair interacting with annotated genes involved in an enriched bioprocess
n	Number of orphan TF gene pair interacting with annotated genes involved in an enriched bioprocess
Mean	Average number of orphan TF gene pair interacting with annotated genes involved in an enriched bioprocess after 1000 permutation test
SD	Standard deviation (SD) derived from 1000 permutation test
Z-score	Z-score computed from the mean and standard deviation (SD)
P-value	P-value computed from Z-score

## Sheet: Supp Data 7
Supplementary Data 7. Inter-connectivity of orphan TFs with annotated genes in enriched bioprocesses.
				Permutation test (1000 iterations)
Gene 1	Gene 2	Bioprocess	n	Mean	SD	Z-score	P-value
bdcR	frlR	Amino acid biosynthesis	3	0.807	0.859354	2.55192	0.00535661
eutR	frlR	Amino acid biosynthesis	3	0.807	0.852336	2.57293	0.00504212
eutR	sgcR	Amino acid biosynthesis	5	1.559	1.10351	3.11823	0.000909708
eutR	ybdO	Amino acid biosynthesis	4	1.386	1.07152	2.43953	0.00735323
eutR	ybfE	Amino acid biosynthesis	4	1.289	1.04622	2.59124	0.00478159
eutR	ydaS	Amino acid biosynthesis	6	1.592	1.1112	3.96687	3.64107e-05
eutR	yebK	Amino acid biosynthesis	5	1.454	1.04832	3.38254	0.000359091
eutR	yeiI	Amino acid biosynthesis	5	1.812	1.1756	2.7118	0.00334591
eutR	yfhH	Amino acid biosynthesis	4	1.459	1.05804	2.40162	0.00816129
eutR	yfiE	Amino acid biosynthesis	5	1.854	1.14979	2.73616	0.00310801
eutR	ygeH	Amino acid biosynthesis	4	1.319	1.01502	2.64132	0.00412915
eutR	yidP	Amino acid biosynthesis	4	1.338	1.07094	2.48568	0.00646526
eutR	yneJ	Amino acid biosynthesis	6	1.893	1.20208	3.41658	0.000317067
eutR	ytfH	Amino acid biosynthesis	3	0.905	0.885867	2.36492	0.00901709
frlR	ybiI	Amino acid biosynthesis	3	0.727	0.795678	2.85668	0.00214047
frlR	ydcR	Amino acid biosynthesis	3	0.795	0.829254	2.65902	0.00391847
frlR	yebK	Amino acid biosynthesis	3	0.813	0.844242	2.59049	0.00479196
frlR	yfiE	Amino acid biosynthesis	4	1.309	1.04624	2.57207	0.00505458
frlR	ygeH	Amino acid biosynthesis	3	0.823	0.844028	2.5793	0.00495007
frvR	ydaS	Amino acid biosynthesis	5	1.764	1.16605	2.77519	0.00275847
frvR	yebK	Amino acid biosynthesis	4	1.441	1.0806	2.36814	0.00893892
perR	ybcM	Amino acid biosynthesis	3	0.77	0.855472	2.60675	0.00457032
perR	ybiI	Amino acid biosynthesis	3	0.902	0.882709	2.37677	0.00873239
perR	ygaV	Amino acid biosynthesis	4	1.317	1.0448	2.56796	0.00511494
sgcR	yfiE	Amino acid biosynthesis	5	1.906	1.22665	2.52232	0.00582921
yahB	ybiI	Amino acid biosynthesis	3	0.87	0.878562	2.42442	0.00766653
yahB	yddM	Amino acid biosynthesis	3	0.829	0.8261	2.62801	0.00429429
ybcM	ybeF	Amino acid biosynthesis	4	1.314	1.01806	2.63836	0.00416542
ybcM	ydaS	Amino acid biosynthesis	4	1.041	0.92096	3.21295	0.000656891
ybcM	yebK	Amino acid biosynthesis	3	0.794	0.791322	2.78774	0.00265385
ybcM	ygbI	Amino acid biosynthesis	3	0.917	0.893818	2.33045	0.00989111
ybcM	yijO	Amino acid biosynthesis	3	0.751	0.834083	2.69637	0.00350495
ybdO	yddM	Amino acid biosynthesis	3	0.645	0.74802	3.14831	0.000821088
ybdO	yebK	Amino acid biosynthesis	4	0.974	0.900075	3.36194	0.000386979
ybdO	ygbI	Amino acid biosynthesis	4	1.195	0.986889	2.84227	0.0022397
ybiI	ycaN	Amino acid biosynthesis	5	1.68	1.14757	2.89307	0.00190748
ybiI	yddM	Amino acid biosynthesis	3	0.878	0.895499	2.36963	0.00890296
ybiI	ygaV	Amino acid biosynthesis	4	1.463	1.08987	2.3278	0.00996141
ydaS	yebK	Amino acid biosynthesis	4	0.983	0.921716	3.27324	0.000531607
ydaS	yfiE	Amino acid biosynthesis	5	1.954	1.20803	2.52145	0.00584354
ydaS	ygeH	Amino acid biosynthesis	4	1.418	1.09017	2.36844	0.00893154
ydaS	yhjB	Amino acid biosynthesis	4	1.264	1.00564	2.72065	0.00325768
ydcR	yebK	Amino acid biosynthesis	4	1.169	1.00471	2.81772	0.0024183
ydcR	yjdC	Amino acid biosynthesis	3	0.793	0.807963	2.73156	0.00315175
yddM	yebK	Amino acid biosynthesis	3	0.694	0.771336	2.98962	0.00139663
yddM	ymfL	Amino acid biosynthesis	4	0.952	0.885709	3.44131	0.000289452
yebK	yeiI	Amino acid biosynthesis	5	1.613	1.18686	2.85375	0.00216036
yebK	yfiE	Amino acid biosynthesis	4	1.352	1.04651	2.53031	0.00569816
yebK	ygbI	Amino acid biosynthesis	3	0.858	0.876701	2.44325	0.00727782
yebK	yjdC	Amino acid biosynthesis	3	0.679	0.771073	3.01009	0.00130585
yebK	ymfL	Amino acid biosynthesis	4	1.224	1.0387	2.67257	0.00376369
yebK	yneJ	Amino acid biosynthesis	4	1.41	1.10956	2.33425	0.00979128
yebK	ynfL	Amino acid biosynthesis	3	0.911	0.887619	2.35349	0.0092991
yebK	ytfH	Amino acid biosynthesis	3	0.914	0.89633	2.32727	0.0099755
yijO	yjdC	Amino acid biosynthesis	3	0.685	0.770954	3.00277	0.00133765
abgR	dicC	Bacterial repsonse regulators	7	3.135	1.53595	2.51636	0.00592866
abgR	eutR	Bacterial repsonse regulators	7	2.897	1.48681	2.7596	0.0028936
abgR	phnF	Bacterial repsonse regulators	5	1.633	1.189	2.83179	0.00231443
abgR	ybiI	Bacterial repsonse regulators	6	2.597	1.41371	2.40713	0.00803915
abgR	ycjW	Bacterial repsonse regulators	6	2.501	1.39927	2.50059	0.00619934
abgR	yfaX	Bacterial repsonse regulators	7	3.061	1.49248	2.63923	0.00415479
abgR	ygaV	Bacterial repsonse regulators	8	3.638	1.64245	2.65578	0.00395623
abgR	ygbI	Bacterial repsonse regulators	7	2.227	1.33088	3.58635	0.000167671
abgR	ypdC	Bacterial repsonse regulators	5	1.665	1.18751	2.80839	0.00248948
dctR	yfhH	Bacterial repsonse regulators	4	1.289	1.02398	2.64752	0.0040542
dicC	ygbI	Bacterial repsonse regulators	6	2.224	1.31968	2.86129	0.0021096
eutR	frvR	Bacterial repsonse regulators	9	4.14	1.72841	2.81184	0.00246296
eutR	sfsA	Bacterial repsonse regulators	6	2.08	1.25506	3.12336	0.000894003
eutR	ybdO	Bacterial repsonse regulators	8	2.788	1.42165	3.66617	0.000123104
eutR	ybfE	Bacterial repsonse regulators	6	2.513	1.37976	2.52725	0.00574793
eutR	ybiI	Bacterial repsonse regulators	8	3.087	1.54007	3.19012	0.00071106
eutR	ycjW	Bacterial repsonse regulators	6	2.644	1.43294	2.34204	0.00958938
eutR	ydcR	Bacterial repsonse regulators	7	3.054	1.49577	2.63811	0.00416848
eutR	ydiP	Bacterial repsonse regulators	8	4.077	1.66909	2.35038	0.00937701
eutR	yfaX	Bacterial repsonse regulators	7	3.131	1.59511	2.42553	0.00764293
eutR	ygaV	Bacterial repsonse regulators	10	3.959	1.67515	3.60625	0.000155329
frvR	ybiI	Bacterial repsonse regulators	7	2.981	1.46997	2.73408	0.00312777
frvR	yfaX	Bacterial repsonse regulators	8	3.63	1.69469	2.57864	0.00495945
phnF	yafC	Bacterial repsonse regulators	4	1.186	1.05191	2.67514	0.00373492
phnF	ybaQ	Bacterial repsonse regulators	4	1.161	1.00104	2.83605	0.00228376
phnF	ybdO	Bacterial repsonse regulators	4	1.328	1.06468	2.50967	0.00604224
phnF	ybfE	Bacterial repsonse regulators	4	1.345	1.07197	2.47674	0.00662936
phnF	ybiI	Bacterial repsonse regulators	5	1.396	1.10924	3.24907	0.000578915
phnF	yfaX	Bacterial repsonse regulators	6	2.259	1.4021	2.66814	0.00381362
phnF	yjhI	Bacterial repsonse regulators	4	1.337	1.03465	2.57382	0.00502918
sfsA	ybdO	Bacterial repsonse regulators	5	1.503	1.13899	3.07028	0.00106931
sfsA	ybiI	Bacterial repsonse regulators	6	1.411	1.09877	4.1765	1.48012e-05
sfsA	yeeY	Bacterial repsonse regulators	5	1.731	1.21742	2.68518	0.00362456
sfsA	yfhH	Bacterial repsonse regulators	4	1.244	1.05999	2.60001	0.00466099
sfsA	ygaV	Bacterial repsonse regulators	7	2.535	1.47273	3.03178	0.00121559
yafC	yfhH	Bacterial repsonse regulators	5	1.849	1.24006	2.54102	0.00552654
ybaQ	ydfH	Bacterial repsonse regulators	5	1.606	1.17224	2.89532	0.00189386
ybaQ	yeeY	Bacterial repsonse regulators	5	1.901	1.24368	2.49179	0.00635499
ybcM	ydfH	Bacterial repsonse regulators	6	2.045	1.28008	3.08964	0.00100199
ybcM	ygaV	Bacterial repsonse regulators	7	3.219	1.59046	2.3773	0.00872002
ybcM	yidL	Bacterial repsonse regulators	5	1.999	1.2588	2.38401	0.00856252
ybdO	ybfE	Bacterial repsonse regulators	5	2.026	1.2629	2.3549	0.00926396
ybdO	ybiI	Bacterial repsonse regulators	6	2.002	1.28594	3.109	0.000938601
ybdO	yfiE	Bacterial repsonse regulators	6	2.567	1.45658	2.35689	0.00921443
ybdO	ygaV	Bacterial repsonse regulators	7	3.049	1.51291	2.61153	0.00450692
ybfE	ydaS	Bacterial repsonse regulators	7	2.783	1.41772	2.9745	0.00146733
ybfE	ydcR	Bacterial repsonse regulators	6	2.515	1.43032	2.43651	0.00741479
ybfE	yidL	Bacterial repsonse regulators	6	2.5	1.4339	2.4409	0.00732529
ybfE	ypdC	Bacterial repsonse regulators	5	1.819	1.22627	2.59404	0.00474275
ybiI	ydfH	Bacterial repsonse regulators	5	1.577	1.10421	3.09994	0.000967798
ybiI	yfaX	Bacterial repsonse regulators	8	2.883	1.52566	3.35396	0.000398322
ybiI	ygaV	Bacterial repsonse regulators	7	2.84	1.48006	2.81069	0.00247178
ydaS	yidL	Bacterial repsonse regulators	6	2.454	1.41346	2.50873	0.00605831
ydcR	yidL	Bacterial repsonse regulators	6	2.54	1.39368	2.48264	0.0065207
ydcR	ymfL	Bacterial repsonse regulators	7	3.239	1.53761	2.446	0.00722246
ydfH	ygaV	Bacterial repsonse regulators	7	3.24	1.55526	2.41761	0.00781141
yeeY	ygaV	Bacterial repsonse regulators	8	3.516	1.5932	2.81446	0.00244294
yfaX	yidL	Bacterial repsonse regulators	7	3.007	1.49706	2.66723	0.00382402
yfhH	ygaV	Bacterial repsonse regulators	8	3.518	1.62552	2.75727	0.00291431
yfhH	yidL	Bacterial repsonse regulators	6	2.461	1.39514	2.53666	0.00559583
yfiE	yjhI	Bacterial repsonse regulators	5	1.857	1.22149	2.57308	0.00503986
ygaV	yidL	Bacterial repsonse regulators	7	3.275	1.57793	2.36069	0.00912056
abgR	ydjF	Biofilm	5	1.948	1.26289	2.41668	0.0078314
abgR	yjiR	Biofilm	5	1.685	1.13537	2.91975	0.00175154
bdcR	eutR	Biofilm	6	2.578	1.43247	2.38888	0.00844986
bdcR	ygbI	Biofilm	5	1.871	1.2255	2.55323	0.00533638
dctR	eutR	Biofilm	4	1.323	1.06198	2.52077	0.00585498
dctR	frvR	Biofilm	4	1.365	1.05494	2.49778	0.00624861
dctR	ydjF	Biofilm	4	0.966	0.914155	3.31891	0.000451846
dicC	eutR	Biofilm	6	2.34	1.3123	2.789	0.00264352
dicC	yafC	Biofilm	5	1.367	1.1232	3.23452	0.000609246
dicC	ydjF	Biofilm	6	1.791	1.18183	3.56143	0.000184417
dicC	yegW	Biofilm	5	1.894	1.22975	2.52572	0.00577301
dicC	yfhH	Biofilm	6	2.192	1.37733	2.76477	0.00284812
eutR	ydjF	Biofilm	7	2.45	1.38399	3.28761	0.000505214
eutR	yegW	Biofilm	6	2.316	1.3572	2.71442	0.00331963
eutR	yfhH	Biofilm	7	2.18	1.30817	3.68453	0.000114561
eutR	ygeV	Biofilm	5	1.283	1.04115	3.57009	0.000178431
eutR	yjjJ	Biofilm	4	1.464	1.08622	2.33469	0.00977976
frlR	ybdO	Biofilm	3	0.844	0.85111	2.53316	0.00565193
frlR	yiaG	Biofilm	4	1.442	1.0825	2.36305	0.00906269
lgoR	ygeV	Biofilm	4	1.336	1.04316	2.55377	0.00532821
phnF	sgcR	Biofilm	4	0.873	0.865806	3.61166	0.00015212
sfsB	ygeV	Biofilm	3	0.902	0.8793	2.38599	0.00851666
sgcR	ybfE	Biofilm	5	1.69	1.15379	2.86881	0.00206012
sgcR	ycaN	Biofilm	7	3.095	1.51138	2.58374	0.00488681
sgcR	ydfH	Biofilm	5	1.617	1.16261	2.90983	0.00180812
sgcR	yfhH	Biofilm	7	2.187	1.2844	3.74728	8.9382e-05
sgcR	ygeV	Biofilm	4	1.198	1.03046	2.71916	0.00327239
yafC	ybfE	Biofilm	4	1.312	1.07509	2.50026	0.00620506
yafC	ydjF	Biofilm	5	1.354	1.04392	3.4926	0.000239174
yafC	yiaG	Biofilm	5	1.482	1.11934	3.14291	0.000836372
ybeF	ygeV	Biofilm	6	1.398	1.08571	4.23869	1.12416e-05
ybfE	ygeV	Biofilm	4	1.172	1.00171	2.82318	0.00237751
ybiI	ydfH	Biofilm	4	1.231	1.02112	2.71173	0.00334661
ybiI	yegW	Biofilm	5	1.808	1.19774	2.66503	0.00384909
ybiI	yfhH	Biofilm	5	1.797	1.20051	2.66803	0.00381492
ybiI	ygeV	Biofilm	4	1.22	1.01323	2.74371	0.00303744
ydfH	yegW	Biofilm	5	1.874	1.23355	2.53415	0.00563603
ydfH	yfhH	Biofilm	5	1.679	1.17616	2.82361	0.00237434
ydfH	ypdC	Biofilm	4	1.316	1.06079	2.5302	0.00569993
ydjF	yegW	Biofilm	5	1.878	1.23881	2.52016	0.00586507
ydjF	ygeV	Biofilm	5	1.199	1.01411	3.7481	8.909e-05
ydjF	yiaG	Biofilm	7	2.19	1.28591	3.74055	9.18075e-05
ydjF	yidZ	Biofilm	3	0.824	0.851909	2.55426	0.00532066
ydjF	yjdC	Biofilm	4	1.119	0.997915	2.88702	0.00194456
ydjF	yjiR	Biofilm	5	1.833	1.25087	2.53184	0.00567332
yebK	ygeV	Biofilm	4	1.016	0.920104	3.24311	0.000591156
yegW	yfhH	Biofilm	6	2.257	1.3707	2.73071	0.00315987
yegW	ygeV	Biofilm	5	1.525	1.12278	3.095	0.000984079
yegW	yiaG	Biofilm	6	2.732	1.39647	2.34019	0.00963702
yfaX	ygeV	Biofilm	4	1.42	1.09215	2.36231	0.00908068
yfhH	yfiE	Biofilm	6	2.559	1.3858	2.48304	0.00651326
yfhH	ygeH	Biofilm	5	1.743	1.17146	2.78029	0.00271555
yfhH	ygeV	Biofilm	5	1.022	0.959394	4.14637	1.68895e-05
yfhH	yidP	Biofilm	5	1.591	1.14588	2.97502	0.00146487
ygeH	ygeV	Biofilm	6	1.253	1.0325	4.59758	2.13716e-06
ygeV	yiaG	Biofilm	6	1.45	1.09302	4.16277	1.57202e-05
ygeV	yidL	Biofilm	4	1.324	1.08268	2.47164	0.00672466
ygeV	yjiR	Biofilm	4	0.849	0.863101	3.65079	0.000130719
ygeV	yqeH	Biofilm	4	1.301	1.05143	2.56698	0.00512941
yidZ	yjdC	Biofilm	3	0.821	0.86122	2.53013	0.00570101
abgR	yjhI	Cell division or shape	3	0.631	0.739856	3.20198	0.000682442
eutR	ybeF	Cell division or shape	3	0.961	0.85803	2.37637	0.00874186
eutR	ycaN	Cell division or shape	4	1.353	1.0146	2.6089	0.00454168
eutR	ydhB	Cell division or shape	3	0.718	0.77011	2.96321	0.00152222
eutR	yfaX	Cell division or shape	3	0.918	0.833049	2.49925	0.00622275
eutR	yfhH	Cell division or shape	3	0.87	0.818395	2.60266	0.00462523
eutR	ygeH	Cell division or shape	3	0.757	0.763239	2.93879	0.00164747
eutR	yjhU	Cell division or shape	3	0.813	0.755382	2.89522	0.00189444
fimZ	yfaX	Cell division or shape	3	0.956	0.833522	2.45225	0.0070984
fimZ	yjhU	Cell division or shape	3	0.786	0.778981	2.84218	0.00224034
lgoR	yfaX	Cell division or shape	3	0.902	0.822845	2.54969	0.00539091
sfsB	ybeF	Cell division or shape	3	0.645	0.737237	3.19436	0.000700708
sfsB	yciT	Cell division or shape	3	0.888	0.818612	2.57998	0.00494036
sfsB	ydjF	Cell division or shape	3	0.664	0.737325	3.16821	0.000766901
sfsB	yfiE	Cell division or shape	3	0.857	0.818059	2.61962	0.00440144
ybeF	ydjF	Cell division or shape	3	0.842	0.831702	2.59468	0.00473395
ybeF	yfhH	Cell division or shape	3	0.933	0.830181	2.48982	0.00639041
ybeF	yfiE	Cell division or shape	3	1.007	0.818304	2.43553	0.00743506
ybeF	ygeH	Cell division or shape	3	0.752	0.78811	2.85239	0.00216956
ycaN	ydhB	Cell division or shape	3	0.896	0.817222	2.57458	0.00501816
yciT	ydcR	Cell division or shape	3	0.973	0.858492	2.36112	0.00910997
yciT	ydhB	Cell division or shape	3	0.859	0.837747	2.55566	0.00529929
yciT	ydjF	Cell division or shape	3	1.024	0.824684	2.39607	0.00828599
yciT	yfhH	Cell division or shape	3	0.954	0.841779	2.43057	0.00753764
yciT	yidF	Cell division or shape	3	0.868	0.822954	2.59067	0.0047895
ydcR	ydhB	Cell division or shape	3	0.696	0.721182	3.19475	0.000699752
ydhB	ygaV	Cell division or shape	3	0.854	0.803324	2.6714	0.00377677
ydiP	yfaX	Cell division or shape	4	1.128	0.878856	3.26788	0.000541775
ydiP	yfhH	Cell division or shape	3	0.859	0.783411	2.73292	0.00313877
ydiP	yidF	Cell division or shape	3	0.929	0.817697	2.53272	0.00565899
ydiP	yjhU	Cell division or shape	3	0.863	0.810486	2.63669	0.00418598
yeeY	yfaX	Cell division or shape	3	0.899	0.880667	2.38569	0.00852352
yeeY	yidF	Cell division or shape	3	0.782	0.781721	2.83733	0.00227462
yegW	yfaX	Cell division or shape	3	0.86	0.795634	2.68968	0.00357603
yegW	yfhH	Cell division or shape	3	0.858	0.82372	2.6004	0.00465578
yegW	ygaV	Cell division or shape	3	0.944	0.869264	2.36522	0.00900969
yfaX	yfhH	Cell division or shape	3	0.792	0.798357	2.76568	0.0028402
yfaX	yidF	Cell division or shape	3	0.822	0.809303	2.69121	0.00355972
yfaX	yidL	Cell division or shape	3	0.939	0.83305	2.47404	0.00667974
yfaX	yjhU	Cell division or shape	4	0.977	0.865575	3.49248	0.000239283
ygaV	yjhI	Cell division or shape	3	0.692	0.748128	3.08503	0.00101765
ygaV	yjhU	Cell division or shape	3	0.868	0.820518	2.59836	0.00468352
abgR	yiaU	Cell envelope biogenesis	3	0.643	0.692843	3.40193	0.000334563
frvR	ybeF	Cell envelope biogenesis	3	0.772	0.691733	3.2209	0.000638952
frvR	yeiI	Cell envelope biogenesis	3	0.987	0.77034	2.61313	0.00448585
frvR	yneJ	Cell envelope biogenesis	3	0.836	0.706826	3.06157	0.00110089
lgoR	yiaU	Cell envelope biogenesis	3	0.71	0.688748	3.32487	0.000442296
sgcR	ycaN	Cell envelope biogenesis	3	0.875	0.744264	2.85517	0.00215069
sgcR	yciT	Cell envelope biogenesis	3	0.719	0.675645	3.37604	0.000367692
sgcR	ygaV	Cell envelope biogenesis	3	0.771	0.714892	3.11796	0.000910553
ybeF	yeiI	Cell envelope biogenesis	3	0.655	0.659097	3.5579	0.000186919
ybeF	yfiE	Cell envelope biogenesis	3	0.78	0.707178	3.13924	0.000846934
ybeF	yiaU	Cell envelope biogenesis	3	0.642	0.649814	3.62873	0.000142409
ybeF	yneJ	Cell envelope biogenesis	4	0.698	0.686489	4.80998	7.5472e-07
ycaN	yciT	Cell envelope biogenesis	3	1.053	0.786645	2.47507	0.00666052
ycaN	ygaV	Cell envelope biogenesis	3	1.089	0.775681	2.46364	0.00687666
yciT	ygaV	Cell envelope biogenesis	3	0.924	0.740792	2.80241	0.00253615
yeiI	yneJ	Cell envelope biogenesis	3	0.913	0.78361	2.66331	0.00386876
yfiE	yneJ	Cell envelope biogenesis	3	0.853	0.733436	2.92732	0.00170951
yiaU	yneJ	Cell envelope biogenesis	3	0.806	0.728625	3.01115	0.0013013
bdcR	yebK	DNA repair/DNA damage response/Genome integrity	5	1.916	1.20099	2.56787	0.00511623
dctR	frlR	DNA repair/DNA damage response/Genome integrity	3	0.818	0.834009	2.61628	0.00444471
frlR	yddM	DNA repair/DNA damage response/Genome integrity	4	0.892	0.863181	3.60064	0.00015872
frlR	ydiP	DNA repair/DNA damage response/Genome integrity	5	2.089	1.23799	2.3514	0.00935151
frlR	yidF	DNA repair/DNA damage response/Genome integrity	5	1.656	1.15282	2.90071	0.00186157
frlR	yidP	DNA repair/DNA damage response/Genome integrity	4	1.287	1.02356	2.65055	0.00401806
frlR	yijO	DNA repair/DNA damage response/Genome integrity	4	1.336	1.01496	2.62475	0.00433568
frlR	yjdC	DNA repair/DNA damage response/Genome integrity	5	1.183	0.984114	3.87862	5.25259e-05
frvR	ybfE	DNA repair/DNA damage response/Genome integrity	6	2.655	1.36522	2.45015	0.00713992
lgoR	yijO	DNA repair/DNA damage response/Genome integrity	5	2.069	1.20486	2.43265	0.00749449
lgoR	yneJ	DNA repair/DNA damage response/Genome integrity	7	3.283	1.455	2.55464	0.00531492
perR	sgcR	DNA repair/DNA damage response/Genome integrity	5	2.069	1.25292	2.33934	0.00965905
perR	ycjW	DNA repair/DNA damage response/Genome integrity	5	1.987	1.23059	2.44842	0.00717413
perR	ydiP	DNA repair/DNA damage response/Genome integrity	6	2.087	1.26927	3.08288	0.00102504
perR	ygeH	DNA repair/DNA damage response/Genome integrity	4	1.211	1.01366	2.75142	0.00296691
perR	yjdC	DNA repair/DNA damage response/Genome integrity	4	1.513	1.06723	2.33034	0.00989404
perR	ytfH	DNA repair/DNA damage response/Genome integrity	5	2.035	1.20633	2.45787	0.00698819
sgcR	ybaQ	DNA repair/DNA damage response/Genome integrity	5	2.068	1.19533	2.45289	0.00708575
sgcR	ycjW	DNA repair/DNA damage response/Genome integrity	6	2.475	1.32481	2.66075	0.00389831
sgcR	yijO	DNA repair/DNA damage response/Genome integrity	5	2.021	1.26101	2.36239	0.00907877
ybaQ	ycjW	DNA repair/DNA damage response/Genome integrity	6	1.578	1.11407	3.96922	3.60539e-05
ybaQ	ydcR	DNA repair/DNA damage response/Genome integrity	5	1.755	1.17999	2.75003	0.00297947
ybaQ	ydjF	DNA repair/DNA damage response/Genome integrity	5	1.891	1.17495	2.64608	0.00407156
ybaQ	yebK	DNA repair/DNA damage response/Genome integrity	5	1.505	1.09141	3.20229	0.000681692
ybaQ	ygbI	DNA repair/DNA damage response/Genome integrity	5	1.452	1.11127	3.19273	0.000704672
ybaQ	ygeH	DNA repair/DNA damage response/Genome integrity	5	1.183	0.997249	3.82753	6.47179e-05
ybaQ	yijO	DNA repair/DNA damage response/Genome integrity	4	1.457	1.08873	2.33575	0.00975225
ybaQ	yjhU	DNA repair/DNA damage response/Genome integrity	5	1.846	1.19067	2.64892	0.00403744
ybaQ	yneJ	DNA repair/DNA damage response/Genome integrity	6	2.193	1.25273	3.03897	0.00118692
ybaQ	ynfL	DNA repair/DNA damage response/Genome integrity	4	1.328	1.06186	2.51634	0.00592899
ybaQ	yphH	DNA repair/DNA damage response/Genome integrity	3	0.86	0.8574	2.49592	0.0062816
ybfE	ydiP	DNA repair/DNA damage response/Genome integrity	6	2.672	1.36612	2.4361	0.00742334
ybfE	ygeH	DNA repair/DNA damage response/Genome integrity	5	2.076	1.223	2.39085	0.00840472
ybiI	yidF	DNA repair/DNA damage response/Genome integrity	5	1.856	1.15178	2.72969	0.00316965
ybiI	yijO	DNA repair/DNA damage response/Genome integrity	5	1.709	1.12498	2.92538	0.00172018
yciT	ygbI	DNA repair/DNA damage response/Genome integrity	6	2.766	1.34128	2.41112	0.00795176
ycjW	ydcR	DNA repair/DNA damage response/Genome integrity	5	2.085	1.24793	2.33587	0.00974912
ycjW	ydjF	DNA repair/DNA damage response/Genome integrity	6	2.12	1.25187	3.09937	0.000969648
ycjW	yebK	DNA repair/DNA damage response/Genome integrity	5	1.575	1.10163	3.10903	0.000938515
ycjW	ygbI	DNA repair/DNA damage response/Genome integrity	6	1.968	1.23227	3.272	0.000533939
ycjW	yijO	DNA repair/DNA damage response/Genome integrity	6	2.197	1.24086	3.06481	0.00108903
ycjW	ynfL	DNA repair/DNA damage response/Genome integrity	5	1.823	1.17177	2.71128	0.00335116
ydcR	yeiI	DNA repair/DNA damage response/Genome integrity	7	3.142	1.41132	2.73361	0.00313222
ydcR	yneJ	DNA repair/DNA damage response/Genome integrity	7	2.791	1.3428	3.13449	0.000860777
yddM	yidF	DNA repair/DNA damage response/Genome integrity	5	1.826	1.18538	2.67762	0.00370737
ydiP	ygeH	DNA repair/DNA damage response/Genome integrity	6	2.687	1.32921	2.49246	0.0063431
ydiP	yiaU	DNA repair/DNA damage response/Genome integrity	7	3.001	1.43494	2.78687	0.00266097
ydiP	yjdC	DNA repair/DNA damage response/Genome integrity	5	2.014	1.20966	2.46847	0.00678459
ydiP	yneJ	DNA repair/DNA damage response/Genome integrity	8	3.447	1.48506	3.06587	0.00108517
ydiP	ynfL	DNA repair/DNA damage response/Genome integrity	5	1.99	1.17357	2.56481	0.00516156
ydjF	yeiI	DNA repair/DNA damage response/Genome integrity	6	2.673	1.36012	2.44611	0.00722032
ydjF	ymfL	DNA repair/DNA damage response/Genome integrity	6	2.776	1.3556	2.37828	0.0086969
ydjF	ynfL	DNA repair/DNA damage response/Genome integrity	4	1.302	1.01874	2.64837	0.00404409
yebK	yidF	DNA repair/DNA damage response/Genome integrity	5	1.646	1.13047	2.96691	0.00150405
yebK	yijO	DNA repair/DNA damage response/Genome integrity	6	1.941	1.19622	3.39318	0.000345432
yebK	ymfL	DNA repair/DNA damage response/Genome integrity	6	2.435	1.27961	2.786	0.00266818
yebK	yneJ	DNA repair/DNA damage response/Genome integrity	7	2.774	1.34415	3.144	0.000833272
yebK	ynfL	DNA repair/DNA damage response/Genome integrity	5	1.827	1.20188	2.64003	0.00414493
yeiI	yijO	DNA repair/DNA damage response/Genome integrity	6	2.548	1.29822	2.65902	0.00391841
yeiI	yneJ	DNA repair/DNA damage response/Genome integrity	8	4.202	1.51046	2.51447	0.00596053
yfhH	yjhU	DNA repair/DNA damage response/Genome integrity	6	2.543	1.32435	2.61034	0.00452267
ygbI	ynfL	DNA repair/DNA damage response/Genome integrity	4	1.399	1.05874	2.45671	0.00701088
ygeH	yidF	DNA repair/DNA damage response/Genome integrity	5	1.512	1.13364	3.07681	0.00104613
yhaJ	yijO	DNA repair/DNA damage response/Genome integrity	5	1.709	1.14264	2.88017	0.00198728
yiaG	yijO	DNA repair/DNA damage response/Genome integrity	5	2.036	1.20671	2.45626	0.00701966
yidF	yphH	DNA repair/DNA damage response/Genome integrity	4	1.44	1.05618	2.42383	0.0076789
yidZ	ypdC	DNA repair/DNA damage response/Genome integrity	3	0.865	0.864594	2.46937	0.00676761
yijO	yneJ	DNA repair/DNA damage response/Genome integrity	7	2.279	1.30494	3.6178	0.00014856
yijO	ynfL	DNA repair/DNA damage response/Genome integrity	5	1.604	1.12448	3.02007	0.00126358
yijO	yphH	DNA repair/DNA damage response/Genome integrity	4	1.277	1.02632	2.65318	0.00398688
yjiR	ynfL	DNA repair/DNA damage response/Genome integrity	4	1.299	1.0033	2.69212	0.00354994
ymfL	yneJ	DNA repair/DNA damage response/Genome integrity	7	3.35	1.47298	2.47797	0.00660661
ymfL	ynfL	DNA repair/DNA damage response/Genome integrity	5	1.927	1.21867	2.5216	0.00584109
yneJ	ynfL	DNA repair/DNA damage response/Genome integrity	6	2.148	1.27425	3.02295	0.00125162
bdcR	yfeR	Flagellar motility	3	0.822	0.845595	2.5757	0.00500186
bdcR	ygbI	Flagellar motility	3	0.743	0.82924	2.72177	0.00324667
bdcR	ygeH	Flagellar motility	3	0.679	0.800375	2.89989	0.00186646
eutR	ycjW	Flagellar motility	3	0.812	0.839858	2.6052	0.004591
eutR	ydhB	Flagellar motility	3	0.74	0.813057	2.77963	0.00272101
eutR	yfeR	Flagellar motility	3	0.87	0.860139	2.47634	0.00663681
eutR	yfhH	Flagellar motility	3	0.879	0.860872	2.46378	0.00687399
eutR	ygeH	Flagellar motility	4	0.817	0.82595	3.85374	5.81624e-05
fimZ	ygeH	Flagellar motility	3	0.723	0.81911	2.77984	0.00271924
frvR	ybfE	Flagellar motility	3	0.845	0.836466	2.57632	0.00499296
frvR	ygbI	Flagellar motility	3	0.896	0.860188	2.44598	0.00722303
frvR	ygeH	Flagellar motility	3	0.871	0.853867	2.49336	0.00632695
frvR	ygeV	Flagellar motility	3	0.645	0.765219	3.07755	0.00104355
sfsA	yeiI	Flagellar motility	3	0.791	0.824621	2.67881	0.00369424
sfsA	ygeH	Flagellar motility	3	0.454	0.657508	3.8722	5.39291e-05
sgcR	ygeH	Flagellar motility	4	0.923	0.883092	3.48435	0.000246667
yafC	yeiI	Flagellar motility	3	0.617	0.738144	3.22837	0.00062249
yafC	ygeH	Flagellar motility	3	0.515	0.685744	3.6238	0.000145153
yafC	yjdC	Flagellar motility	3	0.422	0.623141	4.13711	1.75856e-05
yafC	ymfL	Flagellar motility	3	0.615	0.71923	3.31604	0.000456506
ybfE	yfeR	Flagellar motility	3	0.866	0.869943	2.45303	0.00708284
ybfE	ygbI	Flagellar motility	3	0.854	0.842255	2.54792	0.00541833
ybfE	ygeH	Flagellar motility	3	0.686	0.77201	2.99737	0.0013616
ybfE	ygeV	Flagellar motility	3	0.458	0.616941	4.12033	1.89168e-05
ycaN	ydiP	Flagellar motility	5	1.511	1.04928	3.32515	0.000441855
ycaN	ygeH	Flagellar motility	5	1.085	0.953249	4.10701	2.0041e-05
ycaN	ygeV	Flagellar motility	3	0.789	0.828955	2.66721	0.00382415
ycaN	yidF	Flagellar motility	4	1.136	0.959388	2.98524	0.00141679
ycaN	yjhI	Flagellar motility	3	0.771	0.813154	2.74118	0.00306098
ycjW	yegW	Flagellar motility	3	0.757	0.799118	2.80684	0.00250147
ycjW	yeiI	Flagellar motility	4	1.034	0.923958	3.2101	0.000663435
ycjW	yfeR	Flagellar motility	4	0.832	0.853525	3.71167	0.000102949
ycjW	ygbI	Flagellar motility	3	0.579	0.72821	3.32459	0.00044274
ycjW	ygeH	Flagellar motility	5	0.693	0.787001	5.47268	2.21646e-08
ycjW	ygeV	Flagellar motility	3	0.458	0.662325	3.83799	6.20218e-05
ycjW	yiaG	Flagellar motility	3	0.797	0.834558	2.63972	0.00414873
ycjW	yjhI	Flagellar motility	3	0.549	0.722579	3.39201	0.000346904
ycjW	yneJ	Flagellar motility	4	0.99	0.916919	3.28273	0.000514031
ycjW	yqeH	Flagellar motility	3	0.652	0.755955	3.10601	0.000948163
ydhB	yegW	Flagellar motility	3	0.549	0.714219	3.43172	0.000299884
ydhB	yneJ	Flagellar motility	3	0.692	0.789785	2.92232	0.0017372
ydiP	ygeH	Flagellar motility	4	0.872	0.856942	3.65019	0.000131025
ydiP	ygeV	Flagellar motility	3	0.692	0.791051	2.91764	0.00176347
ydiP	yidF	Flagellar motility	3	0.926	0.879373	2.3585	0.00917453
ydiP	yjhU	Flagellar motility	3	0.867	0.863746	2.46948	0.00676555
ydiP	yneJ	Flagellar motility	4	1.208	0.969369	2.88023	0.00198696
ydjF	ygeH	Flagellar motility	3	0.774	0.807202	2.75767	0.00291072
ydjF	yjhI	Flagellar motility	3	0.482	0.64038	3.93204	4.21136e-05
yegW	ygeH	Flagellar motility	3	0.706	0.798876	2.87154	0.00204241
yegW	yneJ	Flagellar motility	4	1.092	0.951021	3.05777	0.00111496
yeiI	yfeR	Flagellar motility	4	1.105	0.949145	3.05011	0.00114377
yeiI	ygeH	Flagellar motility	5	0.973	0.934422	4.30962	8.17688e-06
yeiI	ygeV	Flagellar motility	3	0.608	0.760865	3.14379	0.00083387
yeiI	yjdC	Flagellar motility	3	0.691	0.787489	2.9321	0.00168337
yeiI	yjhI	Flagellar motility	3	0.854	0.881738	2.43383	0.00747
yfeR	yfiE	Flagellar motility	3	0.884	0.873675	2.42195	0.00771864
yfeR	ygbI	Flagellar motility	4	0.67	0.771813	4.31452	7.99768e-06
yfeR	ygeH	Flagellar motility	5	0.67	0.763992	5.6676	7.24062e-09
yfeR	ygeV	Flagellar motility	4	0.551	0.733442	4.70249	1.28506e-06
yfeR	yneJ	Flagellar motility	3	0.899	0.850601	2.47002	0.00675532
ygaV	ygeH	Flagellar motility	3	0.875	0.907854	2.34068	0.00962422
ygaV	yidF	Flagellar motility	4	0.909	0.858753	3.59941	0.000159473
ygaV	yjhI	Flagellar motility	3	0.709	0.798095	2.87058	0.00204857
ygbI	ygeH	Flagellar motility	4	0.716	0.756251	4.34247	7.04441e-06
ygbI	ygeV	Flagellar motility	3	0.432	0.616243	4.16719	1.54192e-05
ygeH	ygeV	Flagellar motility	4	0.528	0.698358	4.97166	3.31905e-07
ygeH	yiaG	Flagellar motility	3	0.891	0.864793	2.43873	0.00736941
ygeH	yiaU	Flagellar motility	3	0.771	0.821726	2.71258	0.00333807
ygeH	yidF	Flagellar motility	3	0.459	0.651724	3.89889	4.8317e-05
ygeH	yjdC	Flagellar motility	3	0.475	0.664693	3.79875	7.2715e-05
ygeH	yjhI	Flagellar motility	4	0.559	0.696422	4.94097	3.88679e-07
ygeH	ymfL	Flagellar motility	3	0.735	0.798381	2.83699	0.00227705
ygeH	yneJ	Flagellar motility	4	0.883	0.855595	3.64308	0.000134698
ygeH	yqeH	Flagellar motility	3	0.714	0.784104	2.91543	0.00177599
ygeV	yneJ	Flagellar motility	3	0.57	0.718064	3.3841	0.000357059
yiaG	yjhI	Flagellar motility	3	0.766	0.831827	2.68566	0.00361939
yiaG	yqeH	Flagellar motility	3	0.933	0.874801	2.36282	0.00906814
yidF	yjhI	Flagellar motility	3	0.615	0.738458	3.2297	0.000619595
yidF	yneJ	Flagellar motility	3	0.884	0.87138	2.42833	0.00758423
yjdC	ymfL	Flagellar motility	3	0.644	0.753546	3.12655	0.000884351
yjhI	yneJ	Flagellar motility	3	0.654	0.762145	3.07815	0.00104143
yjhI	yqeH	Flagellar motility	3	0.589	0.721526	3.34153	0.000416591
yneJ	yqeH	Flagellar motility	3	0.925	0.873005	2.37685	0.00873062
dicC	frvR	Metabolism	18	11.458	2.61095	2.5056	0.00611215
dicC	yciT	Metabolism	24	14.586	2.79936	3.36291	0.000385633
dicC	ydiP	Metabolism	20	12.619	2.71979	2.71382	0.00332565
dicC	yeiI	Metabolism	21	12.828	2.71363	3.01147	0.00129995
dicC	yfaX	Metabolism	21	13.539	2.83629	2.63055	0.00426232
dicC	yfeR	Metabolism	16	9.293	2.39351	2.80216	0.00253806
dicC	yfhH	Metabolism	19	12.483	2.71645	2.39909	0.00821797
dicC	yneJ	Metabolism	20	13.296	2.81288	2.38332	0.00857859
dicC	ypdC	Metabolism	14	7.992	2.23269	2.69092	0.00356276
dicC	yqeH	Metabolism	18	9.778	2.50978	3.27598	0.000526481
fimZ	yafC	Metabolism	16	8.674	2.23891	3.27212	0.000533718
fimZ	yciT	Metabolism	21	13.861	2.81275	2.53808	0.00557311
fimZ	yfeR	Metabolism	17	10.678	2.57545	2.45472	0.00704981
fimZ	ypdC	Metabolism	15	8.092	2.31233	2.98746	0.00140653
frvR	yfhH	Metabolism	21	13.15	2.74354	2.86126	0.00210978
frvR	yihL	Metabolism	15	9.406	2.38891	2.34166	0.00959915
frvR	yjhI	Metabolism	16	9.468	2.35681	2.77155	0.00278952
frvR	yjiR	Metabolism	18	11.051	2.63692	2.63527	0.00420351
perR	ygeV	Metabolism	10	5.531	1.88589	2.3697	0.0089013
sgcR	yafC	Metabolism	14	8.08	2.28053	2.59589	0.00471729
sgcR	yahB	Metabolism	16	10.133	2.49671	2.3499	0.00938934
sgcR	ydcR	Metabolism	18	11.674	2.51676	2.51355	0.00597608
sgcR	yfeR	Metabolism	15	9.204	2.40669	2.40828	0.00801388
sgcR	yfhH	Metabolism	19	11.993	2.63018	2.66407	0.00386005
sgcR	ygaV	Metabolism	22	14.113	2.88523	2.73358	0.00313252
sgcR	yihL	Metabolism	15	8.365	2.22952	2.97598	0.00146026
yafC	ycaN	Metabolism	19	12.274	2.67471	2.51466	0.00595729
yafC	yqeI	Metabolism	11	5.603	1.96704	2.74371	0.00303744
yahB	ydcR	Metabolism	15	8.951	2.32938	2.59683	0.00470449
yahB	yfhH	Metabolism	13	7.51	2.16624	2.53435	0.00563287
yahB	ygeV	Metabolism	10	5.303	1.88434	2.49265	0.00633972
yahB	yjjJ	Metabolism	12	6.718	2.18844	2.41359	0.00789806
ybeF	yeiI	Metabolism	20	12.837	2.79754	2.56046	0.00522669
ybeF	yihL	Metabolism	13	7.588	2.13608	2.53362	0.00564458
ycaN	yfhH	Metabolism	22	14.808	2.97691	2.41593	0.0078476
yciT	yeiI	Metabolism	26	18.122	3.19614	2.46485	0.00685361
yciT	yfhH	Metabolism	21	14.002	2.73303	2.56053	0.00522569
yciT	yqeH	Metabolism	21	12.715	2.75379	3.00858	0.00131235
ydcR	yqeH	Metabolism	19	12.279	2.60191	2.5831	0.00489579
ydiP	ypdC	Metabolism	18	10.658	2.5682	2.85882	0.00212613
yegW	ypdC	Metabolism	13	7.777	2.20275	2.37112	0.00886706
yeiI	ypdC	Metabolism	18	11.739	2.67882	2.33723	0.0097137
yeiI	yqeI	Metabolism	14	7.91	2.19516	2.77429	0.00276614
yfeR	ygeV	Metabolism	13	7.583	2.24637	2.41145	0.00794459
yfeR	yiaG	Metabolism	18	11.289	2.53257	2.64988	0.00402601
yfeR	yihL	Metabolism	15	8.038	2.2609	3.07931	0.00103742
yfhH	yiaU	Metabolism	20	12.328	2.74262	2.79733	0.00257634
yfhH	yjhU	Metabolism	17	10.686	2.49592	2.52973	0.0057076
yfhH	ypdC	Metabolism	16	9.117	2.34325	2.93738	0.001655
yfhH	yqeI	Metabolism	14	8.104	2.28394	2.5815	0.00491861
ygaV	yqeH	Metabolism	20	13.397	2.81626	2.3446	0.00952379
yiaG	yihL	Metabolism	17	10.196	2.50117	2.72033	0.00326085
yiaG	yjhU	Metabolism	20	12.236	2.66297	2.91554	0.00177534
yiaG	yneJ	Metabolism	23	15.785	2.94031	2.45382	0.00706732
yiaG	ypdC	Metabolism	16	8.645	2.29744	3.20138	0.000683849
yidL	yqeH	Metabolism	14	8.095	2.26917	2.60228	0.00463038
yidP	yqeH	Metabolism	15	8.958	2.38913	2.52895	0.00572016
yihL	yjhU	Metabolism	16	9.501	2.34553	2.7708	0.0027959
yjhI	yqeI	Metabolism	9	4.865	1.75894	2.35085	0.00936534
yjiR	yphH	Metabolism	11	6.226	2.02411	2.35857	0.00917281
yjjJ	ypdC	Metabolism	11	5.913	1.98882	2.5578	0.00526677
abgR	bdcR	Multidrug resistance	5	1.702	1.136	2.90318	0.00184697
abgR	eutR	Multidrug resistance	5	1.642	1.1555	2.90611	0.00182976
abgR	fimZ	Multidrug resistance	6	1.558	1.06479	4.17173	1.51148e-05
abgR	frvR	Multidrug resistance	5	1.967	1.18799	2.55305	0.00533921
abgR	ybeF	Multidrug resistance	5	1.557	1.10543	3.11463	0.000920884
abgR	ycjW	Multidrug resistance	4	1.462	1.06381	2.38577	0.00852174
abgR	ydfH	Multidrug resistance	4	1.286	1.01155	2.68302	0.00364804
abgR	ydiP	Multidrug resistance	5	1.656	1.08575	3.07991	0.00103531
abgR	yeeY	Multidrug resistance	6	1.584	1.06211	4.15777	1.60683e-05
abgR	yeiI	Multidrug resistance	5	1.613	1.11016	3.0509	0.00114078
abgR	yfeR	Multidrug resistance	4	1.423	1.06546	2.41867	0.00778863
abgR	ygbI	Multidrug resistance	4	1.296	0.991649	2.72677	0.00319786
abgR	yhaJ	Multidrug resistance	4	1.301	1.01855	2.64986	0.00402631
abgR	yiaG	Multidrug resistance	5	1.867	1.15613	2.70989	0.00336526
abgR	yidF	Multidrug resistance	4	1.149	0.969401	2.94099	0.00163582
abgR	yijO	Multidrug resistance	4	1.161	0.951832	2.98267	0.00142874
abgR	yjdC	Multidrug resistance	4	1.286	1.04465	2.598	0.00468846
abgR	ynfL	Multidrug resistance	3	0.929	0.876771	2.36208	0.00908646
bdcR	fimZ	Multidrug resistance	5	1.574	1.11524	3.07198	0.00106324
bdcR	sfsA	Multidrug resistance	4	1.079	0.963165	3.03271	0.00121184
bdcR	ybfE	Multidrug resistance	4	1.426	1.05529	2.43914	0.00736115
bdcR	yeeY	Multidrug resistance	6	1.636	1.13525	3.84409	6.05011e-05
bdcR	yeiI	Multidrug resistance	5	2.062	1.24568	2.35856	0.00917301
bdcR	yfeR	Multidrug resistance	5	1.54	1.08701	3.18306	0.000728648
bdcR	yhaJ	Multidrug resistance	5	1.275	0.994165	3.74686	8.95295e-05
bdcR	yijO	Multidrug resistance	5	1.312	1.03331	3.56912	0.000179089
bdcR	yjdC	Multidrug resistance	4	1.081	0.934512	3.12356	0.000893399
bdcR	yjhI	Multidrug resistance	4	1.344	0.997326	2.66312	0.00387097
eutR	fimZ	Multidrug resistance	5	1.792	1.1875	2.70148	0.00345155
eutR	yeeY	Multidrug resistance	5	1.997	1.18084	2.5431	0.00549364
eutR	yfeR	Multidrug resistance	4	1.538	1.05531	2.33297	0.00982476
fimZ	frvR	Multidrug resistance	5	1.754	1.10847	2.92835	0.00170382
fimZ	phnF	Multidrug resistance	4	0.941	0.90683	3.37329	0.000371381
fimZ	ybeF	Multidrug resistance	6	1.616	1.11076	3.94686	3.95909e-05
fimZ	ybiI	Multidrug resistance	4	1.383	1.05519	2.48012	0.00656684
fimZ	ycjW	Multidrug resistance	4	1.353	1.01657	2.60384	0.00460927
fimZ	ydfH	Multidrug resistance	4	1.478	1.05196	2.39743	0.00825535
fimZ	ydhB	Multidrug resistance	4	1.426	1.07223	2.40061	0.00818393
fimZ	ydiP	Multidrug resistance	5	1.993	1.21013	2.48486	0.00648019
fimZ	yeeY	Multidrug resistance	6	1.685	1.16582	3.70126	0.000107266
fimZ	yfeR	Multidrug resistance	5	1.514	1.03676	3.36239	0.00038636
fimZ	yhaJ	Multidrug resistance	5	1.303	1.03163	3.58366	0.000169408
fimZ	yiaG	Multidrug resistance	5	1.813	1.17959	2.7018	0.0034483
fimZ	yijO	Multidrug resistance	4	1.418	1.04229	2.47724	0.00662006
fimZ	yjdC	Multidrug resistance	4	1.276	0.997406	2.73108	0.00315632
frvR	yahB	Multidrug resistance	4	1.269	1.02454	2.66558	0.0038428
frvR	ybeF	Multidrug resistance	5	1.89	1.19387	2.60497	0.00459406
frvR	ycjW	Multidrug resistance	5	1.736	1.1303	2.88772	0.00194019
frvR	ydhB	Multidrug resistance	4	1.427	1.0582	2.43148	0.00751857
frvR	ydiP	Multidrug resistance	6	2.418	1.30037	2.7546	0.00293823
frvR	yfeR	Multidrug resistance	5	1.845	1.15945	2.72112	0.00325303
frvR	yhaJ	Multidrug resistance	5	1.191	0.97132	3.92147	4.40056e-05
frvR	yiaG	Multidrug resistance	6	1.871	1.17121	3.52542	0.000211409
phnF	ybeF	Multidrug resistance	4	0.897	0.87244	3.55669	0.000187778
phnF	ybiI	Multidrug resistance	4	0.857	0.860983	3.65048	0.000130877
phnF	ydhB	Multidrug resistance	3	0.797	0.828539	2.6589	0.00391986
phnF	ydiP	Multidrug resistance	4	1.088	0.945066	3.08127	0.00103061
phnF	yhaJ	Multidrug resistance	3	0.917	0.891575	2.33632	0.00973741
phnF	yiaG	Multidrug resistance	3	0.919	0.891759	2.33359	0.0098086
phnF	ynfL	Multidrug resistance	3	0.572	0.71647	3.38884	0.000350949
sfsA	ybhD	Multidrug resistance	3	0.874	0.865374	2.45674	0.0070102
sfsA	yfeR	Multidrug resistance	3	0.942	0.880574	2.33711	0.00971672
sfsA	yhaJ	Multidrug resistance	3	0.842	0.87281	2.47247	0.00670909
sfsA	yjdC	Multidrug resistance	3	0.849	0.853773	2.51941	0.00587766
yahB	yhaJ	Multidrug resistance	3	0.911	0.869388	2.40284	0.00813414
yahB	yphH	Multidrug resistance	3	0.627	0.749956	3.16419	0.000777584
yahB	yqeH	Multidrug resistance	3	0.9	0.876795	2.39509	0.00830819
ybeF	ybiI	Multidrug resistance	4	1.363	1.04706	2.51849	0.00589298
ybeF	ycjW	Multidrug resistance	4	1.315	1.03868	2.58501	0.00486875
ybeF	ydhB	Multidrug resistance	4	1.163	0.981527	2.8904	0.00192379
ybeF	ydiP	Multidrug resistance	5	1.976	1.16653	2.59231	0.00476668
ybeF	yeeY	Multidrug resistance	5	1.492	1.08033	3.24717	0.000582795
ybeF	yfeR	Multidrug resistance	4	1.348	1.03633	2.55904	0.00524805
ybeF	yhaJ	Multidrug resistance	4	0.724	0.833378	3.93099	4.22983e-05
ybfE	yijO	Multidrug resistance	4	1.385	1.03723	2.52113	0.00584889
ybhD	yjdC	Multidrug resistance	3	0.882	0.859543	2.4641	0.00686791
ycjW	ydiP	Multidrug resistance	5	1.871	1.19406	2.62047	0.00439048
ycjW	yhaJ	Multidrug resistance	4	1.081	0.966112	3.02139	0.00125809
ycjW	yiaG	Multidrug resistance	4	1.484	1.07652	2.33715	0.00971562
ycjW	yjdC	Multidrug resistance	3	0.828	0.869006	2.49941	0.00622005
ydfH	yphH	Multidrug resistance	3	0.895	0.872202	2.41343	0.00790152
ydhB	yhaJ	Multidrug resistance	4	1.196	0.983133	2.85211	0.00217153
ydiP	yfeR	Multidrug resistance	5	1.901	1.15868	2.67459	0.003741
ydiP	yhaJ	Multidrug resistance	4	1.317	1.01663	2.6391	0.00415631
ydiP	yiaG	Multidrug resistance	6	2.043	1.21352	3.26077	0.000555551
yeeY	yfeR	Multidrug resistance	5	1.592	1.07363	3.17427	0.000751075
yeeY	yhaJ	Multidrug resistance	4	1.31	1.05499	2.54978	0.0053896
yeeY	yijO	Multidrug resistance	5	1.54	1.06843	3.2384	0.000601015
yeeY	yjdC	Multidrug resistance	4	1.136	0.979011	2.9254	0.00172006
yeiI	yhaJ	Multidrug resistance	5	1.418	1.0679	3.35424	0.00039792
yeiI	yiaG	Multidrug resistance	5	2.069	1.17627	2.49176	0.00635551
yfeR	yhaJ	Multidrug resistance	5	1.301	1.0457	3.53734	0.000202092
yfeR	yiaG	Multidrug resistance	6	1.565	1.0904	4.06733	2.37776e-05
yfeR	yphH	Multidrug resistance	4	1.017	0.931439	3.20257	0.000681032
ygbI	yiaG	Multidrug resistance	4	1.441	1.07874	2.37221	0.00884104
ygbI	yphH	Multidrug resistance	3	0.908	0.875387	2.3898	0.00842877
ygeV	ytfH	Multidrug resistance	3	0.73	0.793555	2.86054	0.00211457
yhaJ	yiaG	Multidrug resistance	5	1.398	1.04436	3.449	0.000281329
yhaJ	yjdC	Multidrug resistance	3	0.92	0.887912	2.34257	0.00957563
yhaJ	yjhI	Multidrug resistance	3	0.898	0.863911	2.43312	0.00748465
yhaJ	yphH	Multidrug resistance	3	0.86	0.859732	2.48915	0.00640249
yiaG	yphH	Multidrug resistance	4	1.092	0.912342	3.1874	0.00071779
yidL	yjdC	Multidrug resistance	3	0.886	0.883054	2.39397	0.00833366
yijO	yjdC	Multidrug resistance	3	0.789	0.819238	2.69885	0.00347897
yjhI	yphH	Multidrug resistance	3	0.798	0.814776	2.70258	0.00344015
fimZ	yqeH	Stress response	12	6.336	2.07157	2.73416	0.00312698
lgoR	yfiE	Stress response	14	7.435	2.25541	2.91078	0.00180262
lgoR	yqeH	Stress response	14	6.761	2.16022	3.35105	0.00040253
perR	ybdO	Stress response	7	2.818	1.4977	2.79227	0.00261696
perR	ygbI	Stress response	9	3.829	1.72184	3.00319	0.00133584
sfsB	ydfH	Stress response	9	4.082	1.71354	2.87009	0.00205181
sfsB	yegW	Stress response	12	5.594	1.95729	3.27289	0.000532273
sfsB	yfeR	Stress response	9	4.69	1.81802	2.37071	0.00887703
sfsB	yfiE	Stress response	12	6.333	2.04164	2.77571	0.00275403
sfsB	yihL	Stress response	9	4.178	1.77016	2.72405	0.00322429
sgcR	ybcM	Stress response	10	5.291	1.96116	2.40112	0.00817238
yahB	yfiE	Stress response	9	4.758	1.82065	2.32994	0.00990459
ybaQ	ybcM	Stress response	9	4.605	1.81942	2.41561	0.00785452
ybaQ	ydjF	Stress response	9	4.161	1.8012	2.68654	0.0036098
ybaQ	yjjJ	Stress response	6	2.651	1.40968	2.37572	0.00875729
ybaQ	yqeH	Stress response	7	3.265	1.57011	2.37882	0.00868415
ybcM	ydfH	Stress response	9	4.653	1.77531	2.44858	0.00717103
ybcM	ygfI	Stress response	9	4.349	1.78561	2.60472	0.00459749
ybdO	yfaX	Stress response	10	5.379	1.94657	2.37392	0.0088003
ybdO	yfiE	Stress response	11	5.716	1.92277	2.74812	0.0029969
ybfE	yfiE	Stress response	12	7.037	2.13124	2.32869	0.00993764
ybfE	ygbI	Stress response	11	5.917	2.08001	2.44374	0.00726796
ybfE	ygfI	Stress response	10	4.276	1.79249	3.19331	0.000703247
ybfE	yiaG	Stress response	11	5.568	2.02274	2.68547	0.0036214
ybfE	yqeH	Stress response	10	5.342	1.9506	2.38798	0.00847056
ybhD	ydjF	Stress response	8	3.287	1.51622	3.10838	0.000940569
ybhD	yfiE	Stress response	12	6.168	2.044	2.85322	0.00216391
ybhD	yqeH	Stress response	9	3.692	1.6198	3.27694	0.000524688
ybiI	yeeY	Stress response	9	4.508	1.77907	2.52491	0.00578639
yciT	yfiE	Stress response	16	9.746	2.362	2.64775	0.00405145
yddM	ygfI	Stress response	9	4.117	1.73791	2.8097	0.00247941
ydfH	yegW	Stress response	11	5.24	1.87988	3.06403	0.00109188
ydfH	yfhH	Stress response	10	4.862	1.85483	2.77006	0.00280226
ydfH	yfiE	Stress response	12	5.676	1.94803	3.24636	0.00058446
ydfH	ygeH	Stress response	8	3.88	1.73049	2.38083	0.00863686
ydjF	yjjJ	Stress response	7	2.661	1.38636	3.12977	0.000874707
yegW	yfiE	Stress response	14	7.798	2.16885	2.85958	0.00212099
yegW	ygfI	Stress response	10	4.398	1.7489	3.20315	0.000679655
yegW	yihL	Stress response	9	4.337	1.74025	2.6795	0.00368656
yegW	yijO	Stress response	8	3.512	1.64516	2.728	0.00318601
yfaX	yfiE	Stress response	15	8.527	2.36281	2.73954	0.00307627
yfaX	ygbI	Stress response	11	5.643	1.91395	2.79892	0.00256369
yfaX	yhaJ	Stress response	11	5.264	1.9334	2.96679	0.00150462
yfaX	yihL	Stress response	11	6.025	2.01654	2.46709	0.00681072
yfhH	ygfI	Stress response	11	4.857	1.9095	3.21707	0.000647536
yfhH	yihL	Stress response	8	3.774	1.67563	2.52204	0.00583385
yfiE	ygbI	Stress response	12	6.592	2.11424	2.55789	0.0052654
yfiE	yiaG	Stress response	14	8.132	2.23776	2.62226	0.00436742
yfiE	yjjJ	Stress response	10	4.604	1.80789	2.9847	0.00141928
yfiE	yqeH	Stress response	14	7.094	2.15309	3.20748	0.000669512
ygbI	ygfI	Stress response	8	3.519	1.5963	2.80711	0.00249942
ygbI	yiaG	Stress response	11	5.592	1.90819	2.8341	0.00229772
ygbI	yihL	Stress response	9	3.847	1.6812	3.06508	0.00108805
ygbI	yjhI	Stress response	9	4.026	1.68231	2.95666	0.00155498
ygbI	ymfL	Stress response	10	5.285	1.96714	2.39688	0.00826769
ygfI	yiaG	Stress response	11	5.576	1.97437	2.74721	0.00300523
yihL	yijO	Stress response	8	4.007	1.70289	2.34483	0.00951786
yjiR	yqeH	Stress response	9	4.443	1.76801	2.57747	0.00497637
yjjJ	ymfL	Stress response	8	3.903	1.70014	2.4098	0.00798065
abgR	sgcR	Transport	13	7.007	2.18443	2.74351	0.0030393
abgR	yafC	Transport	9	4.488	1.84045	2.45158	0.00711155
abgR	yciT	Transport	16	9.034	2.45375	2.83893	0.00226328
abgR	yqeI	Transport	10	3.758	1.69361	3.68563	0.000114071
bdcR	dicC	Transport	11	6.132	2.07434	2.34677	0.0094684
bdcR	sfsB	Transport	10	5.419	1.91706	2.3896	0.00843341
bdcR	yqeI	Transport	8	3.563	1.65915	2.67426	0.00374474
dicC	perR	Transport	11	4.632	1.80162	3.5346	0.000204194
dicC	sgcR	Transport	14	5.695	1.93745	4.28655	9.07335e-06
dicC	yahB	Transport	9	4.327	1.75589	2.66133	0.00389167
dicC	ybcM	Transport	11	5.876	1.96634	2.60586	0.00458223
dicC	ybfE	Transport	13	6.462	2.16685	3.01728	0.00127527
dicC	yciT	Transport	16	8.567	2.32097	3.20254	0.000681103
dicC	yeiI	Transport	14	7.559	2.21708	2.90518	0.00183524
dicC	yfaX	Transport	14	8.018	2.30933	2.59036	0.00479377
dicC	yfhH	Transport	13	7.383	2.28638	2.45672	0.00701058
dicC	yfiE	Transport	15	8.025	2.24085	3.11266	0.000927041
dicC	yidF	Transport	11	5.683	2.04075	2.60541	0.00458822
dicC	yneJ	Transport	17	7.953	2.25075	4.01956	2.91539e-05
dicC	ypdC	Transport	10	4.715	1.87758	2.8148	0.00244041
dicC	yqeH	Transport	11	5.875	2.03949	2.51288	0.00598753
dicC	yqeI	Transport	8	3.237	1.58977	2.99604	0.00136757
eutR	perR	Transport	10	5.159	1.93945	2.49606	0.006279
frvR	perR	Transport	11	5.114	1.91851	3.068	0.00107747
frvR	sfsA	Transport	11	5.919	2.02102	2.51408	0.00596723
frvR	ybhD	Transport	10	5.157	1.93652	2.50088	0.00619424
frvR	yqeI	Transport	10	4.364	1.84415	3.05614	0.00112102
perR	sfsA	Transport	9	4.057	1.79694	2.75079	0.00297256
perR	sgcR	Transport	11	5.312	1.95307	2.91234	0.00179364
perR	yafC	Transport	9	2.897	1.48816	4.10105	2.05639e-05
perR	ybeF	Transport	10	5.147	1.9777	2.45386	0.00706662
perR	ycaN	Transport	13	7.462	2.36562	2.34104	0.00961514
perR	yciT	Transport	12	6.352	2.13557	2.64473	0.00408783
perR	ycjW	Transport	10	5.027	1.84762	2.69158	0.00355576
perR	yfaX	Transport	13	6.759	2.1046	2.96541	0.00151142
perR	ygeV	Transport	8	3.319	1.55874	3.00307	0.00133637
perR	yidF	Transport	11	4.183	1.77557	3.83932	6.16874e-05
perR	yneJ	Transport	11	5.57	1.98924	2.72969	0.00316967
perR	yqeI	Transport	7	2.916	1.47075	2.77681	0.00274473
sfsA	yfaX	Transport	12	6.103	2.01506	2.92647	0.00171417
sfsB	yqeI	Transport	7	3.215	1.54957	2.44261	0.00729077
sgcR	yafC	Transport	10	4.877	1.85076	2.76806	0.00281957
sgcR	ybdO	Transport	9	3.998	1.76042	2.84136	0.00224608
sgcR	ycaN	Transport	19	10.265	2.56503	3.40542	0.000330306
sgcR	ydcR	Transport	12	6.864	2.09473	2.45187	0.00710584
sgcR	yfhH	Transport	14	7.114	2.13625	3.2234	0.000633383
sgcR	ygaV	Transport	15	8.382	2.35746	2.80725	0.00249829
sgcR	yidF	Transport	11	5.587	1.99259	2.71657	0.00329812
yafC	ycaN	Transport	13	7.327	2.15144	2.63684	0.00418415
yafC	ydiP	Transport	9	4.52	1.80357	2.48397	0.00649639
yafC	ygeV	Transport	8	3.736	1.63676	2.60515	0.00459174
yafC	ygfI	Transport	8	4.03	1.69705	2.33935	0.00965858
yafC	yqeI	Transport	10	3.339	1.58259	4.20893	1.28292e-05
yafC	ytfH	Transport	10	4.148	1.75875	3.32737	0.00043835
yahB	ydcR	Transport	12	5.377	1.93975	3.41436	0.000319665
yahB	ygeV	Transport	7	3.162	1.54601	2.48252	0.00652284
ybeF	yqeI	Transport	8	3.833	1.69705	2.45543	0.00703577
ybhD	ydiP	Transport	11	6.002	2.11198	2.3665	0.00897858
ybhD	yqeI	Transport	7	3.114	1.55158	2.50454	0.00613057
ycaN	yidF	Transport	15	8.797	2.40823	2.57575	0.0050012
yciT	yneJ	Transport	17	9.902	2.56729	2.76478	0.00284805
yciT	yqeI	Transport	9	4.682	1.79279	2.40854	0.00800827
ydaS	yqeI	Transport	10	4.316	1.80372	3.15127	0.000812813
ydcR	yqeI	Transport	7	3.139	1.53624	2.51328	0.00598078
ydfH	yjdC	Transport	8	3.519	1.63104	2.74732	0.0030042
yeiI	yqeI	Transport	10	4.641	1.82523	2.93607	0.00166197
yfhH	yqeH	Transport	11	6.13	2.02366	2.40653	0.00805239
yfhH	yqeI	Transport	10	4.966	1.86342	2.70149	0.00345146
ygeV	yqeI	Transport	7	2.515	1.36588	3.28359	0.000512476
yjdC	yqeI	Transport	7	2.974	1.48443	2.71216	0.00334236
yjhI	yqeI	Transport	7	2.881	1.45498	2.83097	0.00232032
yjiR	yqeI	Transport	7	3.251	1.55126	2.41675	0.00782997
yjiR	ytfH	Transport	8	3.845	1.66426	2.49661	0.00626929
yjjJ	yqeI	Transport	6	2.466	1.37285	2.5742	0.00502362
ypdC	yqeI	Transport	7	2.996	1.51403	2.6446	0.00408933
yqeI	ytfH	Transport	8	2.924	1.5552	3.26389	0.000549466
abgR	yiaU	Unknown	14	7.237	2.21579	3.05218	0.00113593
dicC	ygeV	Unknown	9	4.485	1.85181	2.43815	0.00738125
dicC	yiaU	Unknown	14	7.495	2.22777	2.91997	0.00175034
fimZ	yebK	Unknown	11	5.967	2.09626	2.40094	0.00817645
frvR	yciT	Unknown	20	12.379	2.78839	2.73312	0.00313691
frvR	yidP	Unknown	13	7.302	2.2266	2.55906	0.00524783
phnF	ymfL	Unknown	10	5.244	1.98353	2.39774	0.00824821
sfsB	yjhU	Unknown	11	5.691	1.99035	2.66737	0.00382232
ycaN	yciT	Unknown	24	13.306	2.89357	3.69578	0.000109605
ycaN	ydhB	Unknown	14	7.722	2.30782	2.72031	0.003261
ycaN	yfiE	Unknown	27	13.398	2.82729	4.81096	7.51031e-07
ycaN	yiaU	Unknown	20	11.044	2.80248	3.19574	0.000697373
ycaN	yidP	Unknown	18	9.647	2.53827	3.29082	0.000499481
ycaN	yjhU	Unknown	16	9.827	2.60458	2.37005	0.00889277
yciT	yddM	Unknown	12	5.811	2.00731	3.08323	0.00102385
yciT	ydhB	Unknown	14	7.789	2.27501	2.7301	0.00316574
yciT	yfaX	Unknown	17	10.842	2.63704	2.33519	0.00976669
yciT	ygfI	Unknown	15	8.328	2.38372	2.79899	0.00256312
yciT	yidL	Unknown	14	7.955	2.37542	2.54481	0.0054668
yciT	yidP	Unknown	18	8.209	2.50791	3.90405	4.72983e-05
yciT	yjhU	Unknown	16	9.411	2.53269	2.60159	0.00463968
ycjW	yhjB	Unknown	11	5.842	2.15353	2.39514	0.00830697
ydcR	ydhB	Unknown	11	5.794	2.0415	2.55008	0.00538487
yddM	ydhB	Unknown	8	3.67	1.66429	2.60171	0.00463807
yddM	yidP	Unknown	10	4.566	1.8196	2.98637	0.00141157
ydhB	ydiP	Unknown	13	7.3	2.22057	2.56691	0.00513048
ydhB	yfiE	Unknown	15	7.179	2.28126	3.42836	0.000303616
ydhB	ygaV	Unknown	13	7.714	2.21656	2.38478	0.00854463
ydhB	yidF	Unknown	10	4.742	1.86357	2.82146	0.00239028
ydhB	yidL	Unknown	11	5.56	2.01158	2.70434	0.00342197
ydhB	yidP	Unknown	14	5.221	1.90783	4.60157	2.09656e-06
ydhB	yjhU	Unknown	11	5.417	2.01871	2.76563	0.00284066
ydhB	ypdC	Unknown	8	3.916	1.71753	2.37784	0.0087072
ydjF	yjhU	Unknown	11	5.154	1.86916	3.1276	0.0008812
yfaX	ygfI	Unknown	17	8.655	2.41574	3.45442	0.000275734
yfiE	yhjB	Unknown	12	6.789	2.14455	2.42988	0.00755181
yfiE	yiaU	Unknown	18	10.934	2.69386	2.623	0.00435798
yfiE	yidP	Unknown	17	8.785	2.38882	3.43893	0.000292009
ygeV	ygfI	Unknown	8	3.943	1.69606	2.39201	0.00837817
ygfI	yiaU	Unknown	13	6.583	2.12076	3.02581	0.00123985
ygfI	yidP	Unknown	10	4.963	1.88923	2.66616	0.00383614
ygfI	yihL	Unknown	8	3.822	1.67246	2.49812	0.00624268
yhaJ	yhjB	Unknown	10	5.342	1.95879	2.37799	0.00870355
yiaU	yidP	Unknown	15	7.592	2.20372	3.36158	0.000387483
yiaU	ytfH	Unknown	12	6.033	2.07659	2.87346	0.00203
yidP	yjhU	Unknown	12	5.428	1.97705	3.32415	0.00044345
yidP	ytfH	Unknown	9	4.041	1.79737	2.75903	0.00289869
