# Supplementary material for: Auxotrophic and prototrophic conditional genetic networks reveal the rewiring of transcription factors in Escherichia coli
Source: Nat Commun. 2022 Jul 14;13:4085. doi: 10.1038/s41467-022-31819-x (PMC9283627; doi:10.1038/s41467-022-31819-x)
Supplement: Supplementary file 12 — Supplementary Data 8 [file 41467_2022_31819_MOESM12_ESM.xlsx]

## Sheet: README
Supplementary Data 8. YneJ binding sites under carbon-limiting conditions by ChIP-seq.
Column Header	Remarks
Peak ID	A unique identifier for each peak
Chromosome	Escherichia coli str. K-12 substr. W3110 chromosome was used to locate the peak
Peak start	Starting position of peak
Peak stop	Ending position of peak
Peak size	Width of peaks
P-Value	Likelihood of the peak being true positive based on peak enriched region
Distance to nearest gene	Peak distance from the nearest transcriptional start site (TSS)
Nearest gene	Peak located to its nearest gene
Bnumber	Blattner accession ID of transcription factor gene
Gene start	Starting position of the nearest gene
Gene end	Ending position of the nearest gene
Position of binding site with respect to the nearest gene	Location of binding site in connection with the nearest gene
Loci upstream of the nearest gene	Gene upstream of the nearest loci detected from the ChIP-seq
Loci downstream of the nearest gene	Gene downstream of the nearest loci detected from the ChIP-seq
Carbon-limiting growth conditions	Growth condition in which the YneJ ChIP-seq experiment was conducted

## Sheet: Supp Data 8
Supplementary Data 8. YneJ binding sites under carbon-limiting conditions by ChIP-seq.
Peak ID	Chromosome	Peak start	Peak stop	Peak size	P-Value	Distance to nearest gene	Nearest gene	Bnumber	Gene start	Gene end	Position of binding site with respect to the nearest gene	Loci upstream of the nearest gene	Loci downstream of the nearest gene	Carbon-limiting growth conditions
Peak ID_1025	AP009048.1	3053665	3055869	2205	7.94694e-05	128	ssrS	b2911	3054639	3054821	Within gene ssrS	zapA	fau	M9+Putrescine
Peak ID_1071	AP009048.1	3193186	3194104	919	1.01321e-06	-89	rygD	b4447	3193407	3193556	Upstream of rygD, and intergenic between rygD and yqiK	yqiK	rfaE	M9+Putrescine
Peak ID_1118	AP009048.1	3317848	3318565	718	1.20681e-05	-62	metY	b3171	3318068	3318144	Upstream of metY, and intergenic between metY and rimP	rimP	argG	M9+Putrescine
Peak ID_1170	AP009048.1	3468060	3468476	417	7.06643e-13	41	gltT	b3969	3468234	3468309	Within gene gltT	rrlB	rrsB	M9+Putrescine
Peak ID_1563	AP009048.1	4610695	4611527	833	0.00177783	-30	leuQ	b4370	4610995	4611081	Upstream of leuP	leuP	rsmC	M9+Putrescine
Peak ID_397	AP009048.1	1288041	1289549	1509	0.00032842	18	rttR	b4425	1288643	1288813	Upstream of leuP	ychS	tpr	M9+Putrescine
Peak ID_685	AP009048.1	2072382	2074245	1864	5.66774e-08	-139	isrC	b4435	2073452	2073655	Upstream of yeeP	yeeP	flu	M9+Putrescine
Peak ID_714	AP009048.1	2153842	2157188	3347	1.97834e-06	103	ryeC	b4436	2155412	2155560	Within gene ryeC	yegL	sibB	M9+Putrescine
Peak ID_854	AP009048.1	2521047	2526385	5339	0.000547129	-39	alaW	b2397	2523602	2523677	Upstream of alaW, and intergenic between alaW and alaX	alaX	yfeC	M9+Putrescine
Peak ID_914	AP009048.1	2727863	2728219	357	6.12421e-08	59	gltW	b2590	2728025	2728100	Within gene gltW	rrlG	rrsG	M9+Putrescine
Peak ID_924	AP009048.1	2753476	2755238	1763	1.00974e-05	108	ssrA	b2621	2754249	2754611	Within gene ssrA	smpB	intA	M9+Putrescine
Peak ID_1036	AP009048.1	3974165	3977027	2863	9.27492e-07	-45	gadY	b4452	3975447	3975551	Upstream of gadX	gadX	gadW	M9+Tryptone
Peak ID_1064	AP009048.1	4056942	4061724	4783	9.3713e-32	-66	ryhB	b4451	4059399	4059492	Upstream of ryhB, and intergenic between ryhB and yhhY	yhhY	yhhX	M9+Tryptone
Peak ID_167	AP009048.1	562960	565038	2079	1.30674e-08	53	argU	b0536	563946	564022	Within gene argU	fimZ	intD	M9+Tryptone
Peak ID_268	AP009048.1	1031603	1032373	771	0.000747808	146	serT	b0971	1032047	1032134	Downstream of serT, and intergenic between serT and hyaA	yccA	hyaA	M9+Tryptone
Peak ID_382	AP009048.1	2064051	2064987	937	0.000103538	122	asnV	b1989	2064397	2064472	Downstream of asnV, and intergenic between asnV and ldtA	nac	ldtA	M9+Tryptone
Peak ID_830	AP009048.1	3426593	3427009	417	2.84243e-09	106	gltV	b4008	3426832	3426907	Downstream of gltV, and intergenic between gltV and rrsD	rrlD	rrsD	M9+Tryptone
Peak ID_891	AP009048.1	3599176	3599627	452	2.00503e-07	20	alaT	b3853	3599346	3599421	Within gene alaT	rrlA	ileT	M9+Tryptone
