# Supplementary material for: Auxotrophic and prototrophic conditional genetic networks reveal the rewiring of transcription factors in Escherichia coli
Source: Nat Commun. 2022 Jul 14;13:4085. doi: 10.1038/s41467-022-31819-x (PMC9283627; doi:10.1038/s41467-022-31819-x)
Supplement: Supplementary file 13 — Supplementary Data 9 [file 41467_2022_31819_MOESM13_ESM.xlsx]

## Sheet: README
Supplementary Data 9. Gene pairs with differential (DF) GI scores.
Column Header	Remarks
Gene1	First TF gene mutant in a genetically interacting gene pair
Gene2	Second TF gene mutant in the genetically interacting gene pair
Minimal chromosomal distance	Minimal chormosomal distance from the donor 'query' TF gene mutant
Gaussian process (GP) scoring model
RM	GP model was used to score the genetic interactions in the static rich medium (RM) network
MM	GP model was used to score the genetic interactions in the static minimal Medium (MM) network		Scoring threshold
DF	GP model was used to score the genetic interactions in the differential (DF) network		Network	Scoring model	Aggravating	Alleviating
P-value	Z-score transformed p-value of the genetic interaction score derived from GP model in DF network		DF	GP Score	-2.57826	1.66856

## Sheet: Supp Data 9
Supplementary Data 9. Gene pairs with differential (DF) GI scores.
Gene 1	Gene 2	Minimal chromosomal distance	Gaussian process (GP) scoring model
			RM	MM	DF	P-value
aaeR	arsR	601230	0.751876	-5.4713	-6.22318	3.71012e-05
aaeR	cdaR	1438491	4.43316	-1.68914	-6.1223	4.89838e-05
aaeR	chpS	1062823	-1.91062	-5.35676	-3.44614	0.0150295
aaeR	crp	763360	2.09272	-11.2313	-13.324	9.28224e-19
aaeR	csiR	594383	0.788881	-2.08472	-2.8736	0.0343621
aaeR	cspA	529850	2.12588	-3.59615	-5.72203	0.000141003
aaeR	cspG	2307911	1.97495	-3.36257	-5.33752	0.000363931
aaeR	exuR	143291	-2.00046	-4.9598	-2.95934	0.03062
aaeR	fhlA	534303	-1.19552	-5.97663	-4.78111	0.00127788
aaeR	fimZ	1819099	1.40679	-2.95551	-4.3623	0.00300719
aaeR	fucR	450620	-0.570361	-11.2059	-10.6355	2.05753e-12
aaeR	glnG	191099	2.70661	-1.17809	-3.8847	0.00727449
aaeR	gutM	561739	0.91123	-4.7184	-5.62963	0.000178156
aaeR	iscR	728588	1.34405	-1.64867	-2.99272	0.0292524
aaeR	lysR	410763	-1.24291	-14.7806	-13.5377	2.51269e-19
aaeR	malI	1688481	-1.38694	-10.5394	-9.1525	1.53902e-09
aaeR	malT	694322	1.42108	-3.98825	-5.40933	0.000306395
aaeR	metJ	117982	-0.456627	-8.02447	-7.56785	5.88451e-07
aaeR	mhpR	1622839	1.63066	-1.05417	-2.68483	0.0438331
aaeR	phoB	1672394	1.445	-6.69686	-8.14187	7.80265e-08
aaeR	rbsR	307158	1.60253	-3.81484	-5.41737	0.000300505
aaeR	rodZ	747875	-2.37549	-13.7667	-11.3913	4.7624e-14
aaeR	rtcR	690246	-1.02115	-5.8065	-4.78535	0.00126636
aaeR	srlR	560899	2.99389	-1.85756	-4.85145	0.00109851
aaeR	stpA	592224	-0.653341	-4.194	-3.54066	0.0129419
aaeR	tdcA	122455	1.84791	-1.04067	-2.88857	0.0336845
aaeR	ttdR	184463	-0.558331	-3.93674	-3.37841	0.0166915
aaeR	ulaR	1032074	-0.2668	-5.09794	-4.83114	0.00114781
aaeR	xylR	513954	0.561933	-5.95639	-6.51833	1.60292e-05
aaeR	ybiH	2086422	0.230801	-3.67418	-3.90498	0.00702059
aaeR	ydaS	1967000	-0.429282	-9.54134	-9.11206	1.81719e-09
aaeR	ydcI	1892590	-2.9892	-7.93014	-4.94094	0.000903378
aaeR	yddM	1834901	1.28302	-4.71897	-6.00199	6.78193e-05
aaeR	ydhB	1647863	-1.00347	-6.14437	-5.1409	0.000576175
aaeR	yefM	1297525	-0.993155	-17.4744	-16.4812	4.3213e-28
aaeR	yeiL	1130027	0.287535	-5.96104	-6.24858	3.45697e-05
aaeR	yfhH	691112	0.430383	-5.29193	-5.72231	0.000140903
aaeR	yfiE	675399	1.09417	-1.56806	-2.66223	0.0450862
aaeR	ygbI	529455	0.943396	-2.06989	-3.01329	0.0284339
aaeR	ygeH	397249	1.52244	-4.47417	-5.99661	6.88014e-05
aaeR	ygeV	384933	1.94625	-10.5883	-12.5346	9.62295e-17
aaeR	ygfI	323546	-0.797902	-5.14314	-4.34524	0.00310889
aaeR	yhjB	578217	-0.643699	-4.66051	-4.01681	0.0057535
aaeR	yjdC	977107	0.741328	-2.45334	-3.19467	0.0219729
aaeR	ymfL	2183973	-0.205007	-3.36869	-3.16368	0.0229841
aaeR	ynfL	1718069	-0.197957	-7.83284	-7.63488	4.68408e-07
aaeR	yphH	706663	0.195044	-3.57915	-3.77419	0.00880106
abgR	appY	822802	0.528972	-4.02232	-4.55129	0.00206327
abgR	atoC	919173	-0.749271	-4.07046	-3.32119	0.0182106
abgR	cdaR	1222835	-1.50759	-6.30692	-4.79933	0.00122903
abgR	chpS	1599409	-0.697898	-6.87719	-6.17929	4.18917e-05
abgR	comR	236046	-1.63411	-10.7987	-9.16462	1.464e-09
abgR	csiR	1386967	-1.72444	-5.48331	-3.75887	0.00903291
abgR	cspA	2132421	0.164637	-8.43448	-8.59911	1.4002e-08
abgR	cspC	501577	2.40069	-1.84628	-4.24697	0.00375585
abgR	cspF	236206	0.888709	-10.7224	-11.6111	1.51426e-14
abgR	cspH	354858	-1.95741	-8.19569	-6.23828	3.55758e-05
abgR	cusR	811789	-1.85965	-5.17193	-3.31228	0.018457
abgR	cynR	1048541	-0.901694	-4.93338	-4.03168	0.00560094
abgR	cytR	2104862	0.78587	-2.46565	-3.25152	0.0202114
abgR	dcuR	1698075	1.3871	-2.53778	-3.92487	0.00677899
abgR	dicC	241971	-0.196738	-7.11244	-6.91571	4.86546e-06
abgR	eutR	1152213	-1.55221	-4.38691	-2.83471	0.0361719
abgR	fabR	2067547	1.89254	-10.6924	-12.585	7.21671e-17
abgR	fhlA	1445631	-1.26539	-3.90762	-2.64223	0.0462175
abgR	fimZ	842752	-0.60216	-4.60547	-4.00331	0.00589507
abgR	fucR	1530661	-0.180746	-4.68354	-4.5028	0.00227603
abgR	gadX	2077358	-1.94543	-7.60411	-5.65868	0.000165593
abgR	galS	836599	-2.57144	-5.69765	-3.12621	0.0242564
abgR	gcvA	1532943	-1.25796	-4.96002	-3.70206	0.00993864
abgR	glpR	1972219	2.62786	-0.434082	-3.06194	0.0265693
abgR	gutM	1419914	1.09618	-5.24599	-6.34217	2.65769e-05
abgR	hcaR	1259299	-0.274968	-8.83623	-8.56126	1.62008e-08
abgR	hicB	103838	0.65059	-2.21235	-2.86294	0.0348511
abgR	higA	1825021	-1.03509	-3.66969	-2.63459	0.0466548
abgR	hupB	945508	-1.0534	-4.1228	-3.06939	0.0262925
abgR	idnR	1556968	0.973982	-5.16004	-6.13402	4.74387e-05
abgR	ihfB	441921	1.06132	-10.0254	-11.0868	2.24226e-13
abgR	ilvY	2271498	1.56223	-1.44181	-3.00404	0.0287996
abgR	iscR	1252936	-0.438204	-4.40499	-3.96679	0.00629336
abgR	leuO	1321143	1.36913	-6.6075	-7.97663	1.41764e-07
abgR	lexA	1791474	-3.21361	-16.3624	-13.1488	2.66704e-18
abgR	lldR	2191426	-0.208601	-4.55362	-4.34502	0.0031102
abgR	lrhA	1003010	1.13792	-6.241	-7.37893	1.10702e-06
abgR	mcbR	114613	-4.25335	-7.6329	-3.37955	0.0166621
abgR	mlc	261695	-0.701584	-6.67917	-5.97759	7.23872e-05
abgR	mntR	552383	-0.899373	-3.94992	-3.05055	0.0269971
abgR	mtlR	2187944	2.2771	-2.25538	-4.53247	0.00214361
abgR	nagC	704439	1.71992	-6.08988	-7.80979	2.5578e-07
abgR	nemR	320458	-1.87103	-4.78866	-2.91763	0.0323986
abgR	nimR	469106	-1.87265	-8.85089	-6.97824	4.00682e-06
abgR	pdeL	1073772	0.375285	-2.97424	-3.34953	0.0174447
abgR	phoB	989400	0.827032	-9.24701	-10.074	2.84189e-11
abgR	qseB	1761121	0.780494	-3.39812	-4.17861	0.00427317
abgR	rcsB	912148	1.79299	-8.77012	-10.5631	2.91045e-12
abgR	relE	239697	-0.0338979	-4.62536	-4.59146	0.00190068
abgR	rpiR	1735118	1.98336	-7.21554	-9.1989	1.27069e-09
abgR	soxR	1771264	3.04188	-0.147788	-3.18967	0.0221336
abgR	sutR	100523	-0.564595	-6.73896	-6.17437	4.24639e-05
abgR	ttdR	1796617	0.589062	-4.24403	-4.83309	0.00114299
abgR	uhpA	2262508	2.42654	-4.61863	-7.04516	3.24868e-06
abgR	uvrY	589477	-0.367384	-6.60916	-6.24178	3.52312e-05
abgR	yciT	60395	-3.42367	-11.868	-8.44429	2.53214e-08
abgR	yeeY	682103	-1.14133	-5.93101	-4.78968	0.00125471
abgR	yefM	684236	0.313419	-6.70272	-7.01614	3.559e-06
abgR	yeiI	847671	5.08648	-1.64645	-6.73292	8.49489e-06
abgR	ygeH	1583387	-0.944719	-7.01817	-6.07345	5.59455e-05
abgR	ygeV	1595301	0.616885	-2.32244	-2.93933	0.0314638
abgR	ygfI	1657570	1.31935	-4.59213	-5.91148	8.62559e-05
abgR	yhaJ	1844611	-0.879305	-3.69463	-2.81532	0.0371008
abgR	yhjB	2083664	0.711466	-3.43965	-4.15111	0.00449832
abgR	yidL	2272625	0.738657	-10.0509	-10.7896	9.75776e-13
abgR	yihL	2168161	0.335101	-3.18552	-3.52062	0.013363
abgR	ynfL	263050	1.38413	-4.51087	-5.895	9.00817e-05
abgR	yphH	1274156	-0.402654	-3.72768	-3.32503	0.0181053
abgR	yqeI	1579795	0.306913	-2.91112	-3.21803	0.0212345
abgR	ytfH	1613614	-0.304756	-4.61286	-4.3081	0.00334075
abgR	zntR	1851076	-0.54836	-6.60515	-6.05679	5.85249e-05
acrR	araC	413720	0.849405	-6.27908	-7.12849	2.49487e-06
acrR	ascG	2293394	1.00298	-2.21545	-3.21843	0.0212221
acrR	bluR	729273	-0.679434	-3.41381	-2.73438	0.0411766
acrR	bolA	30972	-2.88445	-7.03405	-4.1496	0.00451099
acrR	cadC	764705	1.45177	-1.67334	-3.12512	0.0242945
acrR	caiF	450290	0.132817	-4.67151	-4.80433	0.00121594
acrR	cspA	1210951	2.75406	-2.00273	-4.75679	0.00134581
acrR	dgoR	1365373	1.75027	-10.2044	-11.9547	2.41631e-15
acrR	dpiA	167453	-0.593768	-3.91354	-3.31977	0.0182497
acrR	exuR	1885233	-0.270955	-3.44491	-3.17395	0.022645
acrR	feaR	962460	-0.637439	-4.38594	-3.7485	0.00919272
acrR	hns	808454	-10.4572	-19.4408	-8.98367	3.06421e-09
acrR	ihfB	478618	1.224	-3.20653	-4.43053	0.00262948
acrR	malT	1043986	2.31966	-2.03944	-4.3591	0.00302605
acrR	nadR	498090	1.20204	-2.5537	-3.75574	0.00908098
acrR	nagC	215164	-1.20334	-5.92854	-4.7252	0.00143891
acrR	nanR	1756973	-0.200551	-3.23149	-3.03094	0.0277459
acrR	nrdR	52310	-3.56924	-12.1278	-8.55857	1.63693e-08
acrR	pgrR	908073	-4.1032	-9.99109	-5.88788	9.1781e-05
acrR	rbsR	1432863	1.35128	-1.47805	-2.82933	0.0364277
acrR	rob	491327	-0.281941	-8.63106	-8.34912	3.62472e-08
acrR	sfsB	1796275	-0.0268708	-2.85859	-2.83172	0.036314
acrR	soxS	850344	-1.11531	-4.82213	-3.70682	0.00985994
acrR	stpA	2311115	1.10977	-3.39072	-4.50048	0.00228665
acrR	ybcM	85045	0.861926	-2.33057	-3.1925	0.0220428
acrR	ydcI	1010230	-0.550613	-3.24458	-2.69396	0.0433341
acrR	yhjB	1162194	0.623461	-4.34305	-4.96651	0.000853728
acrR	yjdC	763331	1.06955	-3.84042	-4.90997	0.000967018
acrR	ytfH	692144	1.82567	-3.61804	-5.44371	0.000281933
acrR	zraR	1697956	1.46335	-2.93765	-4.401	0.00278748
ada	araC	2241410	9.18096	1.23711	-7.94384	1.59356e-07
ada	argP	744670	6.19395	-5.63548	-11.8294	4.74794e-15
ada	argR	1070819	0.75569	-7.86975	-8.62544	1.26463e-08
ada	ascG	523171	9.55057	3.00042	-6.55015	1.4608e-05
ada	baeR	145540	4.93577	-5.98849	-10.9243	5.03625e-13
ada	bluR	1097039	0.538357	-5.30181	-5.84017	0.00010398
ada	creB	2317631	0.524879	-2.07134	-2.59622	0.0488988
ada	cspG	1260580	4.71839	-1.71337	-6.43176	2.05866e-05
ada	cynR	1954761	5.88565	-7.17919	-13.0648	4.39914e-18
ada	dctR	1671463	-3.69676	-9.24363	-5.54686	0.000218962
ada	fis	1097387	5.64976	-3.68948	-9.33924	7.07541e-10
ada	ihfB	1348141	2.4381	-5.72001	-8.15811	7.35277e-08
ada	metR	1310126	9.33843	-12.4191	-21.7575	3.06442e-48
ada	mntR	1458603	4.73619	-3.05523	-7.79141	2.72749e-07
ada	modE	1517609	1.58943	-5.3094	-6.89883	5.12563e-06
ada	nac	248605	3.08657	-1.62615	-4.71273	0.00147723
ada	narL	1035269	-1.70044	-9.83256	-8.13212	8.0851e-08
ada	nsrR	2097131	2.64135	-6.85895	-9.5003	3.5731e-10
ada	paaX	846472	4.28349	-1.14169	-5.42518	0.000294886
ada	pepA	2175381	4.23119	-16.1546	-20.3858	1.87787e-42
ada	pgrR	918071	0.601593	-13.0967	-13.6983	9.28215e-20
ada	ppsR	522683	0.0312775	-12.7736	-12.8049	2.02935e-17
ada	rcdA	1424294	0.900368	-6.84549	-7.74585	3.19613e-07
ada	rhaS	1224370	8.44516	-6.9983	-15.4435	8.46587e-25
ada	rstA	628083	4.84509	-15.4242	-20.2693	5.59357e-42
ada	soxR	1967320	-0.672823	-4.97914	-4.30631	0.00335229
ada	sutR	804253	3.76002	-8.22785	-11.9879	2.01776e-15
ada	tdcA	952243	10.3953	-7.51483	-17.9101	5.52358e-33
ada	xapR	213300	0.817978	-6.35801	-7.17599	2.14326e-06
ada	xylR	1590519	-0.198336	-4.95415	-4.75581	0.0013486
ada	yafN	2060377	-0.190726	-4.72405	-4.53333	0.0021399
ada	yahB	1979018	0.1714	-4.85	-5.0214	0.000755444
ada	ydcR	799552	6.346	3.03563	-3.31037	0.0185103
ada	yddM	758201	6.48992	-1.58308	-8.07299	1.00229e-07
ada	yeiI	56553	2.92574	-4.36333	-7.28906	1.48667e-06
ada	yfeR	217637	6.7383	-6.5387	-13.277	1.2337e-18
ada	ygbI	545384	0.248094	-17.3471	-17.5952	7.18782e-32
ada	ygeV	688925	13.0455	-9.29531	-22.3408	8.097e-51
ada	yiaG	1606908	0.444247	-9.9704	-10.4146	5.88151e-12
ada	ymfL	1107273	2.38875	-0.794875	-3.18362	0.0223294
ada	yneJ	695276	1.60827	-4.9482	-6.55647	1.43404e-05
ada	yqeI	673419	1.93124	-2.87458	-4.80582	0.00121206
ada	yqhC	839179	1.88829	-9.40881	-11.2971	7.72468e-14
adiY	cdaR	486188	0.587388	-3.52864	-4.11602	0.00480063
adiY	chbR	2124044	-0.72892	-4.01254	-3.28362	0.0192685
adiY	crl	561554	-1.71995	-8.05681	-6.33685	2.69798e-05
adiY	feaR	1751817	0.860891	-3.40767	-4.26856	0.00360429
adiY	fucR	1403091	2.39197	-2.43589	-4.82786	0.00115596
adiY	gutM	1514210	0.310585	-2.99852	-3.3091	0.0185457
adiY	hupB	764400	-0.766445	-3.95578	-3.18934	0.0221444
adiY	lrhA	1930535	-0.694952	-5.10963	-4.41467	0.0027133
adiY	mak	713093	0.109412	-4.74204	-4.85145	0.00109852
adiY	mcbR	1825701	0.672685	-2.78533	-3.45801	0.0147529
adiY	mprA	1531890	-2.23839	-7.46992	-5.23153	0.000467199
adiY	nac	2277776	1.92142	-3.47593	-5.39735	0.000315369
adiY	nanR	967502	0.685256	-2.25262	-2.93788	0.0315256
adiY	nsrR	68263	3.12755	-0.873996	-4.00154	0.00591386
adiY	rcsA	2315118	-1.23604	-10.3076	-9.07161	2.14408e-09
adiY	sfsB	1006804	-0.397318	-3.23606	-2.83874	0.0359809
adiY	sgcR	188179	1.757	-1.10794	-2.86495	0.0347587
adiY	sgrR	379369	-0.034712	-3.24117	-3.20646	0.0215979
adiY	sutR	1811611	1.20225	-2.71173	-3.91397	0.00691046
adiY	tdcA	1074926	4.26646	-1.57158	-5.83804	0.000104559
adiY	yahB	636450	3.29962	-4.04225	-7.34187	1.25071e-06
adiY	ybaO	771332	1.04138	-2.87263	-3.91401	0.00691002
adiY	ydaS	1725804	1.54	-1.62558	-3.16558	0.0229214
adiY	ydeO	1888365	0.601976	-3.22418	-3.82616	0.00805213
adiY	yfiE	1627870	-0.966081	-5.21746	-4.25138	0.00372442
adiY	yidZ	596594	-0.201033	-3.5939	-3.39287	0.0163245
agaR	araC	1438199	0.744481	-5.83887	-6.58335	1.32529e-05
agaR	asnC	431158	1.31201	-1.86645	-3.17846	0.0224975
agaR	cpxR	252491	1.59237	-2.34349	-3.93586	0.00664867
agaR	crp	875144	-0.205627	-9.33712	-9.1315	1.67785e-09
agaR	csiR	482719	0.877465	-9.28608	-10.1635	1.88847e-11
agaR	cspA	641634	3.97381	-6.36576	-10.3396	8.3617e-12
agaR	cspC	1368562	4.1656	0.0029247	-4.16268	0.00440237
agaR	cspG	2225616	10.5989	-7.04935	-17.6483	4.67993e-32
agaR	deoR	2250210	1.03886	-2.74086	-3.77972	0.00871867
agaR	feaR	1828714	-0.179356	-4.1379	-3.95854	0.0063865
agaR	frlR	857113	-0.0512686	-10.6225	-10.5713	2.79946e-12
agaR	fur	2078434	-1.0744	-8.72639	-7.65199	4.41766e-07
agaR	galS	1032709	-1.49586	-14.3321	-12.8363	1.69016e-17
agaR	hipA	1683821	0.828143	-20	-20.8281	2.81584e-44
agaR	hupB	1828487	-0.338409	-4.02138	-3.68297	0.0102597
agaR	hycA	428620	2.33672	-1.16147	-3.49819	0.0138478
agaR	hypT	1283538	0.0980518	-6.00223	-6.10028	5.20144e-05
agaR	lacI	1733464	-1.40337	-4.29392	-2.89054	0.0335961
agaR	lrhA	866400	-1.78641	-4.81223	-3.02582	0.0279441
agaR	lrp	2300829	0.926879	-6.03901	-6.96589	4.16401e-06
agaR	malI	1576817	-2.38551	-6.8293	-4.44379	0.0025612
agaR	murR	726656	1.15297	-1.74949	-2.90246	0.0330649
agaR	nac	1213641	0.759025	-11.7989	-12.558	8.42094e-17
agaR	nemR	1549375	-1.63528	-6.40393	-4.76865	0.00131228
agaR	nikR	742906	1.24857	-5.7116	-6.96018	4.23877e-06
agaR	ompR	825312	-0.652269	-4.69155	-4.03928	0.0055244
agaR	pgrR	1883107	-3.37544	-11.5108	-8.1354	7.9889e-08
agaR	phoB	1784178	0.766629	-12.9281	-13.6947	9.49324e-20
agaR	rcnR	1088581	0.0988534	-8.19403	-8.29288	4.4717e-08
agaR	rpiR	1038259	1.98721	-9.30588	-11.2931	7.88489e-14
agaR	trpR	1358920	3.24772	0.102551	-3.14517	0.023606
agaR	ybaO	1835419	0.963644	-1.717	-2.68064	0.0440633
agaR	ybcM	1938489	1.27898	-11.8431	-13.1221	3.12766e-18
agaR	ybfE	2079839	-0.0973938	-4.87872	-4.78132	0.0012773
agaR	yciT	1931651	5.08575	-8.16859	-13.2543	1.41457e-18
agaR	ydeO	1692310	-0.343297	-5.48755	-5.14425	0.000571765
agaR	yebK	1338476	0.811273	-9.11291	-9.92419	5.58696e-11
agaR	yeiE	1024759	-1.2185	-6.33459	-5.11609	0.000609819
agaR	yiaG	642127	-0.488351	-8.70988	-8.22152	5.82475e-08
agaR	yjjJ	1347929	2.03111	-6.51235	-8.54345	1.73477e-08
agaR	ynfL	1606405	-0.824966	-3.90002	-3.07506	0.0260837
agaR	ypdC	770278	-0.969149	-3.99838	-3.02923	0.0278118
agaR	yqeI	289744	3.55274	0.457867	-3.09487	0.0253633
aidB	bluR	1440657	-0.535218	-3.75218	-3.21696	0.021268
aidB	crl	483581	0.30892	-17.8746	-18.1835	5.73397e-34
aidB	dctR	433223	-0.405503	-4.09418	-3.68867	0.0101629
aidB	dhaR	1478395	1.93947	-1.08495	-3.02443	0.0279982
aidB	fimZ	788823	-1.09927	-3.92857	-2.8293	0.0364291
aidB	fur	936374	-0.0565337	-10.6344	-10.5779	2.71244e-12
aidB	higA	1186155	1.8441	-1.65773	-3.50183	0.0137681
aidB	ihfA	2022719	-5.41475	-13.1349	-7.72014	3.49386e-07
aidB	malT	331624	4.66112	0.217578	-4.44354	0.00256245
aidB	narL	1502508	-1.46059	-7.57747	-6.11688	4.97137e-05
aidB	nimR	2102221	-0.236364	-4.98703	-4.75066	0.00136343
aidB	nrdR	657978	1.49539	-2.86712	-4.36251	0.00300598
aidB	pgrR	1619457	2.92353	-4.0498	-6.97333	4.06861e-06
aidB	phoB	642118	4.51631	-4.23716	-8.75347	7.67175e-09
aidB	relE	1872812	-0.794469	-8.66449	-7.87002	2.07003e-07
aidB	rstA	1909616	1.27638	-8.15764	-9.43402	4.7401e-10
aidB	tdcA	1152035	1.99496	-3.99245	-5.98741	7.05153e-05
aidB	torR	1283436	-0.790292	-3.37501	-2.58472	0.0495869
aidB	ycaN	1174834	0.296661	-4.60215	-4.89881	0.000990944
aidB	ydaS	1647831	0.701916	-18.6364	-19.3383	2.71192e-38
aidB	yiaU	530532	3.56408	-1.69427	-5.25835	0.000438792
aidB	yieP	722909	1.30957	-1.7374	-3.04698	0.0271322
aidB	yneJ	1842270	7.08045	2.42579	-4.65466	0.00166806
aidB	ynfL	1896165	0.14494	-7.9872	-8.13214	8.08467e-08
allR	appY	49854	0.788701	-3.71017	-4.49888	0.00229406
allR	birA	1714968	0.526948	-3.38057	-3.90752	0.00698936
allR	chpS	725189	-1.32889	-14.7184	-13.3895	6.23437e-19
allR	comR	636727	1.26937	-4.03955	-5.30893	0.000389489
allR	csiR	2261280	1.50099	-2.94393	-4.44492	0.00255543
allR	cspA	1258201	3.38067	-2.38965	-5.77032	0.000124591
allR	cspD	389738	-4.5159	-10.4902	-5.97433	7.30191e-05
allR	cspE	124664	-1.6697	-5.31156	-3.64186	0.0109812
allR	cspH	518335	-0.107583	-2.83426	-2.72668	0.0415814
allR	dcuR	823855	7.5929	-1.12341	-8.71631	8.87616e-09
allR	dhaR	719593	0.494941	-4.04319	-4.53813	0.00211917
allR	dmlR	1349550	0.0895539	-4.73942	-4.82897	0.00115318
allR	dpiA	120035	0.774875	-2.70716	-3.48204	0.014206
allR	dsdC	1949090	0.897907	-2.77808	-3.67599	0.0103794
allR	ecpR	221675	0.461822	-6.43301	-6.89483	5.1892e-06
allR	feaR	915042	0.536277	-10.6861	-11.2224	1.13071e-13
allR	flhC	1445930	2.23816	-2.02626	-4.26442	0.00363293
allR	gadX	1203138	0.54481	-4.32275	-4.86756	0.00106078
allR	gcvA	2237344	-2.25274	-6.84564	-4.5929	0.00189506
allR	glpR	1097999	-0.383052	-10.5524	-10.1693	1.8389e-11
allR	glrR	2153075	1.36207	-2.26006	-3.62213	0.0113425
allR	hupB	71288	-3.09663	-7.26737	-4.17073	0.00433666
allR	ihfB	431200	-1.98241	-8.33591	-6.3535	2.57374e-05
allR	ilvY	1498813	-1.62789	-8.57351	-6.94562	4.43484e-06
allR	iscR	2127249	0.589699	-2.41742	-3.00711	0.0286776
allR	lrp	399967	0.638084	-10.4563	-11.0944	2.1582e-13
allR	malT	1091236	0.0993962	-8.91286	-9.01226	2.72946e-09
allR	mcbR	988926	-0.676272	-6.60913	-5.93286	8.15192e-05
allR	metR	1553749	2.08896	-14.3763	-16.4652	4.87502e-28
allR	mlc	1136008	-1.45955	-10.1363	-8.67674	1.03604e-08
allR	mngR	232525	-0.889669	-4.36934	-3.47968	0.014259
allR	mntR	320555	1.59025	-4.8419	-6.43216	2.05631e-05
allR	modE	261228	0.972616	-3.20617	-4.17878	0.00427179
allR	mprA	2276376	2.48887	-2.91694	-5.40581	0.000309008
allR	mqsR	2011367	0.157705	-4.23204	-4.38975	0.00284985
allR	mtlR	1313724	-0.540293	-12.1678	-11.6275	1.38948e-14
allR	murR	2017148	1.10966	-4.68624	-5.79591	0.000116635
allR	nadR	545340	3.2979	-3.66278	-6.96069	4.23204e-06
allR	nagC	167746	0.242724	-3.98331	-4.22604	0.00390805
allR	narP	1760784	0.447512	-3.29761	-3.74512	0.00924545
allR	nhaR	512615	0.626729	-2.39839	-3.02512	0.0279714
allR	nimR	1343419	-0.650563	-9.42779	-8.77723	6.98618e-09
allR	pdhR	409379	0.787937	-8.28563	-9.07357	2.12702e-09
allR	phoB	115180	-2.13639	-14.5605	-12.4241	1.80015e-16
allR	ppsR	1256109	-1.36842	-14.769	-13.4006	5.82541e-19
allR	purR	1206508	0.757361	-3.12958	-3.88694	0.00724602
allR	puuR	830575	0.270404	-2.90619	-3.17659	0.0225585
allR	rcnR	1655808	1.70665	-8.11121	-9.81786	8.96845e-11
allR	rhaR	1640442	-1.02369	-5.43972	-4.41602	0.00270608
allR	rodZ	2107437	1.61851	-7.76535	-9.38386	5.86248e-10
allR	rpiR	860898	2.54371	-5.36984	-7.91354	1.77472e-07
allR	rstA	1150814	-3.40111	-6.98124	-3.58013	0.012145
allR	rtcR	1096419	-1.88913	-6.42385	-4.53472	0.00213386
allR	rutR	541614	-0.557438	-7.90719	-7.34975	1.21873e-06
allR	sgrR	454936	-1.14121	-3.97959	-2.83838	0.0359978
allR	slyA	1189054	-3.10974	-9.70036	-6.59062	1.29726e-05
allR	srlR	2294653	0.435376	-4.68301	-5.11839	0.000606636
allR	uvrY	1463790	1.87726	-1.19711	-3.07436	0.0261092
allR	yafN	279937	0.134069	-4.14971	-4.28378	0.00350079
allR	yagI	243849	-0.288709	-3.79377	-3.50506	0.0136978
allR	ybaO	64170	3.41439	0.272068	-3.14232	0.0237028
allR	ybdO	102889	1.6265	-3.31932	-4.94582	0.000893707
allR	ybiI	305562	2.8012	-0.135545	-2.93674	0.031574
allR	yciT	812261	-2.99314	-9.77135	-6.77821	7.40981e-06
allR	ydfH	1097016	2.23653	-2.53464	-4.77117	0.00130526
allR	ydjF	1322760	0.141463	-5.43594	-5.5774	0.000202991
allR	yeeY	1556416	1.18687	-8.57779	-9.76466	1.13423e-10
allR	yeiE	1719021	-0.270409	-3.74401	-3.4736	0.0143961
allR	yfhH	2164365	1.96584	-3.34204	-5.30789	0.000390451
allR	ygeH	2186441	0.0172276	-4.97015	-4.98738	0.000815066
allR	yhjC	1210494	0.215107	-5.60712	-5.82223	0.000108946
allR	yiaU	1290144	0.806764	-2.52856	-3.33533	0.0178251
allR	yidP	1402051	0.139132	-2.94144	-3.08057	0.0258815
allR	yjdC	810581	1.46253	-3.96062	-5.42314	0.000296342
allR	yjhU	653563	2.41817	-5.25789	-7.67606	4.06732e-07
allR	yjiR	602313	0.223668	-3.99224	-4.21591	0.00398366
allR	yneJ	1083468	0.163654	-9.28862	-9.45228	4.38594e-10
allR	yoeB	1558298	0.270971	-5.79334	-6.06431	5.73468e-05
allR	yqeI	2190600	0.871714	-4.42549	-5.29721	0.000400438
allR	yqjI	1962509	0.782375	-3.07767	-3.86004	0.00759375
allR	zur	914974	0.499844	-2.2157	-2.71554	0.0421719
allS	appY	51459	1.11887	-3.58535	-4.70423	0.00150387
allS	birA	1713252	-0.884123	-5.73026	-4.84614	0.00111122
allS	cspA	1256485	3.24725	-6.45653	-9.70378	1.48156e-10
allS	cspC	1377495	-0.535568	-3.1986	-2.66303	0.0450417
allS	cspE	126269	3.98608	1.19798	-2.7881	0.0384358
allS	cspG	520438	3.52726	-0.163158	-3.69041	0.0101335
allS	cynR	172605	1.85024	-4.25497	-6.10521	5.13204e-05
allS	fabR	1701237	-0.750973	-5.9204	-5.16942	0.000539597
allS	fhlA	2321549	4.48126	1.27943	-3.20183	0.0217447
allS	fimZ	31626	4.43372	-2.32934	-6.76305	7.75733e-06
allS	fnr	869043	1.02748	-6.58539	-7.61286	5.04971e-07
allS	glnG	1594039	-1.59005	-8.74983	-7.15978	2.25753e-06
allS	glrR	2154680	-1.53671	-6.34793	-4.81123	0.00119807
allS	gutM	2295832	-0.285739	-3.72773	-3.44199	0.0151272
allS	hha	50987	-0.0775568	-4.0542	-3.97664	0.00618368
allS	hipB	1062445	-1.14191	-5.92513	-4.78323	0.00127212
allS	hycA	2317185	-0.79791	-3.70417	-2.90626	0.0328973
allS	hypT	613882	0.167913	-8.16129	-8.3292	3.90515e-08
allS	ihfB	432805	-2.09073	-5.19129	-3.10055	0.0251597
allS	kdpE	190033	0.255758	-4.48775	-4.74351	0.00138427
allS	malT	1089520	0.630401	-2.52501	-3.15541	0.0232602
allS	metJ	1668248	-0.66858	-3.48998	-2.8214	0.0368073
allS	mntR	322160	-2.41986	-6.13353	-3.71368	0.00974736
allS	nagC	169351	2.04017	-4.67842	-6.71859	8.86856e-06
allS	nemR	1196376	0.14066	-5.08866	-5.22932	0.000469619
allS	nikR	1155024	0.0401604	-3.90947	-3.94963	0.00648843
allS	nsrR	765556	-0.443184	-3.07153	-2.62834	0.047015
allS	rbsR	1478397	1.68684	-4.64258	-6.32942	2.75523e-05
allS	rodZ	2109042	1.11625	-2.81523	-3.93148	0.00670042
allS	sutR	976441	0.333644	-4.51335	-4.84699	0.00110917
allS	tdcR	1909398	1.25721	-3.40068	-4.65789	0.00165688
allS	uhpA	1386572	-0.859449	-4.65068	-3.79123	0.00854922
allS	ybiH	298949	3.5203	0.0782698	-3.44203	0.0151265
allS	ydfH	1098621	-0.314816	-11.08	-10.7652	1.09858e-12
allS	yfhH	2165970	-0.66618	-3.3525	-2.68632	0.0437516
allS	yhaJ	1923981	-1.48762	-5.11346	-3.62584	0.0112739
allS	yhjC	1208778	-2.3079	-6.66713	-4.35923	0.00302528
allS	yijO	1687636	-0.275367	-4.21369	-3.93833	0.00661974
allS	yjhI	646368	-0.587125	-3.46758	-2.88046	0.0340504
allS	yqeH	2190027	1.55606	-5.14711	-6.70318	9.28804e-06
allS	zraR	1743490	2.23571	-1.98889	-4.22459	0.00391876
allS	zur	913258	2.25689	-1.43035	-3.68723	0.0101873
alpA	argP	300897	-0.976491	-7.909	-6.93251	4.61896e-06
alpA	arsR	1234022	-1.397	-7.85094	-6.45394	1.93146e-05
alpA	bolA	2303287	-0.27565	-9.24693	-8.97128	3.22134e-09
alpA	caiF	1923120	-1.71559	-5.62385	-3.90827	0.00698018
alpA	crl	2146649	2.2923	-5.95224	-8.24453	5.35019e-08
alpA	crp	1396152	0.39815	-7.06152	-7.45967	8.46697e-07
alpA	csgD	1653863	-0.0261761	-3.78637	-3.76019	0.00901274
alpA	csiR	36818	-0.0695465	-4.25172	-4.18218	0.00424471
alpA	cspA	1162642	0.101192	-5.261	-5.36219	0.000343128
alpA	dmlR	873777	-1.34078	-7.77049	-6.42971	2.07083e-05
alpA	dpiA	2103535	4.80705	1.06676	-3.74029	0.00932107
alpA	feaR	1308303	-0.976645	-4.08293	-3.10628	0.0249558
alpA	fnr	1356060	-0.448912	-8.7229	-8.27399	4.79699e-08
alpA	gadE	1224010	-0.729664	-4.85475	-4.12508	0.00472094
alpA	gadX	1217093	-1.35068	-4.71775	-3.36707	0.016984
alpA	galR	217743	2.68877	-1.69202	-4.38079	0.00290037
alpA	galS	512298	-0.890662	-4.8252	-3.93454	0.00666425
alpA	glrR	69841	-0.852035	-4.36294	-3.51091	0.0135711
alpA	hcaR	89748	-1.43443	-5.04588	-3.61145	0.0115422
alpA	hha	2277768	2.60065	-7.54422	-10.1449	2.05715e-11
alpA	higA	474872	1.93669	-7.41482	-9.35151	6.71933e-10
alpA	hipA	1163410	4.00647	-2.82345	-6.82992	6.33196e-06
alpA	hupA	678616	2.61607	-4.43509	-7.05116	3.18786e-06
alpA	kdgR	845487	2.09339	-5.37949	-7.47288	8.10129e-07
alpA	lgoR	1842105	-3.69773	-8.95567	-5.25794	0.000439215
alpA	lldR	1103073	0.565791	-4.9477	-5.51349	0.000237746
alpA	lrhA	345989	-0.0420105	-3.10432	-3.06231	0.0265556
alpA	metJ	750774	2.55187	-2.74212	-5.29399	0.000403488
alpA	mntR	1903228	-1.06443	-9.671	-8.60656	1.36047e-08
alpA	mprA	51914	3.08178	-7.15288	-10.2347	1.36121e-11
alpA	mtlR	1106744	-1.57617	-12.3138	-10.7376	1.25658e-12
alpA	murR	206245	-1.07574	-4.77803	-3.70229	0.00993484
alpA	nac	693230	-0.276509	-3.21406	-2.93755	0.0315397
alpA	nadR	1874483	3.46027	-2.34811	-5.80838	0.00011293
alpA	narP	462819	0.0284229	-4.85444	-4.88286	0.00102605
alpA	nemR	1028964	1.07315	-6.41262	-7.48577	7.75918e-07
alpA	nimR	880010	0.211328	-4.49722	-4.70854	0.00149029
alpA	nsrR	1653358	5.81545	-2.70961	-8.52506	1.86148e-08
alpA	ogrK	587643	0.351157	-8.15276	-8.50391	2.01822e-08
alpA	ompR	1346320	-1.14509	-9.58236	-8.43727	2.60039e-08
alpA	pdeL	2220415	-3.20237	-7.31781	-4.11544	0.00480581
alpA	pgrR	1362696	2.90745	-2.7767	-5.68415	0.000155261
alpA	pspC	1386202	-1.99758	-7.19596	-5.19838	0.000504649
alpA	rob	1881609	5.89251	1.215	-4.6775	0.00159049
alpA	tdcR	509723	0.213389	-5.99459	-6.20798	3.86992e-05
alpA	ttdR	446468	3.13366	-5.03031	-8.16397	7.19679e-08
alpA	uxuR	1801744	2.01776	-2.41345	-4.4312	0.002626
alpA	xapR	229377	0.17956	-3.32747	-3.50703	0.0136549
alpA	ybaO	2289235	1.20168	-3.3309	-4.53258	0.00214314
alpA	ybaQ	2249517	-0.648978	-7.6051	-6.95612	4.29256e-06
alpA	ybiH	1926235	0.00746692	-5.44655	-5.45402	0.000274961
alpA	yciT	1411240	0.038762	-6.91679	-6.95555	4.30019e-06
alpA	ydcI	1260515	-1.34706	-7.47183	-6.12477	4.86539e-05
alpA	ydeO	1171899	1.09988	-2.34108	-3.44096	0.0151517
alpA	yeiL	497952	-0.256324	-12.6693	-12.413	1.91644e-16
alpA	yfeR	224998	5.14415	-3.20471	-8.34886	3.62818e-08
alpA	yfhH	59037	-2.55486	-10.2439	-7.68909	3.8891e-07
alpA	ygbI	101611	0.651172	-3.97818	-4.62935	0.00175794
alpA	ygeV	245152	2.57531	-4.25971	-6.83502	6.23417e-06
alpA	ygfI	307421	-0.870582	-5.86782	-4.99724	0.000797361
alpA	yhaJ	494462	-0.674342	-3.83755	-3.16321	0.023
alpA	yhjC	1209590	0.873405	-4.96472	-5.83812	0.000104536
alpA	yiaG	1163135	-0.788437	-12.4147	-11.6263	1.39813e-14
alpA	yiaU	1129937	0.11653	-5.17798	-5.29451	0.000402997
alpA	yidF	1027292	-2.18858	-7.29943	-5.11085	0.00061716
alpA	yidP	1018288	2.04061	-2.66397	-4.70458	0.00150277
alpA	yieP	937842	0.158347	-3.72339	-3.88174	0.00731217
alpA	yihL	818012	1.40705	-10.6311	-12.0382	1.53396e-15
alpA	yihW	803715	0.86615	-4.14183	-5.00798	0.000778465
alpA	yjdC	1609899	1.2986	-3.54302	-4.84162	0.00112213
alpA	ymfL	1551898	-1.23818	-6.06941	-4.83123	0.00114759
alpA	yphH	74588	-1.22673	-6.72947	-5.50274	0.000244109
alpA	yqeH	228680	2.96907	-4.74131	-7.71038	3.61368e-07
alpA	yqeI	229646	3.89463	-4.12972	-8.02435	1.19464e-07
alpA	zntR	1443774	1.00852	-3.6195	-4.62802	0.00176279
appY	argR	1844208	1.24336	-3.78323	-5.02659	0.000746706
appY	cbl	1478448	-1.03639	-4.56765	-3.53126	0.0131379
appY	crl	324674	0.311505	-5.86446	-6.17597	4.22773e-05
appY	crp	1074940	2.23316	-3.70628	-5.93944	8.01122e-05
appY	csgD	519134	1.19838	-4.42054	-5.61892	0.000183006
appY	cspE	74061	1.9126	-1.02362	-2.93623	0.031596
appY	dicC	1065681	-0.0496435	-2.84239	-2.79275	0.038205
appY	dmlR	1298947	0.0900629	-4.40119	-4.49126	0.00232946
appY	flhC	1395327	2.22075	-0.758999	-2.97975	0.029778
appY	fucR	2290481	3.66507	-4.26868	-7.93375	1.65185e-07
appY	gadX	1253807	2.18585	-2.93193	-5.11779	0.000607469
appY	galR	2252950	5.49145	1.08167	-4.40978	0.00273966
appY	glpR	1148668	1.26374	-5.82909	-7.09283	2.79439e-06
appY	glrR	2102472	2.67627	-2.54946	-5.22573	0.000473559
appY	gutM	2243624	1.55098	-1.12019	-2.67117	0.0445873
appY	hipB	1010237	3.55081	-1.8895	-5.4403	0.000284279
appY	hupA	1792836	2.18391	-6.58084	-8.76475	7.33852e-09
appY	lgoR	628705	1.5045	-2.50613	-4.01062	0.00581803
appY	lrp	349364	1.30943	-1.84649	-3.15592	0.0232433
appY	malT	1141905	1.57651	-3.27556	-4.85208	0.00109702
appY	mntR	269952	2.27546	-2.41919	-4.69465	0.00153441
appY	mtlR	1364393	0.524086	-5.18786	-5.71195	0.000144673
appY	nadR	596009	3.57733	-0.174971	-3.7523	0.00913396
appY	nagC	117143	4.17497	0.0815165	-4.09346	0.00500434
appY	nanR	1854892	0.962595	-8.34962	-9.31221	7.92562e-10
appY	pdeL	250221	-0.2801	-9.0356	-8.7555	7.61064e-09
appY	pgrR	810052	-0.463829	-6.32788	-5.86406	9.76954e-05
appY	purR	1155905	2.68635	-1.93221	-4.61855	0.0017976
appY	puuR	779972	-0.597632	-3.35556	-2.75792	0.0399578
appY	rcnR	1605205	1.56603	-8.73034	-10.2964	1.02258e-11
appY	rhaS	1690291	2.35437	-0.532011	-2.88638	0.0337831
appY	slyA	1138451	0.80024	-2.02715	-2.82739	0.0365202
appY	soxR	947713	3.44344	0.256201	-3.18724	0.0222121
appY	tdcA	1962316	9.05828	0.896827	-8.16145	7.26342e-08
appY	treR	757310	1.59525	-5.81566	-7.41091	9.95847e-07
appY	xapR	1943386	2.57988	-2.39622	-4.9761	0.000835767
appY	ybiH	246741	0.948115	-3.07821	-4.02633	0.00565548
appY	yciT	761658	0.137435	-5.37484	-5.51228	0.000238455
appY	yehT	1631924	2.38579	-0.324016	-2.70981	0.0424784
appY	yeiL	1675036	1.01192	-2.62185	-3.63376	0.0111283
appY	yfiE	2129442	0.855223	-2.64678	-3.502	0.0137644
appY	ygbI	2275470	2.18941	-1.69113	-3.88054	0.00732752
appY	ygeH	2237110	2.13869	-2.94032	-5.07901	0.000663475
appY	yggD	2155385	1.86268	-1.26549	-3.12817	0.0241888
appY	yiaJ	1330505	1.06638	-1.94877	-3.01515	0.0283606
appY	yiaU	1340813	2.76866	-3.47135	-6.24001	3.54047e-05
appY	yidL	1449074	0.936475	-3.18532	-4.12179	0.00474976
appY	yidP	1452720	1.63809	-1.58721	-3.2253	0.0210091
appY	yihW	1667224	2.9493	-1.8149	-4.7642	0.00132477
appY	yjhI	698753	2.69364	-1.15812	-3.85176	0.00770364
appY	ynfL	1086760	2.75076	-0.721343	-3.4721	0.0144301
appY	yqeI	2241269	4.85018	-3.44764	-8.29782	4.39017e-08
appY	yqhC	2075362	2.94464	-2.10678	-5.05142	0.000706162
araC	argP	1657417	-0.65303	-4.89973	-4.2467	0.00375773
araC	argR	1331691	1.93491	-5.09911	-7.03402	3.36464e-06
araC	arsR	724832	4.58789	1.726	-2.86189	0.0348995
araC	creB	75343	1.78872	-12.9802	-14.7689	8.90051e-23
araC	crl	186564	-0.732368	-6.78784	-6.05547	5.87334e-05
araC	csiR	1921727	3.37099	0.562765	-2.80822	0.0374453
araC	cspH	980120	11.8915	2.03558	-9.85597	7.57373e-11
araC	cspI	1568904	0.511432	-5.32926	-5.84069	0.000103838
araC	cueR	441952	-0.798446	-10.6989	-9.90045	6.21245e-11
araC	cynR	285750	-1.12632	-10.8764	-9.75012	1.20918e-10
araC	envR	1303399	3.5804	-6.37315	-9.95355	4.89784e-11
araC	envY	514105	7.31971	-11.3692	-18.6889	7.92554e-36
araC	fadR	1165250	3.31281	-7.31055	-10.6234	2.18122e-12
araC	fhlA	1861647	-1.5049	-5.20002	-3.69511	0.0100544
araC	glnG	1133907	4.57111	-4.8612	-9.4323	4.77474e-10
araC	hipA	1521303	-0.442601	-6.10478	-5.66218	0.000164136
araC	ihfB	892985	1.1697	-1.84044	-3.01015	0.0285577
araC	mak	338103	0.61365	-5.99052	-6.60417	1.24648e-05
araC	malI	1628601	4.84709	-1.2522	-6.09929	5.21545e-05
araC	mntR	782340	3.82634	-0.307977	-4.13432	0.00464085
araC	mqsR	1549519	-0.1345	-6.51415	-6.37965	2.38942e-05
araC	nadR	83492	2.10558	-3.95943	-6.06502	5.72373e-05
araC	nikR	694892	-0.936291	-4.57587	-3.63957	0.0110226
araC	nimR	1805204	0.992888	-2.07285	-3.06574	0.026428
araC	ogrK	2098174	-1.13126	-5.12099	-3.98973	0.00604054
araC	pspF	1297384	-2.77477	-5.79424	-3.01947	0.0281913
araC	purR	1668293	6.48481	-0.658986	-7.1438	2.37594e-06
araC	puuR	1292360	1.32716	-5.98295	-7.31011	1.3879e-06
araC	rclR	248186	-5.68148	-16.1344	-10.453	4.9098e-12
araC	rcsB	2248246	3.30653	-6.45494	-9.76148	1.15025e-10
araC	slmA	890798	6.29424	-0.65431	-6.94855	4.39476e-06
araC	stpA	1919568	-0.917478	-8.97768	-8.0602	1.04976e-07
araC	treR	244793	3.50981	-0.693572	-4.20338	0.00407892
araC	uidR	1626911	0.589615	-3.55725	-4.14687	0.00453399
araC	uvrY	1925575	4.44735	-2.1224	-6.56975	1.37929e-05
araC	yafC	158702	6.54501	0.723588	-5.82142	0.000109175
araC	ydhB	1669315	-0.94147	-7.07625	-6.13478	4.73405e-05
araC	yfhH	2018456	1.8658	-5.57806	-7.44385	8.92555e-07
araC	ygbI	1856799	-0.0115951	-6.18336	-6.17177	4.2769e-05
araC	ygeV	1712277	5.26866	-6.54258	-11.8112	5.23418e-15
araC	ygfI	1650890	0.316362	-3.08418	-3.40054	0.0161325
araC	yhaJ	1463849	-1.38974	-4.59092	-3.20118	0.0217653
araC	yhjB	747596	-0.490737	-5.21241	-4.72168	0.00144964
araC	yihW	1154707	-0.445489	-4.17155	-3.72606	0.00954702
araC	yqhC	1562845	-0.288695	-6.4365	-6.1478	4.56812e-05
araC	zur	453126	5.17694	-1.54417	-6.7211	8.80199e-06
arcA	cbl	2063447	-2.04589	-12.9292	-10.8833	6.16231e-13
arcA	gcvA	1703047	-4.58246	-10.814	-6.23152	3.62514e-05
arcA	idnR	148451	-5.6333	-9.63803	-4.00472	0.00588012
arcA	lysR	1665658	-0.832007	-4.22692	-3.39491	0.0162731
arcA	paaX	1466599	-4.44708	-13.1366	-8.68948	9.85794e-09
arcA	rhaS	1105325	-2.01444	-8.2311	-6.21667	3.77782e-05
arcA	rstA	1685210	-2.44857	-18.5882	-16.1396	5.54192e-27
arcA	rtcR	562122	-6.10986	-13.8135	-7.70361	3.69922e-07
arcA	uvrY	1998186	-0.198519	-7.04298	-6.84446	6.0569e-06
arcA	ybiI	839958	-7.08483	-11.5844	-4.49956	0.00229091
arcA	yeiL	2260035	-1.61555	-7.21523	-5.59968	0.000192026
argP	asnC	650376	-0.986218	-6.75452	-5.7683	0.00012524
argP	atoC	730488	-0.43157	-8.50659	-8.07502	9.94944e-08
argP	cadC	1305772	1.17787	-3.5595	-4.73738	0.00140235
argP	csgD	1954972	2.64852	-1.3242	-3.97272	0.00622713
argP	cspI	1418028	-2.27195	-5.78946	-3.51751	0.0134294
argP	cynR	1944045	-0.0935184	-6.01862	-5.9251	8.32105e-05
argP	deoR	2175253	0.272542	-2.32516	-2.5977	0.048811
argP	dgoR	705953	0.552479	-7.19954	-7.75202	3.12847e-07
argP	dhaR	1803847	0.879635	-4.50904	-5.38868	0.000322018
argP	eutR	497781	-1.13755	-8.12837	-6.99081	3.85264e-06
argP	evgA	568594	3.21111	-3.62041	-6.83152	6.30104e-06
argP	fhlA	203337	-0.0755937	-6.28652	-6.21093	3.83843e-05
argP	fnr	1657169	0.569947	-3.52532	-4.09527	0.0049877
argP	hcaR	390857	1.31116	-3.20444	-4.5156	0.00221803
argP	hicB	1546771	2.50704	-1.89681	-4.40385	0.00277186
argP	hupB	2047705	-1.48343	-4.91863	-3.43521	0.0152882
argP	hycA	209318	6.67416	0.0841117	-6.59005	1.29944e-05
argP	hyfR	445841	0.816798	-9.32935	-10.1461	2.04519e-11
argP	hypT	1502756	2.10052	-4.74936	-6.84988	5.95724e-06
argP	iscR	397622	-0.821176	-5.9794	-5.15823	0.000553693
argP	kdpE	2308508	1.0877	-5.8196	-6.9073	4.99343e-06
argP	lgoR	1540315	0.191442	-3.73444	-3.92588	0.00676695
argP	metJ	448984	9.13525	1.51026	-7.62499	4.84508e-07
argP	mtlR	804954	3.87121	-18.5131	-22.3843	5.16281e-51
argP	norR	227464	0.320627	-6.9503	-7.27093	1.57712e-06
argP	pdeL	1918625	-1.77993	-5.79935	-4.01942	0.00572648
argP	pgrR	1663805	-1.39168	-5.05344	-3.66175	0.0106269
argP	phoB	2003396	-1.89655	-8.98691	-7.09036	2.81638e-06
argP	ppsR	1268417	3.54298	-1.11952	-4.6625	0.00164105
argP	qseB	109182	1.96295	-12.6913	-14.6542	1.92302e-22
argP	rhaS	478807	1.99893	-9.83537	-11.8343	4.62561e-15
argP	rodZ	416909	4.28876	-2.99871	-7.28746	1.49443e-06
argP	rstA	1373817	2.36228	-1.27333	-3.63561	0.0110946
argP	sfsA	1747812	-2.38675	-7.29471	-4.90796	0.000971297
argP	sfsB	275462	-2.80999	-9.64754	-6.83755	6.18614e-06
argP	sgrR	1662674	-0.891573	-8.7774	-7.88582	1.95773e-07
argP	stpA	261258	6.96428	1.03468	-5.9296	8.22249e-05
argP	tdcA	206680	10.0067	-1.09197	-11.0986	2.11252e-13
argP	tdcR	207933	3.98073	-2.51333	-6.49406	1.72e-05
argP	uhpA	730387	0.150408	-6.1638	-6.31421	2.8761e-05
argP	xapR	530486	3.15678	-2.56196	-5.71874	0.000142191
argP	ybeF	2247877	0.966328	-5.62588	-6.59221	1.29122e-05
argP	ydeO	1473008	-1.79777	-4.922	-3.12422	0.0243256
argP	ydhB	1316897	-1.5476	-5.83996	-4.29237	0.00344351
argP	yegW	872294	-1.52647	-8.08156	-6.55509	1.43983e-05
argP	yehT	842113	-1.47801	-6.03789	-4.55988	0.00202748
argP	yfhH	360146	-0.472181	-4.03182	-3.55963	0.0125534
argP	ygbI	198489	6.9408	-8.92376	-15.8646	4.15313e-26
argP	ygeV	53967	0.906927	-4.64127	-5.54819	0.000218244
argP	yiaU	828147	4.95376	-8.04949	-13.0033	6.33735e-18
argP	yihW	501925	-1.42726	-4.7822	-3.35493	0.0173016
argP	yjdC	1308109	-2.97925	-8.86136	-5.8821	9.31847e-05
argP	yneJ	1441010	1.89149	-4.56317	-6.45466	1.92746e-05
argP	yqhC	93616	0.401654	-3.96559	-4.36725	0.0029783
argP	zntR	1141984	2.70084	-6.46249	-9.16334	1.47176e-09
argR	arsR	606506	0.997208	-4.92855	-5.92576	8.30648e-05
argR	ascG	546635	1.18688	-5.10455	-6.29142	3.06644e-05
argR	bluR	2168922	-1.58339	-7.64967	-6.06628	5.7042e-05
argR	chpS	1068099	1.82198	-4.50712	-6.32911	2.75769e-05
argR	cnu	1677680	4.17392	-3.41367	-7.58759	5.50332e-07
argR	comR	2214149	-5.90602	-10.8937	-4.98764	0.000814595
argR	crp	768636	0.680251	-6.99623	-7.67648	4.06153e-07
argR	cspA	535126	0.816955	-8.84691	-9.66386	1.76352e-10
argR	cspC	1475409	0.797456	-3.88751	-4.68496	0.00156586
argR	cspD	2184092	0.0461386	-10.1589	-10.2051	1.56041e-11
argR	cspF	1740777	-1.52255	-6.07307	-4.55052	0.00206651
argR	dhaR	2129996	0.528818	-15.9481	-16.4769	4.46522e-28
argR	dicA	1734503	0.617102	-4.25201	-4.86911	0.00105721
argR	dicC	1734994	-0.234099	-5.33997	-5.10588	0.000624194
argR	dnaA	371658	1.9572	-4.22972	-6.18692	4.10191e-05
argR	ebgR	163453	-0.201584	-13.1533	-12.9518	8.58813e-18
argR	eutR	823930	3.19399	-12.1252	-15.3192	2.02829e-24
argR	exuR	138474	-0.522133	-11.1493	-10.6271	2.14188e-12
argR	fhlA	529486	-0.422787	-4.16637	-3.74359	0.00926934
argR	fimZ	1824375	0.481769	-5.16915	-5.65092	0.000168865
argR	flhC	1405000	-0.355582	-20	-19.6444	1.74207e-39
argR	flhD	1404638	-0.200372	-6.29771	-6.09734	5.24323e-05
argR	fur	1971926	0.663339	-5.88488	-6.54822	1.46908e-05
argR	gadE	596494	-0.400912	-4.69911	-4.2982	0.00340509
argR	gadW	590769	-0.201139	-6.39881	-6.19767	3.98185e-05
argR	galR	408272	0.342283	-4.49271	-4.835	0.00113829
argR	glpR	694782	1.92187	-3.17226	-5.09413	0.000641102
argR	gntR	676661	-5.34982	-17.0577	-11.7079	9.07981e-15
argR	higA	151758	-1.00503	-7.47957	-6.47454	1.81997e-05
argR	hipA	1790668	-0.036462	-7.62833	-7.59187	5.42384e-07
argR	hns	2090059	-0.410871	-3.36386	-2.95299	0.0308859
argR	hyfR	771990	0.241209	-3.77277	-4.01398	0.00578292
argR	ihfB	2225554	2.60833	-2.22064	-4.82897	0.00115318
argR	ilvY	293833	-0.594898	-7.28936	-6.69446	9.53338e-06
argR	iscR	723771	-1.17824	-8.10022	-6.92198	4.77202e-06
argR	kdgR	1472745	-0.697587	-7.6082	-6.91062	4.94256e-06
argR	lexA	875677	-3.34478	-17.2983	-13.9535	1.85981e-20
argR	lldR	475557	0.213882	-9.92747	-10.1414	2.09056e-11
argR	lrhA	973247	-0.401749	-3.8984	-3.49665	0.0138815
argR	lrp	2194321	0.430533	-9.60405	-10.0346	3.39894e-11
argR	mntR	2114909	-0.0939811	-3.25257	-3.15859	0.0231538
argR	mprA	574602	-0.627312	-8.67906	-8.05175	1.08231e-07
argR	mqsA	217656	-0.646536	-8.8665	-8.21996	5.85837e-08
argR	mqsR	217358	0.219645	-10.85	-11.0696	2.44321e-13
argR	mtlR	479228	-0.0768345	-12.473	-12.3961	2.10695e-16
argR	murR	833503	0.321485	-6.56829	-6.88978	5.27055e-06
argR	nac	1320488	0.397642	-5.51755	-5.91519	8.54154e-05
argR	nemR	1656222	-0.540891	-20	-19.4591	9.22868e-39
argR	nimR	1507268	-0.0186181	-5.12163	-5.10302	0.00062827
argR	nsrR	1025842	0.579583	-4.96283	-5.54241	0.000221388
argR	ompR	718804	0.264246	-5.20002	-5.46427	0.000268185
argR	phoB	1677670	-1.43707	-4.94459	-3.50752	0.0136444
argR	pspC	2013460	0.184168	-4.56205	-4.74622	0.00137633
argR	purR	1643975	-1.3442	-5.70363	-4.35943	0.00302413
argR	rcdA	2149149	1.77516	-2.74485	-4.52001	0.00219837
argR	rcsB	1064397	-0.556575	-5.04215	-4.48558	0.00235617
argR	rob	1254093	1.60705	-8.60428	-10.2113	1.51592e-11
argR	rodZ	743058	0.688073	-5.80698	-6.49506	1.71502e-05
argR	rstA	1699966	-2.29753	-5.51282	-3.21529	0.0213201
argR	rtcR	695522	-0.424282	-5.9098	-5.48552	0.000254627
argR	sfsB	49516	-0.0415033	-9.6251	-9.5836	2.49773e-10
argR	tdcA	117638	7.41104	-7.52343	-14.9345	2.89608e-23
argR	tdcR	117105	-0.210431	-4.37988	-4.16945	0.00434704
argR	torR	2318988	-0.810903	-6.04776	-5.23686	0.000461424
argR	xapR	856635	0.134134	-4.12161	-4.25575	0.00369355
argR	xylR	519230	1.16423	-2.27648	-3.44071	0.0151576
argR	yahB	1594029	1.2104	-5.16496	-6.37536	2.41879e-05
argR	ybaO	1728911	6.29995	0.497656	-5.80229	0.000114725
argR	ybcM	1831981	-0.204756	-8.98022	-8.77546	7.03509e-09
argR	ybhD	2061348	1.12184	-7.26982	-8.39166	3.08924e-08
argR	yegW	1198443	8.95813	2.32521	-6.63292	1.14494e-05
argR	yehT	1168262	0.19668	-2.9193	-3.11598	0.0246136
argR	yeiL	1125210	-1.15566	-6.68083	-5.52517	0.000231009
argR	yfaX	1017677	0.0311594	-3.59156	-3.62272	0.0113315
argR	ygaV	588392	0.655597	-5.93304	-6.58864	1.30484e-05
argR	ygbI	524638	4.62951	-1.20652	-5.83603	0.000105106
argR	ygeV	380116	-0.235177	-8.69433	-8.45916	2.39325e-08
argR	ygfI	318729	-0.266345	-8.07887	-7.81252	2.53348e-07
argR	yggD	310707	0.571265	-3.19814	-3.7694	0.00887297
argR	yiaG	535619	1.18199	-7.21949	-8.40149	2.97696e-08
argR	yiaJ	512855	0.0772245	-3.69787	-3.77509	0.00878759
argR	yiaU	502421	1.29581	-6.83395	-8.12977	8.15482e-08
argR	yidZ	359265	2.17977	-1.54825	-3.72801	0.00951572
argR	yjhU	1138990	1.12412	-4.17567	-5.29979	0.000398
argR	yjiR	1189814	0.958395	-6.60246	-7.56085	6.02553e-07
argR	yjjJ	1241421	1.05785	-4.82372	-5.88157	9.33146e-05
argR	yneJ	1767159	1.68609	-3.34739	-5.03348	0.000735248
argR	ynfL	1713252	0.417614	-4.43829	-4.8559	0.00108796
argR	yphH	701846	-0.081883	-4.70299	-4.62111	0.00178814
argR	yqeH	397734	0.523123	-5.68598	-6.20911	3.85781e-05
argR	yqeI	396591	1.62645	-6.85443	-8.48087	2.20355e-08
argR	yqhC	230684	0.987219	-8.98133	-9.96855	4.57869e-11
argR	zntR	816258	3.65252	-0.524315	-4.17684	0.0042874
arsR	ascG	1153611	2.53376	-9.01732	-11.5511	2.07551e-14
arsR	atoC	1663613	3.51095	-1.91684	-5.42779	0.00029303
arsR	basR	346073	1.31651	-3.71376	-5.03027	0.000740559
arsR	birA	527935	1.14727	-2.08626	-3.23353	0.020756
arsR	bluR	1869350	-0.255057	-9.66351	-9.40846	5.28301e-10
arsR	caiF	688745	2.01491	-0.656728	-2.67164	0.0445613
arsR	chpS	461240	-0.822601	-5.84026	-5.01766	0.000761792
arsR	comR	1824222	1.52162	-5.2056	-6.72722	8.6418e-06
arsR	crp	161777	1.21432	-6.97063	-8.18496	6.66374e-08
arsR	cspB	2297498	-0.204656	-13.4429	-13.2382	1.55912e-18
arsR	cspD	1577233	-2.10725	-8.92136	-6.81412	6.64444e-06
arsR	cspF	2298014	-0.846228	-8.53576	-7.68953	3.88309e-07
arsR	cspH	1705830	0.517882	-6.5556	-7.07348	2.97098e-06
arsR	cspI	2294614	1.47953	-7.08439	-8.56392	1.6036e-08
arsR	cusR	1248428	0.177942	-8.07192	-8.24986	5.24573e-08
arsR	cynR	1011460	1.53801	-2.57395	-4.11196	0.00483682
arsR	dgoR	225590	1.29116	-5.30835	-6.59951	1.26374e-05
arsR	dhaR	1907088	-0.394673	-4.53193	-4.13725	0.00461568
arsR	dnaA	233445	0.779473	-5.55528	-6.33476	2.71402e-05
arsR	dpiA	1307530	1.12445	-3.67446	-4.79891	0.00123014
arsR	ebgR	770429	1.04885	-3.36008	-4.40893	0.00274425
arsR	envR	578214	-0.697518	-11.5585	-10.861	6.87977e-13
arsR	exuR	745450	-2.11154	-10.1518	-8.04029	1.12798e-07
arsR	fhlA	1136462	-0.602878	-4.81256	-4.20968	0.00403072
arsR	fnr	2054933	0.970304	-2.00734	-2.97764	0.0298642
arsR	frvR	442960	1.89562	-1.90247	-3.79809	0.00844958
arsR	gcvA	1050311	-1.23604	-5.04194	-3.80589	0.0083374
arsR	glcC	863842	-0.863728	-6.44232	-5.5786	0.000202388
arsR	gutM	1163898	2.30183	-5.26428	-7.56611	5.91931e-07
arsR	hns	1948531	4.17753	-2.10519	-6.28272	3.14227e-05
arsR	hycA	1142443	2.24936	-2.00008	-4.24945	0.00373815
arsR	kdpE	1375923	-0.426409	-7.56532	-7.13891	2.41334e-06
arsR	lexA	268818	-3.42018	-18.0409	-14.6207	2.40558e-22
arsR	lldR	130173	-0.213578	-3.14627	-2.93269	0.0317473
arsR	lrhA	1580223	0.628456	-7.87225	-8.50071	2.04306e-08
arsR	lrp	1587462	-0.304628	-3.12847	-2.82385	0.0366901
arsR	lsrR	2256447	0.64835	-2.09876	-2.74711	0.0405142
arsR	malI	2290640	1.0777	-2.38521	-3.46291	0.0146399
arsR	marA	2275733	0.723495	-6.45413	-7.17762	2.13203e-06
arsR	mcbR	2176421	-0.441715	-3.47679	-3.03508	0.0275865
arsR	mhpR	1021256	0.201675	-9.17022	-9.3719	6.16616e-10
arsR	mlrA	1772603	0.859876	-2.24841	-3.10828	0.0248849
arsR	mprA	1181578	-0.509927	-8.57696	-8.06703	1.02415e-07
arsR	mqsA	824632	2.30048	-3.62938	-5.92986	8.21691e-05
arsR	mqsR	824334	-3.09648	-9.07856	-5.98208	7.15253e-05
arsR	mtlR	126691	-1.81133	-7.96492	-6.15359	4.49608e-05
arsR	nac	1927464	0.179437	-6.60853	-6.78796	7.19396e-06
arsR	nagC	1355241	-0.394031	-6.35726	-5.96323	7.52095e-05
arsR	narL	1931201	-0.97888	-3.83809	-2.85921	0.0350235
arsR	nemR	2263198	-1.95219	-4.90811	-2.95592	0.0307628
arsR	nhaR	673160	-0.173652	-4.11354	-3.93988	0.00660149
arsR	norR	1160589	0.576458	-15.0375	-15.6139	2.52387e-25
arsR	pdeL	986040	0.911448	-1.75672	-2.66817	0.0447544
arsR	pgrR	2048150	-2.39085	-14.644	-12.2532	4.68972e-16
arsR	phoB	1070811	-10.0769	-13.9147	-3.83782	0.00789169
arsR	pspF	2023094	-1.4812	-4.62448	-3.14328	0.0236701
arsR	puuR	2018070	-2.59978	-8.61761	-6.01783	6.49995e-05
arsR	qseB	822391	1.14542	-7.43482	-8.58024	1.50596e-08
arsR	rbsR	293080	2.30384	-1.97152	-4.27536	0.0035577
arsR	rcdA	1542290	2.2202	-0.862379	-3.08258	0.0258084
arsR	rclR	973896	0.101185	-8.60666	-8.70785	9.17524e-09
arsR	rcsA	1964806	-0.538207	-8.71623	-8.17802	6.83552e-08
arsR	rcsB	1671373	-0.0993262	-4.72696	-4.62763	0.00176421
arsR	rob	647234	4.17186	-8.64658	-12.8184	1.87539e-17
arsR	rodZ	1350034	2.09086	-5.48389	-7.57475	5.74849e-07
arsR	rpiR	324892	2.58413	-8.70006	-11.2842	8.25198e-14
arsR	rstA	2306942	-0.458668	-8.43518	-7.97651	1.41823e-07
arsR	rtcR	88663	1.95191	-7.46695	-9.41885	5.05519e-10
arsR	rutR	1729109	-0.746545	-6.20057	-5.45402	0.000274961
arsR	sfsB	656492	0.77091	-7.47673	-8.24764	5.28913e-08
arsR	soxS	288763	4.29147	-1.1374	-5.42886	0.000292268
arsR	sutR	2162331	2.1715	-1.18575	-3.35725	0.0172405
arsR	tdcR	724081	-0.68735	-3.9326	-3.24525	0.0203997
arsR	torR	1712129	-0.0728978	-11.8363	-11.7634	6.75948e-15
arsR	ttdR	786622	-1.15511	-5.08764	-3.93253	0.006688
arsR	uidR	2292768	0.158349	-5.51784	-5.67619	0.000158426
arsR	ulaR	430491	-0.233528	-2.84367	-2.61015	0.0480755
arsR	uvrY	1994038	1.61307	-6.03424	-7.64731	4.48903e-07
arsR	xylR	86098	0.559374	-2.49165	-3.05102	0.0269792
arsR	yafN	906450	-0.292642	-3.8354	-3.54276	0.0128984
arsR	ybcM	1225122	0.0789521	-3.67741	-3.75636	0.00907141
arsR	ybeF	1315292	1.81458	-1.97051	-3.78508	0.00863931
arsR	ybhD	1454489	0.159615	-8.04781	-8.20743	6.13528e-08
arsR	yciT	1999756	-2.66026	-6.74276	-4.08249	0.00510598
arsR	ydcI	2150307	1.1147	-11.5696	-12.6843	4.0799e-17
arsR	ydfH	2284511	-0.604639	-4.0598	-3.45516	0.0148189
arsR	ydhB	2250022	2.4795	-4.85553	-7.33503	1.27911e-06
arsR	ydiP	2210519	1.23372	-9.56577	-10.7995	9.29618e-13
arsR	yebK	2052299	-0.418719	-3.69798	-3.27926	0.0193943
arsR	yefM	1899684	-1.49178	-13.5804	-12.0886	1.16382e-15
arsR	yegW	1805419	0.45831	-3.37156	-3.82987	0.00800081
arsR	yehT	1775238	1.64531	-4.56728	-6.21259	3.82071e-05
arsR	yeiI	1735412	2.04297	-2.34625	-4.38923	0.00285275
arsR	yfhH	1293271	-0.671056	-5.73371	-5.06265	0.000688487
arsR	yfiE	1277558	-0.956327	-3.97893	-3.0226	0.0280691
arsR	ygaV	1195368	3.12499	-0.705422	-3.83041	0.00799326
arsR	ygbI	1131614	0.950997	-1.82589	-2.77689	0.0389958
arsR	ygeV	987092	1.8811	-5.29237	-7.17347	2.16066e-06
arsR	yggD	917683	1.56441	-1.35534	-2.91975	0.0323063
arsR	yhaJ	738664	1.48141	-1.25728	-2.7387	0.0409511
arsR	yiaG	70597	-0.270472	-3.17873	-2.90825	0.0328093
arsR	yiaJ	92803	0.111006	-4.10981	-4.22082	0.00394686
arsR	yiaU	103111	0.193732	-7.2382	-7.43193	9.2868e-07
arsR	yidF	206233	-1.61627	-8.10068	-6.48441	1.76877e-05
arsR	yidL	211372	-0.377418	-7.73578	-7.35836	1.18467e-06
arsR	yidP	215018	1.22683	-4.83381	-6.06063	5.79201e-05
arsR	yihL	415300	-0.611544	-3.35827	-2.74673	0.0405339
arsR	yijO	502319	2.29869	-1.29882	-3.59751	0.0118072
arsR	yjhU	532131	0.606635	-3.18739	-3.79403	0.00850848
arsR	yjiR	582955	0.267225	-2.40971	-2.67693	0.0442682
arsR	yoeB	1899932	-2.35738	-5.87691	-3.51954	0.0133861
arsR	yqeH	1004710	-1.02118	-8.44844	-7.42726	9.43221e-07
arsR	ytfH	446906	2.11168	-2.06709	-4.17877	0.00427189
arsR	zntR	209399	-0.111243	-4.87854	-4.7673	0.00131607
ascG	basR	1500037	0.88974	-5.77251	-6.66225	1.04947e-05
ascG	betI	2136380	0.670949	-2.17932	-2.85027	0.0354394
ascG	birA	624711	-0.678374	-3.65166	-2.97328	0.0300428
ascG	bluR	1621274	0.590782	-10.5115	-11.1022	2.07462e-13
ascG	chpS	1615204	-0.79403	-9.82924	-9.03521	2.4867e-09
ascG	cnu	1130032	-2.48683	-7.06727	-4.58044	0.00194408
ascG	comR	1666501	1.6027	-5.12725	-6.72995	8.5712e-06
ascG	crp	1315741	6.65883	-10.9694	-17.6282	5.50511e-32
ascG	csgD	1733473	1.42198	-3.7095	-5.13148	0.000588744
ascG	csiR	41918	-0.28603	-3.11094	-2.82491	0.036639
ascG	cspD	1913898	-0.319421	-8.56572	-8.2463	5.31542e-08
ascG	cspE	2178987	2.61801	-1.62955	-4.24756	0.00375161
ascG	cspG	1784815	1.06667	-2.49019	-3.55686	0.0126095
ascG	cusR	2242244	1.15906	-4.83313	-5.99219	6.96205e-05
ascG	cysB	1500367	-2.53273	-18.5992	-16.0665	9.50095e-27
ascG	cytR	674302	2.05318	-4.515	-6.56817	1.3857e-05
ascG	dhaR	1582348	-1.22886	-4.28871	-3.05984	0.0266477
ascG	dmlR	953387	-0.867377	-10.628	-9.76064	1.15447e-10
ascG	envR	574735	-0.691101	-4.21007	-3.51896	0.0133982
ascG	evgA	347095	0.874641	-7.64342	-8.51806	1.91201e-08
ascG	exuR	407385	-0.381826	-4.76278	-4.38095	0.00289946
ascG	fimZ	2273207	0.582974	-2.58889	-3.17186	0.0227137
ascG	fis	573203	2.1286	-2.68763	-4.81623	0.00118526
ascG	flhC	857352	0.0794108	-5.77891	-5.85832	9.91707e-05
ascG	galR	137332	1.54674	-4.04225	-5.58899	0.00019722
ascG	galS	591908	-2.27338	-6.25492	-3.98154	0.00612982
ascG	gcvA	102383	-2.31525	-15.3636	-13.0483	4.85307e-18
ascG	glpR	1241887	0.720206	-3.47908	-4.19929	0.00411045
ascG	glrR	149451	-0.949282	-9.26317	-8.31389	4.13495e-08
ascG	hcaR	169358	-0.498298	-7.34896	-6.85066	5.943e-06
ascG	hha	2287723	0.534944	-4.41986	-4.9548	0.00087615
ascG	higA	394461	1.55684	-2.47635	-4.03318	0.00558574
ascG	hyfR	224342	0.41248	-9.04875	-9.46123	4.22188e-10
ascG	hypT	1724135	1.62067	-5.81403	-7.4347	9.20173e-07
ascG	iclR	1388471	4.97156	0.858555	-4.113	0.00482748
ascG	ilvY	840938	1.87974	-4.13637	-6.01611	6.52998e-05
ascG	leuO	1892777	1.52603	-2.89985	-4.42588	0.00265383
ascG	lgoR	1761694	-1.23339	-4.93344	-3.70005	0.00997197
ascG	lrp	1903399	-0.236821	-4.73603	-4.4992	0.00229254
ascG	mak	2217777	0.546017	-3.9949	-4.54092	0.00210722
ascG	malT	1246703	1.66218	-3.21363	-4.87581	0.00104192
ascG	mcbR	1314269	0.76109	-11.7743	-12.5354	9.57955e-17
ascG	metR	785942	1.45919	-15.9419	-17.4011	3.41557e-31
ascG	mlc	1166632	0.891632	-5.84807	-6.73971	8.32327e-06
ascG	mqsA	328584	2.38562	-3.14567	-5.53128	0.000227554
ascG	mtlR	1026333	0.330315	-6.0244	-6.35471	2.5649e-05
ascG	nadR	1794072	0.92322	-3.0975	-4.02072	0.00571301
ascG	nagC	2134894	0.150509	-4.96703	-5.11754	0.000607815
ascG	nanR	535630	0.527745	-5.65341	-6.18115	4.16771e-05
ascG	narP	542429	1.06726	-9.87781	-10.9451	4.54367e-13
ascG	nemR	1108574	-0.964829	-4.07433	-3.1095	0.0248417
ascG	nikR	1183503	-0.015883	-4.49805	-4.48217	0.00237231
ascG	ogrK	667253	0.821759	-5.75822	-6.57998	1.33849e-05
ascG	ompR	1265909	-2.29951	-9.72079	-7.42129	9.62129e-07
ascG	paaX	1370707	0.38955	-9.43252	-9.82207	8.80299e-11
ascG	pdhR	1930501	-0.0863306	-11.4344	-11.348	5.94948e-14
ascG	phoB	2224775	3.17915	-3.15959	-6.33875	2.68356e-05
ascG	phoP	1644886	-1.12206	-10.2433	-9.1212	1.75028e-09
ascG	purR	1096327	1.10908	-2.73096	-3.84004	0.0078615
ascG	qseB	330561	0.945675	-3.83672	-4.78239	0.00127438
ascG	rcdA	1948529	1.92412	-3.85646	-5.78058	0.000121341
ascG	rhaS	700186	3.39016	-1.13833	-4.52849	0.00216095
ascG	rob	1801198	1.73897	-1.53673	-3.27569	0.0194978
ascG	rodZ	195410	-0.0697882	-10.8282	-10.7584	1.13557e-12
ascG	rstA	1152318	1.78027	-5.56006	-7.34033	1.25704e-06
ascG	rutR	1761608	-0.0855907	-3.01777	-2.93218	0.0317696
ascG	sgcR	1692863	3.16284	-2.69357	-5.85641	9.96682e-05
ascG	tdcR	429312	2.64804	-2.71631	-5.36435	0.000341361
ascG	treR	1633056	0.825362	-5.34618	-6.17154	4.27957e-05
ascG	trpR	1799517	2.81649	-1.84931	-4.6658	0.0016298
ascG	uidR	1138144	0.800279	-2.01438	-2.81466	0.0371328
ascG	ybaQ	2315851	-0.114345	-4.32583	-4.21148	0.00401706
ascG	ybcM	2265436	0.832438	-2.77322	-3.60566	0.0116517
ascG	ycaN	1886920	1.52022	-2.58121	-4.10143	0.00493152
ascG	ydaS	1414535	1.58148	-1.98651	-3.56799	0.0123854
ascG	ydcI	1340125	3.64927	-0.63566	-4.28493	0.00349307
ascG	ydfH	1206158	0.241224	-3.21732	-3.45855	0.0147406
ascG	yebK	897675	0.333836	-2.51773	-2.85156	0.0353788
ascG	yefM	745060	-0.165267	-9.66339	-9.49812	3.60657e-10
ascG	yehT	620614	0.919338	-3.03074	-3.95007	0.00648331
ascG	yeiL	577562	-1.92987	-10.942	-9.01217	2.73042e-09
ascG	yfhH	138647	-1.16236	-5.90881	-4.74645	0.00137565
ascG	ygeH	152827	-1.67234	-10.3839	-8.7116	9.04162e-09
ascG	ygfI	227010	1.20744	-1.84762	-3.05506	0.0268271
ascG	yggD	235419	2.42151	-4.04902	-6.47053	1.84119e-05
ascG	yhaJ	414051	0.0608885	-3.20804	-3.26892	0.0196955
ascG	yhjB	1130598	0.943544	-3.12983	-4.07338	0.00519188
ascG	yhjC	1129179	0.814924	-5.55654	-6.37146	2.44576e-05
ascG	yiaJ	1059960	1.23482	-3.46703	-4.70185	0.0015114
ascG	yiaU	1049526	2.82035	-0.698164	-3.51851	0.0134079
ascG	yidL	941316	1.89411	-1.9426	-3.83671	0.00790695
ascG	yidP	937877	0.798835	-4.19457	-4.99341	0.000804199
ascG	yieP	857431	0.827715	-6.65683	-7.48454	7.79116e-07
ascG	yjdC	1529488	-0.191558	-4.00031	-3.80875	0.0082966
ascG	yjiR	1736919	0.93533	-3.66223	-4.59756	0.00187701
ascG	ynfL	1165604	0.964745	-1.98819	-2.95294	0.0308879
ascG	yoeB	745308	-0.770325	-5.90991	-5.13958	0.000577915
ascG	yqeH	148269	3.1555	-2.72666	-5.88216	9.317e-05
ascG	yqeI	149235	3.28433	-1.90216	-5.18649	0.000518736
ascG	yqjI	377512	0.89734	-1.80338	-2.70072	0.0429677
ascG	zntR	1363363	2.10856	-1.68812	-3.79668	0.00846991
asnC	bdcR	768668	1.29241	-1.72237	-3.01478	0.0283753
asnC	bluR	2151101	0.648252	-2.26041	-2.90866	0.0327914
asnC	bolA	1389892	-0.00846343	-4.42071	-4.41224	0.00272636
asnC	chbR	1888517	-0.691176	-3.37982	-2.68865	0.0436241
asnC	chpS	742991	-1.99382	-19.0027	-17.0088	7.54081e-30
asnC	cnu	2002800	0.916428	-2.59361	-3.51004	0.0135899
asnC	crl	1194025	0.0103747	-4.5892	-4.59957	0.00186928
asnC	csgD	2038983	1.52137	-2.95476	-4.47614	0.00240116
asnC	cspA	210018	2.99371	-0.718139	-3.71185	0.00977717
asnC	cspB	2066410	3.26425	-8.60094	-11.8652	3.91825e-15
asnC	cspG	1988079	2.01279	-1.53423	-3.54702	0.0128105
asnC	cspI	2069297	0.358631	-11.1819	-11.5406	2.1929e-14
asnC	cusR	1530179	1.33259	-2.00871	-3.3413	0.0176643
asnC	cynR	1293211	0.946693	-3.83322	-4.77992	0.00128115
asnC	cytR	196428	1.40609	-4.69653	-6.10262	5.16846e-05
asnC	dhaR	2188839	-2.11678	-5.54152	-3.42474	0.0155392
asnC	dicA	2059623	0.960944	-2.58828	-3.54922	0.0127654
asnC	fadR	2172711	1.99184	-1.49854	-3.49038	0.0140199
asnC	flhC	1730120	-2.64142	-6.65793	-4.01651	0.00575663
asnC	fnr	2308438	-0.693013	-5.81338	-5.12037	0.000603896
asnC	gadE	271386	1.6102	-1.19393	-2.80413	0.0376452
asnC	gadX	264469	2.03242	-2.43582	-4.46823	0.00243942
asnC	galR	733392	0.714797	-2.61404	-3.32884	0.0180012
asnC	galS	1464676	-1.11951	-5.89924	-4.77973	0.00128166
asnC	glcC	581986	-0.528751	-3.94233	-3.41358	0.0158104
asnC	gntR	351553	0.308381	-7.22886	-7.53724	6.52602e-07
asnC	iclR	516258	0.892529	-2.85601	-3.74854	0.00919222
asnC	iscR	1048891	-0.0458565	-7.35404	-7.30818	1.3967e-06
asnC	lldR	150449	1.60929	-0.97322	-2.58251	0.0497197
asnC	lsrR	2106723	1.78224	-6.51176	-8.294	4.45305e-08
asnC	malI	2008784	-0.734704	-4.55089	-3.81619	0.00819145
asnC	marA	2088007	2.07277	-2.00849	-4.08126	0.00511754
asnC	mcbR	2187037	0.263738	-3.50799	-3.77173	0.00883801
asnC	metJ	201075	-0.192914	-8.64631	-8.4534	2.44613e-08
asnC	mtlR	154120	1.28405	-2.46228	-3.74633	0.00922652
asnC	murR	1158623	-0.0340307	-4.51301	-4.47897	0.00238755
asnC	nagC	1636992	0.779124	-2.48097	-3.2601	0.0199558
asnC	nhaR	954911	0.77913	-2.80374	-3.58287	0.0120911
asnC	nimR	1832388	1.28641	-1.40055	-2.68695	0.0437166
asnC	paaX	2243475	0.78421	-1.80708	-2.59129	0.0491929
asnC	phnF	616239	0.0359613	-3.63799	-3.67395	0.0104145
asnC	phoB	1352562	-0.360679	-3.81463	-3.45395	0.0148472
asnC	rcdA	1824041	1.3298	-3.06941	-4.39921	0.00279729
asnC	rcsA	1682950	-1.0695	-5.77259	-4.70309	0.00150746
asnC	rhaS	170733	0.363934	-4.07769	-4.44162	0.00257224
asnC	rob	928985	0.617987	-9.79898	-10.417	5.81772e-12
asnC	rstA	2025086	2.34828	-6.9429	-9.29119	8.655e-10
asnC	rtcR	370414	0.167315	-4.96265	-5.12997	0.00059079
asnC	sfsA	1096978	0.508598	-2.7243	-3.2329	0.0207754
asnC	soxR	570923	1.57053	-2.77155	-4.34208	0.003128
asnC	srlR	881202	1.57686	-1.5252	-3.10206	0.025106
asnC	sutR	2201256	1.5229	-1.12306	-2.64596	0.0460051
asnC	tdcA	442758	13.8823	-1.07812	-14.9604	2.42624e-23
asnC	tdcR	442225	-1.4217	-4.14366	-2.72197	0.0418305
asnC	torR	1993880	0.749858	-3.22209	-3.97195	0.00623572
asnC	ttdR	504766	0.66261	-2.90872	-3.57133	0.0123189
asnC	uhpA	79553	-0.371899	-11.5744	-11.2025	1.25079e-13
asnC	uvrY	1712182	0.496118	-2.12479	-2.62091	0.047446
asnC	uxuR	849120	1.99159	-0.743758	-2.73535	0.0411259
asnC	xapR	1181755	0.544953	-2.64364	-3.18859	0.0221684
asnC	yagI	1223824	-0.195742	-7.55029	-7.35455	1.19964e-06
asnC	ybaO	1403803	4.43903	-0.576284	-5.01531	0.000765812
asnC	ybeF	1597043	1.13674	-1.92965	-3.06639	0.0264037
asnC	ycjW	2320873	-0.29259	-4.98812	-4.69553	0.00153157
asnC	ydcI	2212893	4.89734	-3.38167	-8.27901	4.70835e-08
asnC	yddM	2155204	0.453085	-4.09948	-4.55256	0.00205793
asnC	ydeO	2124277	0.750528	-6.55117	-7.3017	1.42661e-06
asnC	ydiP	1928663	0.972405	-7.18937	-8.16178	7.25474e-08
asnC	yeeY	1619283	-0.365531	-4.28679	-3.92126	0.00682233
asnC	yefM	1617828	-1.33847	-7.92593	-6.58745	1.30941e-05
asnC	yehT	1493382	0.821501	-2.84027	-3.66177	0.0106267
asnC	yeiE	1456726	-0.326379	-3.75858	-3.4322	0.0153599
asnC	yeiI	1453556	0.690729	-9.35942	-10.0501	3.16749e-11
asnC	yeiL	1450330	-2.64988	-7.25087	-4.60099	0.00186384
asnC	ygfI	643849	1.29015	-1.41979	-2.70994	0.0424713
asnC	yiaG	210511	0.12545	-7.94157	-8.06702	1.02419e-07
asnC	yihW	147666	0.27886	-5.18835	-5.46721	0.000266271
asnC	ynfL	2038372	0.235863	-8.56953	-8.80539	6.25054e-09
asnC	ypdC	1202245	-0.147374	-3.66476	-3.51739	0.0134319
asnC	yqeH	722854	0.406337	-3.15668	-3.56302	0.0124852
atoC	bluR	1110900	0.47373	-5.91026	-6.38399	2.36009e-05
atoC	crp	1825743	2.34554	-3.02763	-5.37317	0.000334227
atoC	cspG	1274441	2.56731	-0.586503	-3.15381	0.023314
atoC	cusR	1731870	0.114532	-2.57975	-2.69429	0.0433165
atoC	cysB	989993	5.73886	-17.7587	-23.4976	3.87868e-56
atoC	dgoR	1437334	-1.01281	-11.8988	-10.886	6.08365e-13
atoC	dicC	676972	-0.219538	-5.18858	-4.96905	0.000848945
atoC	dpiA	1672771	2.22188	-0.683942	-2.90582	0.0329166
atoC	ebgR	892201	1.5661	-10.5188	-12.0849	1.1876e-15
atoC	ecpR	2015976	0.593393	-4.136	-4.7294	0.00142621
atoC	evgA	161280	2.81279	-1.10731	-3.9201	0.00683631
atoC	flhC	346978	-1.50157	-19.0313	-17.5298	1.21796e-31
atoC	fur	1615468	1.32933	-1.47619	-2.80552	0.0375773
atoC	gadX	1646684	1.0142	-2.43735	-3.45155	0.0149031
atoC	gcvA	612385	1.16073	-1.78456	-2.94529	0.0312103
atoC	glcC	799007	1.20857	-1.96715	-3.17572	0.022587
atoC	glrR	358204	0.09813	-3.99874	-4.09687	0.00497308
atoC	gntR	1733768	0.171468	-8.75054	-8.922	3.9276e-09
atoC	higA	904463	1.33643	-1.81022	-3.14665	0.0235556
atoC	hipA	732646	1.3566	-3.70222	-5.05882	0.00069447
atoC	kdgR	414723	0.551625	-3.38599	-3.93762	0.00662802
atoC	kdpE	1604381	2.13126	-0.585335	-2.71659	0.042116
atoC	leuO	2241224	0.534553	-2.2047	-2.73926	0.040922
atoC	lldR	1532664	1.10624	-2.51691	-3.62314	0.0113237
atoC	mak	1916260	1.75177	-0.902637	-2.65441	0.0455264
atoC	melR	2017477	0.439806	-3.94912	-4.38893	0.00285442
atoC	metJ	1180365	5.01298	-2.53617	-7.54915	6.2689e-07
atoC	mhpR	1958778	4.20018	-1.60464	-5.80482	0.000113976
atoC	modE	1531470	1.62343	-1.31051	-2.93393	0.0316941
atoC	nac	262466	-0.645736	-4.3394	-3.69367	0.0100787
atoC	narL	1049130	2.28062	-0.703176	-2.98379	0.0296133
atoC	narP	32055	1.32364	-7.03646	-8.3601	3.47845e-08
atoC	nikR	1693505	1.19811	-1.78386	-2.98196	0.0296878
atoC	nimR	449246	1.75571	-6.00953	-7.76525	2.9879e-07
atoC	pdeL	1993853	2.15449	-0.646304	-2.80079	0.0378088
atoC	phoP	1134512	1.74205	-1.67893	-3.42097	0.0156303
atoC	pspF	956910	0.50336	-2.62797	-3.13133	0.0240794
atoC	qseB	840563	-0.257933	-5.06636	-4.80843	0.00120529
atoC	rcdA	1438155	-0.0840617	-3.20214	-3.11808	0.02454
atoC	rob	2311200	3.34393	0.63243	-2.7115	0.0423881
atoC	rpiR	1988858	3.46469	-0.0461123	-3.5108	0.0135735
atoC	rtcR	1752629	0.627175	-2.90731	-3.53448	0.0130705
atoC	rutR	1251234	0.909303	-3.39204	-4.30134	0.00338455
atoC	stpA	468826	5.37133	-0.114687	-5.48602	0.000254315
atoC	sutR	818114	1.45109	-2.32106	-3.77214	0.00883173
atoC	tdcA	938061	3.78884	-1.40696	-5.1958	0.000507677
atoC	torR	1268160	2.10829	-2.69688	-4.80517	0.00121375
atoC	ttdR	876059	-0.130829	-2.99205	-2.86122	0.0349303
atoC	uvrY	329040	1.70838	-1.74577	-3.45416	0.0148423
atoC	xapR	199118	0.727318	-3.74096	-4.46828	0.0024392
atoC	yddM	772062	1.78371	-1.34259	-3.12629	0.0242536
atoC	ydhB	585024	0.493216	-2.17961	-2.67283	0.0444953
atoC	ydiP	545521	4.10241	-2.34023	-6.44264	1.99528e-05
atoC	yebK	387301	1.10165	-4.9194	-6.02105	6.44401e-05
atoC	yeiI	70414	1.16709	-4.04622	-5.21332	0.000487449
atoC	yfeR	203455	2.08393	-0.515524	-2.59946	0.0487065
atoC	yfiE	385174	-1.40888	-6.73673	-5.32785	0.000372395
atoC	ygbI	531202	0.346158	-3.63522	-3.98138	0.00613155
atoC	yggD	745421	0.468972	-3.65138	-4.12035	0.00476242
atoC	yhjB	1640600	-0.497028	-5.32059	-4.82357	0.00116669
atoC	yhjC	1639181	-0.52071	-4.63022	-4.10951	0.0048587
atoC	yidL	1451318	1.3776	-1.94957	-3.32717	0.0180468
atoC	yidP	1447879	1.02521	-5.71292	-6.73814	8.36263e-06
atoC	yneJ	709137	-0.377106	-3.19424	-2.81714	0.037013
atoC	ynfL	655230	1.76752	-7.13328	-8.90079	4.27599e-09
atoC	ypdC	178655	3.82836	-2.24689	-6.07525	5.56737e-05
atoC	yqeI	659237	1.47361	-2.55784	-4.03145	0.00560327
atoC	zntR	1873365	0.578611	-2.441	-3.01961	0.0281859
atoC	zraR	1104115	2.57664	-0.333239	-2.90988	0.0327377
baeR	cdaR	1982793	0.195067	-3.86159	-4.05666	0.00535264
baeR	crl	1908183	1.38222	-2.48716	-3.86938	0.00747144
baeR	cspF	522632	0.772371	-1.89307	-2.66544	0.0449066
baeR	cspG	1114318	2.98218	-1.99988	-4.98206	0.000824766
baeR	cspI	526032	-0.972202	-3.77793	-2.80573	0.0375672
baeR	cysB	829870	-1.26238	-16.9666	-15.7042	1.32203e-25
baeR	dicC	516849	0.603022	-3.19665	-3.79967	0.00842669
baeR	dmlR	282890	-1.64271	-7.38197	-5.73925	0.000134931
baeR	fur	1455345	0.751515	-7.50244	-8.25395	5.16688e-08
baeR	gadE	1814387	0.710038	-6.75915	-7.46919	8.20202e-07
baeR	gadX	1807470	0.58452	-2.78229	-3.36681	0.0169905
baeR	galS	76827	-3.25157	-11.2415	-7.9899	1.3519e-07
baeR	glrR	518990	0.0831526	-9.01375	-9.0969	1.93358e-09
baeR	gntR	1894554	1.15055	-8.54589	-9.69643	1.52993e-10
baeR	higA	1065249	1.36481	-2.94304	-4.30785	0.00334238
baeR	hipA	572523	0.126992	-9.13539	-9.26238	9.76109e-10
baeR	hupB	1705466	-0.024319	-2.79733	-2.77301	0.0391911
baeR	hypT	2249776	1.53865	-3.95955	-5.4982	0.000246841
baeR	ihfB	1201879	-0.255747	-3.2029	-2.94716	0.0311315
baeR	kdgR	254600	-0.670244	-7.69613	-7.02589	3.45171e-06
baeR	lldR	1693450	1.1248	-2.34509	-3.46989	0.0144803
baeR	malI	465519	-0.479303	-3.37556	-2.89626	0.0333405
baeR	metJ	1341151	-0.099989	-3.72925	-3.62926	0.0112108
baeR	mlc	496135	-2.49974	-14.839	-12.3393	2.89986e-16
baeR	nagC	1464397	1.08164	-5.6814	-6.76303	7.75782e-06
baeR	narP	126699	-1.23791	-6.43585	-5.19794	0.000505165
baeR	nemR	438077	-0.608603	-4.98425	-4.37565	0.00292972
baeR	nsrR	2243735	0.17037	-3.2118	-3.38217	0.0165953
baeR	ompR	1936697	-0.847996	-3.96217	-3.11417	0.0246771
baeR	pgrR	771809	-2.0202	-9.76009	-7.73989	3.26297e-07
baeR	phnF	2159240	0.415556	-2.76774	-3.18329	0.02234
baeR	phoB	1749358	0.455238	-7.09585	-7.55109	6.22788e-07
baeR	phoP	974389	-0.794417	-3.38287	-2.58845	0.0493627
baeR	puuR	802231	2.35109	-5.83818	-8.18928	6.55888e-08
baeR	rcsB	152376	0.0806163	-3.46116	-3.54178	0.0129186
baeR	relE	519066	1.86753	-0.7676	-2.63513	0.0466241
baeR	rhaR	1370052	0.894503	-4.43225	-5.32675	0.000373367
baeR	rob	2172755	1.66981	-4.48304	-6.15285	4.50523e-05
baeR	rpiR	2149644	2.95142	-19.5514	-22.5028	1.51255e-51
baeR	rtcR	1913415	0.643391	-3.04899	-3.69238	0.0101004
baeR	sfsA	2004927	-0.87758	-3.91819	-3.04061	0.0273745
baeR	sfsB	1167629	0.476789	-2.58006	-3.05685	0.0267598
baeR	slyA	443875	-0.994289	-5.9575	-4.96321	0.000860001
baeR	stpA	629612	1.03556	-2.84017	-3.87573	0.00738928
baeR	tdcR	1100100	0.753068	-1.88492	-2.63799	0.04646
baeR	treR	2303844	2.05229	-1.29555	-3.34784	0.0174896
baeR	uidR	467647	-0.995205	-5.36353	-4.36833	0.00297202
baeR	uvrY	168917	1.9574	-3.24045	-5.19785	0.000505269
baeR	ybfE	1454093	-1.38433	-4.08499	-2.70066	0.0429708
baeR	ybiH	1335348	3.66547	-0.0104756	-3.67595	0.0103801
baeR	yciT	820353	-2.37143	-9.13766	-6.76623	7.68314e-06
baeR	ydaS	744038	2.48134	-3.43417	-5.91552	8.53418e-05
baeR	ydcR	653290	2.1328	-1.27064	-3.40344	0.0160605
baeR	yddM	611939	2.36593	-1.85812	-4.22405	0.00392282
baeR	ydiP	385398	0.128492	-3.01517	-3.14366	0.0236572
baeR	ydjF	309845	0.292246	-9.27888	-9.57113	2.63577e-10
baeR	yeeY	76018	-1.52984	-12.0224	-10.4926	4.07048e-12
baeR	yehT	48442	0.780205	-11.0895	-11.8697	3.82488e-15
baeR	yeiE	84936	1.76328	-1.43536	-3.19864	0.0218459
baeR	yeiI	87899	0.692305	-6.49579	-7.18809	2.06153e-06
baeR	ygbI	691988	-0.84869	-4.44465	-3.59596	0.0118371
baeR	yhjB	1801386	2.01731	-3.22599	-5.2433	0.000454529
baeR	yiaU	1720314	1.78921	-1.29151	-3.08072	0.0258762
baeR	yidL	1612104	-1.50159	-5.50521	-4.00361	0.00589189
baeR	yihL	1408389	-0.231408	-3.27318	-3.04177	0.0273302
baeR	ynfL	495107	0.827006	-4.95123	-5.77824	0.000122076
baeR	yphH	514384	0.657274	-2.34571	-3.00298	0.0288417
baeR	yqhC	985783	-1.13929	-3.98342	-2.84413	0.0357271
baeR	zraR	1264901	2.21693	-0.440885	-2.65782	0.0453341
basR	chpS	114499	-1.16215	-19.8778	-18.7156	6.3007e-36
basR	comR	1477481	1.30965	-5.26928	-6.57893	1.34262e-05
basR	crl	565533	0.840865	-2.80028	-3.64115	0.0109941
basR	crp	183664	1.98155	-8.50665	-10.4882	4.15608e-12
basR	csiR	1542968	0.927992	-2.70974	-3.63773	0.011056
basR	cspA	417594	2.61876	-3.08443	-5.70319	0.000147937
basR	cspC	2216644	1.14849	-1.66305	-2.81154	0.0372838
basR	cspF	1951273	-0.0327314	-5.7005	-5.66777	0.000161837
basR	cspH	1359089	1.03767	-2.64621	-3.68388	0.0102442
basR	dpiA	960789	0.553968	-2.79544	-3.34941	0.0174478
basR	fabR	862346	-0.084923	-2.77549	-2.69057	0.043519
basR	flhC	2286684	-1.32328	-4.71271	-3.38943	0.0164112
basR	gadX	362531	1.20939	-2.7662	-3.97559	0.00619529
basR	galS	2092958	-2.90508	-5.91444	-3.00936	0.0285888
basR	hipA	1900272	0.606003	-2.56716	-3.17317	0.0226708
basR	ihfB	1271954	2.39934	-1.43461	-3.83395	0.0079447
basR	lsrR	1909706	0.771222	-2.15442	-2.92565	0.0320508
basR	mcbR	1829680	1.10992	-9.09341	-10.2033	1.57283e-11
basR	metJ	829357	1.22869	-3.58672	-4.8154	0.00118736
basR	mtlR	473117	1.73577	-3.16397	-4.89974	0.000988929
basR	nanR	963616	0.814605	-4.49736	-5.31197	0.000386695
basR	nrdR	739930	-0.351897	-3.42033	-3.06843	0.0263282
basR	ompR	233409	-1.27232	-4.54272	-3.27041	0.0196521
basR	pdeL	639299	1.50811	-1.64643	-3.15454	0.0232894
basR	ppsR	2096863	-1.3552	-4.33763	-2.98243	0.0296687
basR	rbsR	639506	2.6674	-3.24033	-5.90773	8.71133e-05
basR	rcsB	2017799	0.302041	-9.12186	-9.4239	4.94818e-10
basR	relE	1954764	1.07897	-7.58236	-8.66133	1.10012e-08
basR	rstA	1991568	3.92454	0.218218	-3.70632	0.00986807
basR	stpA	1540809	9.15179	5.88906	-3.26273	0.0198778
basR	tdcA	1071040	14.1862	3.94154	-10.2446	1.29995e-11
basR	tdcR	1070507	-1.86797	-5.44387	-3.57591	0.0122281
basR	xapR	1810037	0.655291	-7.68157	-8.33687	3.79484e-08
basR	ybdO	943643	0.679753	-2.45095	-3.1307	0.0241012
basR	ycaN	1256786	-0.135116	-2.9924	-2.85729	0.0351126
basR	yciT	1653015	0.527481	-7.0882	-7.61568	5.00148e-07
basR	ydjF	2163514	-0.774438	-8.73901	-7.96458	1.48001e-07
basR	yefM	2246110	0.40494	-7.61525	-8.02019	1.21264e-07
basR	yfhH	1639697	0.767885	-3.32906	-4.09694	0.00497237
basR	yhaJ	1085090	0.771583	-2.11429	-2.88587	0.0338061
basR	yhjB	368837	0.514942	-4.68714	-5.20208	0.000500338
basR	yiaU	449537	0.112996	-2.89032	-3.00331	0.0288285
basR	ynfL	1978117	0.252713	-4.43354	-4.68625	0.00156165
basR	yoeB	2246358	1.51506	-2.61137	-4.12642	0.00470923
basR	zraR	904599	3.25518	0.0478803	-3.20729	0.0215714
bdcR	betI	494906	-0.191656	-18.6267	-18.435	6.91333e-35
bdcR	crp	324508	2.773	-6.94653	-9.71953	1.38286e-10
bdcR	csgD	1269722	3.24073	-0.617816	-3.85854	0.00761355
bdcR	cynR	523950	3.15503	0.381129	-2.7739	0.0391461
bdcR	cysB	1502504	-6.96839	-17.6552	-10.6868	1.60686e-12
bdcR	cytR	965554	2.28122	-0.806976	-3.0882	0.0256041
bdcR	dhaR	1419578	0.105418	-7.6282	-7.73362	3.33458e-07
bdcR	envY	752305	1.02284	-1.84569	-2.86853	0.034594
bdcR	higA	1246004	-0.0646027	-5.10045	-5.03585	0.000731347
bdcR	hns	1461021	3.37591	0.256133	-3.11978	0.0244804
bdcR	malI	1866801	-0.656565	-4.60451	-3.94795	0.00650781
bdcR	mlrA	2259873	1.76693	-2.32311	-4.09004	0.0050358
bdcR	nhaR	185650	1.5551	-1.66373	-3.21883	0.0212098
bdcR	pgrR	1560640	-0.0252478	-7.01058	-6.98533	3.91918e-06
bdcR	phoB	583301	0.150791	-4.38795	-4.53874	0.00211655
bdcR	putA	1242277	-1.43647	-5.57315	-4.13668	0.00462058
bdcR	rob	159724	2.55627	-5.13471	-7.69097	3.86388e-07
bdcR	rtcR	396656	-0.164545	-3.13957	-2.97502	0.0299715
bdcR	rutR	1241599	-0.134401	-3.18764	-3.05324	0.0268956
bdcR	soxR	197281	1.79584	-1.15625	-2.9521	0.0309234
bdcR	tdcR	1211351	3.2711	-1.83941	-5.11052	0.000617629
bdcR	yiaU	590381	1.86816	-4.96333	-6.83149	6.30167e-06
bdcR	zraR	1045443	3.51227	-1.22735	-4.73961	0.00139573
betI	caiF	293276	0.675733	-4.84638	-5.52211	0.000232756
betI	cbl	1733543	0.521977	-8.63116	-9.15314	1.53495e-09
betI	creB	332927	1.0046	-5.54051	-6.54511	1.4825e-05
betI	crp	820007	0.302051	-3.15095	-3.453	0.0148692
betI	csgD	774229	2.07082	-3.26818	-5.33899	0.000362655
betI	csiR	2179311	1.74913	-4.28909	-6.03822	6.15313e-05
betI	cspC	1580382	4.42781	-4.40478	-8.83259	5.61176e-09
betI	cspF	1315011	2.59324	-4.67427	-7.26751	1.59473e-06
betI	cspH	722827	0.662022	-2.25863	-2.92065	0.0322672
betI	deoR	553840	1.61254	-3.97156	-5.5841	0.000199634
betI	evgA	2160643	4.5351	1.51527	-3.01983	0.0281772
betI	fhlA	2119231	4.09333	-1.8849	-5.97823	7.22638e-05
betI	flhC	1650422	-1.14077	-4.6353	-3.49453	0.0139283
betI	fucR	2035548	2.24375	-5.78345	-8.0272	1.18242e-07
betI	fur	382064	-0.071883	-8.1099	-8.03802	1.13726e-07
betI	glcC	1846611	2.18645	-1.93068	-4.11713	0.00479088
betI	hycA	2125212	1.84557	-5.2674	-7.11296	2.62129e-06
betI	ihfB	635692	0.160968	-2.7936	-2.95457	0.0308194
betI	malT	886972	2.59199	-2.69621	-5.2882	0.000409045
betI	nanR	1599959	2.86211	-0.386693	-3.2488	0.0202929
betI	narL	948198	0.403783	-4.36575	-4.76953	0.00130983
betI	nhaR	308351	2.70487	-0.208615	-2.91348	0.0325798
betI	nimR	1547911	0.186679	-3.5402	-3.72688	0.00953388
betI	pgrR	1065147	0.579146	-4.62076	-5.19991	0.000502863
betI	phoB	87808	0.4544	-12.5556	-13.01	6.08974e-18
betI	phoP	862795	0.595428	-3.29489	-3.89031	0.0072034
betI	ppsR	1460601	-0.822224	-9.51548	-8.69326	9.71366e-09
betI	rbsR	1275849	1.80324	-1.65753	-3.46077	0.0146893
betI	sfsA	166485	0.265499	-3.59134	-3.85684	0.00763613
betI	stpA	2177152	6.02748	-0.724139	-6.75162	8.02985e-06
betI	yafN	75673	1.12436	-2.23018	-3.35454	0.0173121
betI	yagI	39585	1.23391	-5.0432	-6.27711	3.19201e-05
betI	ybeF	332289	-1.91039	-10.4902	-8.57985	1.50825e-08
betI	ycaN	620524	-0.282023	-4.48642	-4.2044	0.00407111
betI	yciT	1016753	0.429535	-5.84806	-6.27759	3.18771e-05
betI	ydjF	1527252	-0.880701	-4.88264	-4.00194	0.00590968
betI	yeeY	1760908	2.1974	-1.80837	-4.00577	0.00586903
betI	yehT	1887019	0.688857	-2.27454	-2.96339	0.0304513
betI	yidF	1189002	0.677367	-9.47838	-10.1557	1.9572e-11
betI	yidL	1194141	3.56161	-0.207632	-3.76924	0.00887541
betI	yjhU	449299	5.49242	-3.44653	-8.93895	3.66919e-09
betI	yneJ	1287960	4.34075	-1.11928	-5.46002	0.000270973
betI	ytfH	535130	0.785564	-5.25224	-6.03781	6.15997e-05
bglJ	bluR	1251720	-0.441048	-3.45388	-3.01283	0.0284517
bglJ	cbl	2098916	-1.43554	-6.93186	-5.49633	0.000247978
bglJ	cnu	1743478	0.249969	-4.12618	-4.37615	0.00292688
bglJ	cra	124843	0.348738	-2.58284	-2.93157	0.0317954
bglJ	crl	294644	0.89499	-7.65906	-8.55405	1.66562e-08
bglJ	crp	454598	-1.79881	-6.68875	-4.88994	0.00101032
bglJ	cspA	688528	-1.6892	-6.76018	-5.07097	0.000675659
bglJ	cspB	1679868	7.65017	-3.80097	-11.4511	3.4934e-14
bglJ	cspD	959603	-0.499497	-3.09078	-2.59128	0.0491934
bglJ	dhaR	1289458	-0.13564	-5.59969	-5.46405	0.000268326
bglJ	eutR	2048266	1.40191	-3.62355	-5.02546	0.000748592
bglJ	fabR	1133280	-0.548292	-5.82408	-5.27579	0.000421175
bglJ	gntR	546210	0.484046	-7.85687	-8.34091	3.7378e-08
bglJ	higA	1376094	-0.631687	-3.22885	-2.59716	0.0488431
bglJ	kdgR	1947837	-0.387604	-4.06149	-3.67389	0.0104156
bglJ	mcbR	1558791	0.0716395	-8.97131	-9.04294	2.4097e-09
bglJ	mlrA	2255015	0.645875	-2.38623	-3.03211	0.0277007
bglJ	mqsR	1441694	-1.57131	-16.4873	-14.916	3.2846e-23
bglJ	mtlR	744051	-0.0654707	-4.60951	-4.54404	0.00209388
bglJ	nanR	1234550	1.13515	-2.85553	-3.99067	0.00603034
bglJ	narP	2314413	0.694089	-4.94574	-5.63983	0.000173646
bglJ	nimR	1913284	1.1602	-1.69552	-2.85571	0.0351857
bglJ	ompR	504343	-0.379535	-4.49437	-4.11483	0.00481119
bglJ	oxyR	1130703	0.0537874	-12.143	-12.1968	6.41192e-16
bglJ	paaX	1502068	-1.43289	-4.694	-3.26111	0.0199257
bglJ	pgrR	1430520	-2.39638	-5.72209	-3.32571	0.0180867
bglJ	purR	1776373	0.415236	-3.91041	-4.32565	0.00322936
bglJ	rbsR	910440	1.29692	-1.33159	-2.62851	0.0470054
bglJ	rcsB	2288733	0.0947304	-6.23454	-6.32927	2.75643e-05
bglJ	relE	1683875	1.26496	-6.2833	-7.54826	6.2877e-07
bglJ	rhaR	1070769	0.106406	-3.89436	-4.00077	0.00592211
bglJ	sdiA	2035062	0.0330895	-3.70033	-3.73342	0.00942961
bglJ	sgrR	112459	2.02084	-4.96169	-6.98253	3.95355e-06
bglJ	srlR	1780418	1.4928	-3.95994	-5.45274	0.00027582
bglJ	tyrR	1425249	0.80741	-19.612	-20.4195	1.36888e-42
bglJ	ybhD	836859	0.432064	-9.70291	-10.135	2.15255e-11
bglJ	ybiH	867209	-0.999897	-3.65232	-2.65242	0.0456383
bglJ	ybiI	875427	-0.508081	-3.95432	-3.44624	0.0150272
bglJ	ydjF	1892625	0.042263	-5.70038	-5.74264	0.000133766
bglJ	yiaG	687957	0.347674	-2.48264	-2.83032	0.0363806
bglJ	yiaU	720471	1.09107	-2.04018	-3.13125	0.0240822
bglJ	yijO	1119679	0.280501	-3.39993	-3.68043	0.0103032
bglJ	yneJ	1653333	-1.53129	-4.46868	-2.93739	0.0315465
bglJ	ynfL	1707228	0.419014	-3.14301	-3.56202	0.0125052
birA	chpS	989528	-3.86608	-14.8578	-10.9917	3.6053e-13
birA	creB	1177088	-0.926789	-5.34769	-4.42091	0.00268009
birA	cspA	456555	2.78642	-9.51396	-12.3004	3.60461e-16
birA	cspB	1819366	4.20313	-4.98244	-9.18557	1.34271e-09
birA	cspH	2234118	0.542899	-2.62821	-3.17111	0.0227384
birA	cspI	1822253	-0.051151	-3.05604	-3.00489	0.028766
birA	dctR	521603	0.3323	-3.16124	-3.49354	0.0139501
birA	feaR	2013637	-0.346259	-4.6932	-4.34695	0.00309857
birA	flhC	1483076	-0.225702	-2.88011	-2.6544	0.0455264
birA	fnr	2061394	0.602035	-4.52498	-5.12701	0.000594794
birA	higA	229834	0.910123	-5.4486	-6.35873	2.53586e-05
birA	hns	2168135	-0.191007	-6.68539	-6.49439	1.71836e-05
birA	hupB	1643408	1.412	-2.70761	-4.11961	0.00476896
birA	ihfA	1665368	-3.27653	-12.1775	-8.90094	4.27344e-09
birA	ilvY	215262	-0.00117496	-4.23693	-4.23575	0.00383673
birA	iscR	801847	1.75459	-7.17451	-8.9291	3.81735e-09
birA	kdgR	1550821	1.60421	-5.03831	-6.64252	1.11284e-05
birA	lexA	797106	0.180399	-13.6324	-13.8128	4.52752e-20
birA	lldR	396986	-0.391251	-4.94463	-4.55338	0.00205449
birA	lrhA	1051323	0.795727	-3.14853	-3.94425	0.00655057
birA	lsrR	1859679	-0.24504	-6.43688	-6.19184	4.04653e-05
birA	malI	1761740	-4.42092	-11.368	-6.94706	4.41511e-06
birA	melR	881799	0.163313	-6.69466	-6.85797	5.81142e-06
birA	mqsA	295732	-1.84296	-18.7313	-16.8884	1.92244e-29
birA	mqsR	295434	-1.82579	-4.75734	-2.93155	0.0317964
birA	nanR	88290	-2.08184	-7.41273	-5.33088	0.00036972
birA	nemR	1734298	-1.18171	-8.26075	-7.07904	2.9192e-06
birA	nimR	1585344	-0.747962	-4.72595	-3.97799	0.00616879
birA	nsrR	947271	1.30318	-1.7267	-3.02988	0.0277868
birA	putA	2258075	-0.00200705	-5.29054	-5.28853	0.00040872
birA	puuR	2098452	-1.48732	-11.0516	-9.5643	2.71448e-10
birA	rcnR	1273504	1.23387	-5.7514	-6.98527	3.91987e-06
birA	srlR	634158	1.78392	-3.80888	-5.5928	0.000195351
birA	tdcA	195714	4.66052	-5.28663	-9.94715	5.04052e-11
birA	xylR	440659	-0.524566	-3.74552	-3.22095	0.0211438
birA	ycaN	2131815	-4.45806	-8.36065	-3.9026	0.00705002
birA	ydaS	2040259	3.03751	-12.0025	-15.04	1.40672e-23
birA	yeeY	1372239	0.0592921	-5.13402	-5.19332	0.000510607
birA	yefM	1370784	2.21635	-13.7289	-15.9453	2.3079e-26
birA	yeiL	1203286	-3.02544	-8.50342	-5.47798	0.00025936
birA	ygeH	470508	-0.364911	-4.91478	-4.54987	0.00206923
birA	yhjC	503503	0.687958	-8.77506	-9.46302	4.18973e-10
birA	yjjJ	1162850	0.351892	-4.94883	-5.30072	0.000397128
birA	ypdC	955201	-0.900441	-4.88516	-3.98472	0.00609498
birA	yqhC	308760	0.165328	-5.54861	-5.71393	0.000143944
birA	ytfH	975194	-1.19093	-4.63275	-3.44182	0.0151312
bluR	chpS	1407859	3.00788	0.14994	-2.85794	0.0350822
bluR	cnu	491027	-1.12198	-4.74608	-3.6241	0.0113059
bluR	crl	956675	2.26386	-1.9245	-4.18836	0.00419576
bluR	csiR	1578694	2.21825	-1.11217	-3.33043	0.017958
bluR	cspA	1940871	0.134852	-3.82071	-3.95556	0.0064204
bluR	cspE	556982	2.58515	-0.388196	-2.97335	0.0300403
bluR	cspH	163308	1.65347	-11.0382	-12.6917	3.91096e-17
bluR	dctR	1875505	2.2763	-1.63087	-3.90716	0.00699372
bluR	dmlR	666964	-2.92568	-17.013	-14.0873	7.90615e-21
bluR	dpiA	561140	1.20274	-5.45903	-6.66177	1.05097e-05
bluR	feaR	232456	-2.49618	-9.81224	-7.31606	1.36118e-06
bluR	fimZ	651202	-0.150629	-7.36386	-7.21323	1.90121e-06
bluR	gadX	1885808	0.749156	-5.50898	-6.25814	3.366e-05
bluR	hicB	295565	-0.401954	-3.76667	-3.36472	0.0170451
bluR	higA	2016748	0.48334	-4.2007	-4.68404	0.00156889
bluR	iscR	1444663	0.0997648	-3.8078	-3.90757	0.00698874
bluR	leuO	1129593	0.0458633	-3.10772	-3.15358	0.0233219
bluR	nac	847517	1.65267	-3.66574	-5.31841	0.000380834
bluR	narL	61120	-0.277248	-6.4711	-6.19385	4.02417e-05
bluR	narP	1078198	-0.856712	-3.65937	-2.80265	0.0377175
bluR	nemR	512185	2.58925	-1.94811	-4.53736	0.00212248
bluR	nhaR	1195285	-1.04313	-4.88094	-3.83781	0.0078919
bluR	nimR	660833	-0.58775	-8.20811	-7.62036	4.92229e-07
bluR	nsrR	1449942	0.192985	-6.30852	-6.50151	1.68323e-05
bluR	paaX	249617	-1.3541	-8.51128	-7.15717	2.27645e-06
bluR	perR	945499	-2.02246	-6.18362	-4.16116	0.00441487
bluR	pgrR	178069	-2.52997	-8.39112	-5.86115	9.84415e-05
bluR	phoB	797850	1.17411	-3.74377	-4.91787	0.000950404
bluR	pspF	153013	-1.80351	-5.65446	-3.85095	0.00771446
bluR	rbsR	2162783	0.989681	-3.58234	-4.57202	0.00197788
bluR	rcsB	1103875	1.5589	-2.70802	-4.26692	0.00361561
bluR	relB	431711	-0.100669	-7.26767	-7.167	2.20593e-06
bluR	relE	431424	-3.05562	-14.7475	-11.6919	9.88716e-15
bluR	rhaR	2321551	3.18724	-4.48549	-7.67273	4.11421e-07
bluR	rodZ	1424851	1.14049	-5.67096	-6.81145	6.69857e-06
bluR	sfsA	1053419	-0.0532765	-3.76684	-3.71357	0.00974918
bluR	tdcA	2050346	8.34033	0.563943	-7.77638	2.87427e-07
bluR	treR	1389311	3.47182	-2.9315	-6.40332	2.23343e-05
bluR	ttdR	1988344	-0.0954949	-2.74235	-2.64685	0.0459541
bluR	xylR	1955801	0.1581	-2.79704	-2.95514	0.0307955
bluR	yafN	962607	0.445294	-2.96294	-3.40823	0.0159419
bluR	yciT	129675	-2.34344	-5.14771	-2.80428	0.0376381
bluR	ydfH	414430	-1.27423	-10.5298	-9.25553	1.0044e-09
bluR	ydhB	524944	-0.21843	-3.04385	-2.82542	0.0366147
bluR	ydiP	564468	0.0118773	-7.19149	-7.20336	1.96267e-06
bluR	yfhH	1481779	1.74086	-1.6622	-3.40306	0.0160699
bluR	yfiE	1497459	-1.72808	-5.19233	-3.46425	0.0146091
bluR	ygeH	1775114	-1.3966	-5.06265	-3.66605	0.0105517
bluR	yiaJ	1962506	-1.06474	-4.24021	-3.17547	0.0225953
bluR	yiaU	1972814	0.000160875	-4.49168	-4.49184	0.00232673
bluR	yieP	2165191	0.417172	-6.58801	-7.00518	3.68332e-06
bluR	yjhU	1336233	0.105393	-4.99337	-5.09876	0.000634387
bluR	yjjQ	1252355	1.68005	-6.92193	-8.60198	1.3848e-08
bluR	yphH	1465883	0.0553014	-6.42863	-6.48393	1.77119e-05
bluR	yqhC	1937282	1.48402	-2.96482	-4.44883	0.00253564
bluR	ytfH	1422064	0.439823	-2.3519	-2.79173	0.0382558
bluR	zraR	2216400	4.10861	-1.21997	-5.32858	0.000371752
bolA	caiF	419001	0.107655	-5.52058	-5.62824	0.000178779
bolA	chpS	646650	2.27022	-2.65554	-4.92576	0.000934081
bolA	comR	715764	0.308302	-7.19935	-7.50765	7.20982e-07
bolA	crp	945732	-2.87733	-7.43763	-4.56029	0.00202577
bolA	cspA	1179662	-0.537858	-4.00159	-3.46373	0.0146211
bolA	cusR	139970	-1.19976	-5.59002	-4.39026	0.00284696
bolA	cynR	95782	1.41631	-3.41739	-4.8337	0.00114147
bolA	cysB	881556	4.25257	-19.0623	-23.3148	2.80129e-55
bolA	ebgR	1878923	0.857108	-8.30734	-9.16444	1.46507e-09
bolA	exuR	1853944	-0.464786	-3.7891	-3.32431	0.0181249
bolA	fhlA	2244956	-0.643513	-3.83011	-3.1866	0.0222328
bolA	flhC	1524967	1.73521	-1.16274	-2.89795	0.0332653
bolA	glnG	1517216	0.350642	-8.78693	-9.13758	1.63645e-09
bolA	glrR	2232112	0.278706	-3.15724	-3.43595	0.0152705
bolA	ihfA	1342954	-4.6382	-13.3885	-8.75032	7.76716e-09
bolA	ilvY	1420274	0.672715	-1.97557	-2.64829	0.0458725
bolA	leuO	368384	0.552255	-3.26549	-3.81774	0.00816952
bolA	lexA	838715	-1.5656	-15.6594	-14.0938	7.58248e-21
bolA	lysR	2121416	3.67604	-14.0241	-17.7002	3.0717e-32
bolA	malI	1245853	1.61305	-1.29634	-2.9094	0.0327591
bolA	malT	1012697	2.08783	-6.04023	-8.12805	8.20591e-08
bolA	mprA	2290072	2.0578	-2.73382	-4.79161	0.00124951
bolA	nadR	466801	-0.0931285	-9.21638	-9.12325	1.73565e-09
bolA	nanR	1725684	-0.0866028	-2.98971	-2.90311	0.0330365
bolA	perR	184290	0.181699	-6.1382	-6.31989	2.83034e-05
bolA	phoB	36641	-0.917817	-5.72657	-4.80875	0.00120445
bolA	rbsR	1401574	1.50434	-1.59386	-3.0982	0.0252439
bolA	rcsB	1865498	0.761917	-4.93313	-5.69505	0.000151028
bolA	relE	1193047	-2.76655	-6.08545	-3.3189	0.0182736
bolA	rob	460038	-1.25426	-4.36436	-3.11009	0.0248208
bolA	rodZ	2186474	4.81448	-6.54456	-11.359	5.62209e-14
bolA	rpiR	782359	-1.83008	-5.81198	-3.9819	0.00612588
bolA	srlR	2271552	1.12257	-3.59747	-4.72004	0.00145464
bolA	tdcR	1832575	-1.22233	-4.5067	-3.28437	0.0192468
bolA	ybcM	116664	0.429482	-5.20111	-5.63059	0.000177726
bolA	ybdO	181926	1.62492	-2.87285	-4.49776	0.0022992
bolA	ybiH	376381	-1.24683	-4.70913	-3.46229	0.0146542
bolA	yedW	1586276	-2.99707	-6.13104	-3.13397	0.0239885
bolA	ygfI	2034199	-0.312699	-6.51647	-6.20377	3.91522e-05
bolA	yggD	2026177	0.807782	-3.11201	-3.9198	0.00683996
bolA	yhjB	1130905	-0.399539	-3.41981	-3.02028	0.0281599
bolA	yhjC	1131955	-0.576004	-6.79352	-6.21752	3.76889e-05
bolA	yiaG	1179091	-0.38401	-8.68732	-8.30331	4.30142e-08
bolA	yidL	1319866	-0.0871861	-5.00898	-4.9218	0.000942251
bolA	yidP	1323512	0.622833	-2.48187	-3.1047	0.0250119
bolA	yihL	1523794	0.941621	-3.70469	-4.64631	0.00169724
bolA	yijO	1610813	1.50834	-3.54066	-5.049	0.00071002
bolA	ypdC	2052563	2.0788	-3.24367	-5.32246	0.00037719
bolA	yphH	2227506	1.85983	-2.34562	-4.20544	0.00406308
bolA	yqeH	2113204	0.646187	-3.70981	-4.356	0.00304439
bolA	zraR	1666667	1.63335	-2.35746	-3.9908	0.00602894
cadC	crp	210778	2.76711	-1.86968	-4.63679	0.00173107
cadC	csgD	1382507	0.320185	-2.90338	-3.22356	0.0210628
cadC	cspE	937434	2.49368	-1.13265	-3.62633	0.0112648
cadC	exuR	1118990	1.07005	-1.56709	-2.63714	0.0465085
cadC	higA	1132274	0.103548	-3.09419	-3.19774	0.0218748
cadC	hipA	1872288	1.28077	-1.69392	-2.97469	0.0299849
cadC	ihfB	1243970	9.04604	-0.415084	-9.46112	4.22371e-10
cadC	mtlR	500231	0.661527	-5.59872	-6.26024	3.34624e-05
cadC	ompR	260523	2.23202	-2.02825	-4.26026	0.0036619
cadC	relE	1926780	0.883144	-2.3832	-3.26634	0.0197714
cadC	rob	272509	1.06774	-3.31478	-4.38252	0.00289053
cadC	slyA	2001824	1.07352	-1.72346	-2.79698	0.0379964
cadC	tdcA	1098154	5.42682	-3.01628	-8.4431	2.54358e-08
cadC	tdcR	1097621	1.00669	-4.35265	-5.35934	0.000345469
cadC	yfiE	1651098	1.54551	-1.42005	-2.96557	0.0303612
cadC	yiaG	444137	1.89838	-0.793551	-2.69193	0.0434449
cadC	yiaU	476651	2.46905	-0.373145	-2.8422	0.0358178
cadC	yjhI	163083	1.7062	-3.18057	-4.88676	0.00101735
cadC	yjiR	208230	1.46392	-1.2723	-2.73622	0.0410803
cadC	zraR	931713	1.362	-2.39628	-3.75828	0.00904198
caiF	cdaR	147768	0.118987	-3.73567	-3.85466	0.00766507
caiF	cra	53333	-0.378228	-4.34886	-3.97063	0.00625042
caiF	crp	526336	1.85174	-1.46934	-3.32108	0.0182137
caiF	cspE	623019	1.23403	-4.91139	-6.14542	4.59803e-05
caiF	cysB	1300874	-2.62413	-16.6495	-14.0254	1.17591e-20
caiF	dsdC	2197557	-0.361738	-4.86461	-4.50287	0.00227568
caiF	exuR	1434548	-0.436447	-3.95567	-3.51922	0.0133928
caiF	fabR	1205018	-0.424479	-14.6488	-14.2244	3.26446e-21
caiF	fadR	1201820	0.711378	-3.33905	-4.05042	0.00541372
caiF	fhlA	1825560	0.00173145	-7.97956	-7.9813	1.39416e-07
caiF	gadX	705203	0.99383	-3.65692	-4.65075	0.00168167
caiF	hha	444619	0.804574	-2.29842	-3.10299	0.0250727
caiF	ilvY	1000878	2.51106	-4.11587	-6.62693	1.16544e-05
caiF	iscR	2019845	-1.42903	-8.35641	-6.92738	4.69287e-06
caiF	mprA	1870676	0.701288	-3.61324	-4.31453	0.00329954
caiF	mqsR	1513432	-0.495908	-3.91406	-3.41815	0.0156989
caiF	nsrR	269337	2.72181	-5.01583	-7.73765	3.28842e-07
caiF	pdeL	296900	3.18437	-1.71986	-4.90422	0.000979271
caiF	phoB	381671	1.61337	-3.04279	-4.65616	0.00166285
caiF	phoP	1156658	1.3468	-4.68464	-6.03144	6.26648e-05
caiF	purR	1704863	0.437299	-5.67611	-6.11341	5.01872e-05
caiF	putA	1040647	0.89191	-3.08349	-3.9754	0.00619746
caiF	puuR	1328930	-0.268112	-3.34349	-3.07538	0.0260718
caiF	relE	1612365	-0.920323	-4.8273	-3.90698	0.00699594
caiF	rstA	1649169	-2.71772	-7.84476	-5.12703	0.000594767
caiF	sgrR	40949	0.376885	-6.47626	-6.85314	5.8981e-06
caiF	slyA	1687409	0.484977	-2.71577	-3.20075	0.0217789
caiF	stpA	1883481	4.03506	0.14319	-3.89187	0.00718379
caiF	sutR	1473191	0.767866	-4.18629	-4.95416	0.000877398
caiF	tdcA	1413712	1.50991	-3.41769	-4.92761	0.000930298
caiF	torR	1022989	0.887192	-2.72006	-3.60725	0.0116215
caiF	treR	208706	0.912428	-2.31498	-3.22741	0.0209439
caiF	trpR	42866	1.25426	-9.51533	-10.7696	1.0755e-12
caiF	yagI	252933	2.42145	-1.7032	-4.12465	0.00472473
caiF	ybaO	432912	0.957175	-3.86103	-4.8182	0.00118024
caiF	ybaQ	472747	3.30467	0.107143	-3.19753	0.0218817
caiF	ybeF	626152	1.65293	-1.40117	-3.0541	0.0268629
caiF	ydcI	1461167	-2.59796	-7.45868	-4.86071	0.00107667
caiF	ydfH	1595371	0.721801	-3.76261	-4.48441	0.00236168
caiF	ygeH	1688506	0.45312	-4.34809	-4.80121	0.0012241
caiF	ygfI	1614803	2.04465	-1.02824	-3.07289	0.0261636
caiF	yhjC	712559	-0.850414	-7.05078	-6.20036	3.95235e-05
caiF	yiaG	759695	0.00594909	-5.9711	-5.97705	7.24914e-05
caiF	yiaJ	781901	-0.210461	-4.22641	-4.01595	0.00576243
caiF	yieP	984586	1.54699	-1.62759	-3.17458	0.0226245
caiF	yjhI	150149	0.941366	-2.68554	-3.62691	0.0112541
caiF	yqeI	1692665	-0.141023	-4.45414	-4.31312	0.00330854
cbl	chpS	2255055	1.50686	-6.46833	-7.97519	1.42496e-07
cbl	crp	2090613	1.18312	-4.58799	-5.77111	0.000124338
cbl	csiR	731279	-0.941396	-4.56269	-3.62129	0.0113581
cbl	cspA	1857103	2.90036	-6.02223	-8.92258	3.91847e-09
cbl	cspF	418320	-1.23561	-5.8666	-4.631	0.00175198
cbl	cspH	1010504	0.0998583	-2.5445	-2.64436	0.0460958
cbl	cspI	421720	0.626893	-4.45821	-5.0851	0.000654373
cbl	dctR	1922151	0.636007	-3.67352	-4.30953	0.00333159
cbl	deoR	1178945	-0.349711	-5.14417	-4.79446	0.00124193
cbl	dicC	412537	-0.0168835	-2.98378	-2.96689	0.0303063
cbl	glnG	1518352	-1.95081	-8.90585	-6.95504	4.30703e-06
cbl	ihfB	1097567	-1.75067	-12.8469	-11.0962	2.13823e-13
cbl	iscR	597248	0.387673	-3.49477	-3.88244	0.00730324
cbl	leuO	1976789	0.429168	-5.46285	-5.89202	9.07898e-05
cbl	lldR	1797534	-1.49231	-5.92861	-4.4363	0.0025996
cbl	lrhA	347322	1.46727	-2.99682	-4.46409	0.00245967
cbl	lsrR	459146	-4.39887	-10.6437	-6.24484	3.49319e-05
cbl	malT	2021575	2.67404	-8.37806	-11.0521	2.66748e-13
cbl	metJ	1445235	1.68842	-2.33159	-4.02001	0.00572039
cbl	mtlR	1801205	0.479834	-4.03038	-4.51021	0.00224228
cbl	nadR	2075206	0.453374	-3.26745	-3.72083	0.00963126
cbl	narP	230783	0.703726	-5.56928	-6.273	3.22894e-05
cbl	nhaR	2042481	0.353187	-2.64039	-2.99358	0.029218
cbl	nimR	184811	-0.181417	-2.79945	-2.61804	0.0476136
cbl	norR	766380	1.84893	-2.16814	-4.01708	0.00575075
cbl	pdeL	1729418	-1.65586	-11.3112	-9.65538	1.82985e-10
cbl	pspC	691003	-0.765129	-3.65052	-2.8854	0.0338274
cbl	pspF	692475	2.33296	-1.11586	-3.44882	0.0149667
cbl	rbsR	1634411	-2.08233	-8.18954	-6.10721	5.10427e-05
cbl	relB	414515	-2.15394	-6.17729	-4.02336	0.00568588
cbl	rhaR	1474136	2.81757	-5.03806	-7.85563	2.17772e-07
cbl	tdcA	1202931	6.33354	0.692221	-5.64132	0.000172996
cbl	uvrY	64605	0.599237	-5.95792	-6.55716	1.43115e-05
cbl	ybaO	1594036	0.91955	-2.36377	-3.28332	0.0192769
cbl	ybcM	1490627	0.460379	-3.4872	-3.94758	0.00651202
cbl	ybeF	1400301	-1.46325	-5.94287	-4.47962	0.00238447
cbl	yeiL	195638	0.712529	-2.54068	-3.25321	0.0201609
cbl	ygbI	796072	-0.652052	-4.50743	-3.85538	0.00765548
cbl	ygeH	927699	1.65847	-4.50834	-6.1668	4.33578e-05
cbl	yiaU	1824398	-0.975703	-5.89176	-4.91606	0.000954192
cbl	ymfL	856699	-0.264116	-6.29066	-6.02654	6.3496e-05
cdaR	chpS	375417	2.66585	-1.79913	-4.46498	0.00245535
cdaR	cnu	1523043	-2.29003	-5.9309	-3.64088	0.0109991
cdaR	cra	93431	0.481038	-3.56899	-4.05003	0.00541762
cdaR	creB	187419	2.20673	-3.45997	-5.6667	0.000162273
cdaR	crl	74209	3.83845	-6.51149	-10.3499	7.96623e-12
cdaR	cspA	908429	5.92198	-3.46473	-9.38671	5.79231e-10
cdaR	cspE	474094	2.9356	-0.275788	-3.21139	0.0214426
cdaR	cysB	1151949	-5.24381	-19.7563	-14.5125	4.93846e-22
cdaR	dcuR	474083	1.006	-1.99807	-3.00406	0.0287986
cdaR	fimZ	379451	3.23286	-5.03827	-8.27113	4.84819e-08
cdaR	frvR	1280221	5.28924	0.654472	-4.63477	0.00173834
cdaR	fur	527002	3.34396	-4.38175	-7.7257	3.42727e-07
cdaR	hha	295694	-0.0897798	-3.21502	-3.12524	0.0242903
cdaR	hns	1110466	4.10961	-1.1429	-5.25251	0.000444832
cdaR	lysR	1850183	1.53086	-14.6379	-16.1687	4.46853e-27
cdaR	marA	1437668	7.62314	4.39278	-3.23036	0.0208531
cdaR	marR	1437214	0.610841	-6.50422	-7.11506	2.60386e-06
cdaR	mprA	2018839	1.50908	-1.1618	-2.67088	0.0446035
cdaR	mqsA	1661893	0.331954	-17.3142	-17.6461	4.76297e-32
cdaR	nagC	517176	-0.416279	-4.3878	-3.97152	0.00624049
cdaR	nikR	806968	0.637136	-2.37182	-3.00895	0.0286048
cdaR	pdeL	147975	0.965034	-1.98063	-2.94567	0.0311945
cdaR	putA	891722	1.40801	-3.47848	-4.88649	0.00101796
cdaR	qseB	1659652	1.5411	-1.65633	-3.19743	0.0218846
cdaR	rcsB	2135891	0.120213	-2.57386	-2.69407	0.0433281
cdaR	rodZ	2187295	4.837	-5.09768	-9.93468	5.3304e-11
cdaR	rtcR	746647	2.50798	-2.7587	-5.26668	0.000430298
cdaR	sfsB	1493753	-0.513072	-3.32999	-2.81692	0.0370236
cdaR	sgrR	105164	-0.167075	-7.55172	-7.38465	1.08631e-06
cdaR	soxS	547822	0.590719	-4.55837	-5.14909	0.000565448
cdaR	trpR	191029	2.84979	-4.38935	-7.23913	1.74852e-06
cdaR	xylR	923359	0.933305	-2.56668	-3.49999	0.0138084
cdaR	ybiH	646774	-0.882043	-4.44966	-3.56761	0.012393
cdaR	yeiL	2075069	3.54104	-1.24283	-4.78387	0.00127037
cdaR	ygbI	1968875	2.06206	-1.8903	-3.95236	0.00645701
cdaR	yiaU	940372	-0.0892166	-8.23228	-8.14306	7.76855e-08
cdaR	yjdC	460809	2.09715	-2.52796	-4.62511	0.00177343
cdaR	ynfL	1486793	1.79972	-3.93263	-5.73235	0.000137335
cdaR	yqeH	1841971	1.30831	-1.35482	-2.66313	0.0450361
cdaR	ytfH	389622	2.49756	-1.63909	-4.13665	0.00462081
cdaR	zraR	1395434	1.19907	-1.77542	-2.97449	0.0299932
chbR	ebgR	1398961	-1.09934	-5.49126	-4.39192	0.00283771
chbR	hipB	226163	-0.215463	-3.04126	-2.8258	0.0365965
chbR	hns	525820	-1.09008	-4.68119	-3.59111	0.0119306
chbR	idnR	1970832	-0.292705	-6.16674	-5.87404	9.51764e-05
chbR	lysR	1156516	0.487463	-4.25556	-4.74303	0.00138567
chbR	mhpR	1452561	1.52237	-4.23591	-5.75828	0.000128508
chbR	nanR	1552392	3.19896	-0.0777211	-3.27668	0.0194693
chbR	nrdR	1387644	0.552506	-2.82398	-3.37649	0.0167407
chbR	purR	79736	0.960757	-5.00272	-5.96347	7.51605e-05
chbR	qseB	1347323	0.548114	-8.99194	-9.54006	3.013e-10
chbR	rcdA	931938	0.527041	-6.77773	-7.30477	1.41235e-06
chbR	sutR	311897	0.693278	-2.69973	-3.39301	0.0163209
chbR	ulaR	2043518	0.069541	-5.25202	-5.32156	0.000377995
chbR	yeeY	268305	-1.06177	-4.13083	-3.06905	0.0263051
chbR	yefM	270438	0.944684	-1.93723	-2.88191	0.0339846
chbR	yegW	364208	-0.0666268	-3.10301	-3.03639	0.0275362
chbR	yeiE	430910	0.514853	-2.61391	-3.12876	0.0241681
chbR	yeiI	433873	1.39854	-4.57612	-5.97466	7.29547e-05
chbR	yiaU	2066288	0.46201	-4.54768	-5.00969	0.000775504
chbR	yijO	1667203	0.64109	-6.39064	-7.03173	3.38898e-06
chbR	yqhC	1331757	1.25486	-2.20705	-3.46191	0.0146631
chpS	cra	280982	-0.529377	-5.91515	-5.38578	0.00032427
chpS	crp	298831	4.91804	-5.24907	-10.1671	1.85788e-11
chpS	csiR	1658135	3.3114	-8.62943	-11.9408	2.60454e-15
chpS	cspB	1836007	-1.28529	-4.21855	-2.93326	0.0317232
chpS	cspC	2101894	-0.193056	-9.68371	-9.49065	3.72364e-10
chpS	cspF	1836523	4.89901	-0.84366	-5.74267	0.000133757
chpS	cspG	1244837	2.51896	-0.281892	-2.80086	0.0378057
chpS	cspH	1244339	0.327832	-6.97281	-7.30064	1.43155e-06
chpS	cspI	1833123	-6.36867	-13.8341	-7.4654	8.30642e-07
chpS	cynR	549969	-2.72572	-8.64881	-5.92309	8.36523e-05
chpS	cytR	939877	-1.5902	-6.08928	-4.49908	0.00229313
chpS	dctR	467395	-0.0161038	-4.90604	-4.88994	0.00101033
chpS	dcuR	98415	-1.33946	-6.27088	-4.93142	0.00092253
chpS	dgoR	687183	-3.81245	-6.74124	-2.92879	0.0319152
chpS	dicA	1842602	0.250323	-11.5933	-11.8436	4.40075e-15
chpS	dnaA	695038	-1.82485	-8.76789	-6.94304	4.47055e-06
chpS	dsdC	1970052	-2.16692	-8.69477	-6.52785	1.55907e-05
chpS	ecpR	502924	-3.52859	-6.12862	-2.60003	0.0486728
chpS	evgA	1963312	-1.19276	-7.7355	-6.54274	1.4928e-05
chpS	exuR	1207043	-1.3022	-9.05872	-7.75651	3.07999e-07
chpS	fhlA	1598055	-2.55492	-20	-17.4451	2.40283e-31
chpS	fimZ	756025	-1.01618	-4.47265	-3.45647	0.0147885
chpS	flhC	2171934	2.93375	-10.1145	-13.0482	4.8552e-18
chpS	flhD	2172515	0.259248	-8.3587	-8.61795	1.30184e-08
chpS	fucR	1514372	-3.03908	-14.8873	-11.8482	4.2923e-15
chpS	gadE	471078	-2.05218	-18.7925	-16.7403	6.01707e-29
chpS	gadW	476602	-9.68092	-13.0042	-3.32324	0.0181545
chpS	gadX	477698	-4.89096	-13.9494	-9.0584	2.26279e-09
chpS	galR	1476841	0.703767	-14.2473	-14.9511	2.58545e-23
chpS	gcvA	1511904	0.301175	-10.7615	-11.0627	2.52959e-13
chpS	glpR	372559	-1.6991	-15.7475	-14.0484	1.01451e-20
chpS	glrR	1765668	0.790348	-7.59062	-8.38097	3.21611e-08
chpS	hcaR	1785575	-5.21944	-14.1833	-8.9639	3.3187e-09
chpS	hdfR	763574	-1.07017	-11.1491	-10.0789	2.77924e-11
chpS	hipA	1785522	-0.676297	-5.2674	-4.5911	0.00190209
chpS	hns	1487040	0.154266	-5.47766	-5.63193	0.000177131
chpS	hupA	1016727	-0.899658	-6.49861	-5.59895	0.000192379
chpS	hupB	653629	-1.68939	-5.05223	-3.36284	0.0170942
chpS	hypT	108680	0.528161	-8.9436	-9.47176	4.03639e-10
chpS	iclR	225909	2.41532	-8.76359	-11.1789	1.40947e-13
chpS	idnR	41443	0.824114	-9.10706	-9.93117	5.41487e-11
chpS	iscR	1792340	-1.36332	-6.98724	-5.62392	0.000180724
chpS	kdpE	914432	-0.420478	-5.42594	-5.00546	0.000782861
chpS	leuO	277322	-1.09389	-4.3318	-3.23792	0.0206221
chpS	lgoR	146239	-1.56098	-6.50903	-4.94804	0.000889331
chpS	lldR	591766	-1.9625	-8.5493	-6.5868	1.31192e-05
chpS	lrhA	2041816	4.27955	-9.4967	-13.7763	5.69825e-20
chpS	lsrR	1794956	-0.470673	-8.87048	-8.39981	2.99584e-08
chpS	metJ	944524	3.08948	-3.15733	-6.2468	3.47413e-05
chpS	mlc	1862012	-1.10166	-7.81355	-6.71189	9.0486e-06
chpS	mngR	958529	0.910048	-8.21368	-9.12372	1.73226e-09
chpS	modE	987232	-0.806067	-4.14566	-3.33959	0.0177103
chpS	mprA	1643171	-0.10155	-6.93623	-6.83468	6.24058e-06
chpS	mqsA	1286225	0.390287	-11.5369	-11.9271	2.80493e-15
chpS	murR	1902072	-1.05537	-10.3386	-9.28322	8.94795e-10
chpS	nac	2256107	-0.306513	-9.96548	-9.65897	1.80152e-10
chpS	nadR	178617	0.721261	-3.47139	-4.19265	0.00416206
chpS	narL	1469710	-0.382056	-2.98729	-2.60523	0.048365
chpS	nemR	1920775	2.12656	-10.146	-12.2726	4.20957e-16
chpS	nhaR	211669	0.0951319	-7.5209	-7.61603	4.99542e-07
chpS	nikR	431300	-1.35967	-11.4241	-10.0644	2.96906e-11
chpS	nimR	2069423	-0.610923	-10.6165	-10.0055	3.87598e-11
chpS	nrdR	625180	3.21126	-4.53384	-7.7451	3.20445e-07
chpS	ogrK	2283470	-0.417994	-9.81816	-9.40016	5.47181e-10
chpS	ompR	348576	-0.66923	-5.23736	-4.56813	0.00199364
chpS	paaX	1658207	0.0329741	-12.4507	-12.4836	1.28515e-16
chpS	pdhR	315046	-0.272819	-12.6471	-12.3743	2.38222e-16
chpS	perR	461467	2.87464	-6.54093	-9.41557	5.12608e-10
chpS	phoB	609320	4.4069	-9.34745	-13.7544	6.53716e-20
chpS	phoP	1384307	0.599475	-13.7658	-14.3652	1.30282e-21
chpS	pspC	1563693	-1.36425	-5.3518	-3.98755	0.00606419
chpS	pspF	1561603	0.441082	-3.11698	-3.55807	0.0125852
chpS	purR	1932512	-0.525161	-3.52101	-2.99585	0.0291268
chpS	putA	1268296	2.35149	-1.99834	-4.34983	0.00308121
chpS	puuR	1556579	2.25681	-7.58023	-9.83704	8.2379e-11
chpS	rcsA	2219059	-2.349	-8.01831	-5.66931	0.000161207
chpS	relE	1840014	0.544483	-2.58358	-3.12806	0.0241923
chpS	rhaR	915002	1.36475	-9.85307	-11.2178	1.15715e-13
chpS	rhaS	914182	0.877926	-13.6376	-14.5155	4.84102e-22
chpS	rpiR	135458	2.84111	-3.74044	-6.58156	1.33231e-05
chpS	rstA	1876818	-0.392853	-4.75168	-4.35882	0.00302769
chpS	rutR	1267618	1.02481	-4.45577	-5.48058	0.000257718
chpS	sgrR	268598	-1.19927	-6.94626	-5.747	0.000132282
chpS	slmA	627206	-2.31189	-5.53739	-3.2255	0.0210027
chpS	slyA	1915058	-0.0698259	-7.22424	-7.15442	2.29662e-06
chpS	sutR	1700840	0.569862	-3.48854	-4.05841	0.00533565
chpS	tdcR	1185674	-2.40827	-8.1724	-5.76414	0.000126588
chpS	torR	1250638	-2.25573	-6.5324	-4.27667	0.00354878
chpS	trpR	184062	0.407556	-2.52544	-2.933	0.0317341
chpS	uhpA	662848	3.08479	-1.80288	-4.88767	0.00101535
chpS	uidR	1891130	1.00845	-6.58897	-7.59742	5.32239e-07
chpS	uxuR	105878	-1.01154	-4.92317	-3.91163	0.00693897
chpS	ybaQ	700396	0.189183	-4.81827	-5.00745	0.000779383
chpS	ybcM	763631	1.9693	-6.42155	-8.39086	3.09867e-08
chpS	ybdO	828893	-1.0384	-4.76797	-3.72958	0.00949071
chpS	ybfE	904981	1.77296	-2.69399	-4.46695	0.00244568
chpS	ybiI	1031566	1.55707	-3.96367	-5.52075	0.00023354
chpS	ycaN	1142036	0.518636	-4.342	-4.86063	0.00107686
chpS	ycjW	1577631	1.25053	-16.0197	-17.2702	9.67074e-31
chpS	ydcI	1688816	-2.96532	-6.14654	-3.18122	0.0224075
chpS	ydcR	1704671	0.535587	-4.95461	-5.4902	0.000251726
chpS	yebK	2131320	-3.14015	-10.1355	-6.99538	3.79803e-06
chpS	yeeY	2282420	1.19608	-11.3495	-12.5456	9.03653e-17
chpS	yefM	2284553	0.414675	-12.3842	-12.7989	2.10179e-17
chpS	yehT	2236831	0.253028	-14.299	-14.5521	3.79872e-22
chpS	yeiE	2200175	0.618507	-8.60187	-9.22038	1.16244e-09
chpS	yeiI	2197005	-2.72252	-9.11027	-6.38774	2.33495e-05
chpS	yeiL	2193779	-1.81949	-9.11699	-7.2975	1.44632e-06
chpS	yfeR	1920825	-1.14827	-7.52691	-6.37864	2.39629e-05
chpS	yfhH	1754864	-1.79521	-11.2256	-9.43035	4.81452e-10
chpS	ygaV	1656961	-0.896659	-9.78478	-8.88813	4.49814e-09
chpS	ygbI	1593207	-0.888679	-15.6135	-14.7248	1.19762e-22
chpS	ygfI	1387298	-4.81424	-17.6787	-12.8644	1.43368e-17
chpS	yhjB	484004	0.910145	-9.12623	-10.0364	3.37151e-11
chpS	yhjC	485054	1.42328	-8.11852	-9.5418	2.99055e-10
chpS	yidF	667826	-1.1021	-3.75847	-2.65636	0.045416
chpS	yidL	672965	0.259256	-9.3796	-9.63885	1.96616e-10
chpS	yijO	963912	-0.539729	-7.89578	-7.35605	1.19373e-06
chpS	yjdC	85141	-3.42793	-6.42122	-2.99329	0.0292295
chpS	yjhI	76317	-0.424729	-5.36183	-4.9371	0.000911065
chpS	yjhU	70640	0.987872	-3.57798	-4.56586	0.00200292
chpS	yqeH	1466303	-2.80979	-16.4327	-13.6229	1.48349e-19
chpS	yqhC	1299253	1.85492	-6.06579	-7.9207	1.73021e-07
chpS	yqjI	1237069	0.629347	-5.59777	-6.22711	3.66981e-05
chpS	zntR	251416	1.63663	-6.82483	-8.46146	2.3724e-08
chpS	zur	189534	2.31352	-4.42198	-6.7355	8.42918e-06
cnu	creB	1711619	2.77761	-2.30212	-5.07973	0.000662395
cnu	crp	2198699	-1.41853	-6.53483	-5.1163	0.000609533
cnu	cspB	63395	-1.42476	-16.5613	-15.1366	7.22836e-24
cnu	cspF	62882	0.995899	-3.86571	-4.86161	0.00107458
cnu	dhaR	452101	-1.5608	-5.11785	-3.55705	0.0126058
cnu	dicC	57099	10.2549	2.93695	-7.31793	1.35286e-06
cnu	envY	1120532	3.36136	-1.10729	-4.46865	0.00243737
cnu	gadX	2267727	1.31364	-4.29063	-5.60427	0.000189839
cnu	gcvA	1233428	-3.36138	-8.77089	-5.40951	0.000306262
cnu	hha	1227131	5.48671	1.73946	-3.74725	0.00921223
cnu	lgoR	1752464	2.59966	-3.118	-5.71766	0.000142584
cnu	lrp	773152	4.40389	0.344705	-4.05918	0.00532809
cnu	lsrR	103708	-0.601462	-5.96	-5.35854	0.000346132
cnu	mprA	1102548	-3.13861	-9.29343	-6.15483	4.48089e-05
cnu	mtlR	2157378	-3.13827	-6.77749	-3.63922	0.0110291
cnu	nrdR	1273988	3.72753	-2.32749	-6.05502	5.88052e-05
cnu	rbsR	1990584	6.36509	2.69776	-3.66733	0.0105294
cnu	rcsB	612633	2.92496	-1.9919	-4.91686	0.00095252
cnu	rodZ	933609	-1.93875	-13.4627	-11.5239	2.39212e-14
cnu	soxR	2071472	-0.131342	-4.63034	-4.499	0.00229349
cnu	tdcA	1559104	11.9899	5.90689	-6.08297	5.45194e-05
cnu	tdcR	1560357	2.56661	-5.30111	-7.86772	2.08691e-07
cnu	ttdR	1497102	10.9584	0.866276	-10.0921	2.6177e-11
cnu	uhpA	2082811	-0.731332	-7.59087	-6.85954	5.78364e-06
cnu	yafC	1475782	3.9035	-3.31266	-7.21616	1.88334e-06
cnu	yafN	1454365	-1.5669	-6.66286	-5.09596	0.000638438
cnu	yahB	1373006	-1.86804	-5.6293	-3.76126	0.00899644
cnu	ybdO	1069822	3.10964	-0.63949	-3.74913	0.00918302
cnu	ydeO	121262	-0.110396	-13.2219	-13.1115	3.33198e-18
cnu	yebK	231488	-1.50751	-6.62096	-5.11346	0.0006135
cnu	yefM	384721	-0.86071	-10.6538	-9.79312	1.0005e-10
cnu	yehT	508699	-1.55317	-4.60807	-3.0549	0.0268328
cnu	yfiE	1006217	0.810172	-6.21901	-7.02918	3.4162e-06
cnu	ygaV	1088989	10.2072	0.600093	-9.6071	2.25637e-10
cnu	yiaG	2213769	1.20743	-3.87673	-5.08416	0.000655778
cnu	yieP	1988476	11.725	3.93348	-7.79152	2.72651e-07
cnu	yjjQ	1744113	1.44308	-2.34155	-3.78462	0.00864612
cnu	yoeB	384470	-1.53173	-7.5505	-6.01878	6.48343e-05
comR	creB	1174733	0.328618	-5.41502	-5.74364	0.000133425
comR	crl	911547	0.4126	-2.71697	-3.12957	0.0241401
comR	csiR	1623921	0.334681	-6.4827	-6.81738	6.57879e-06
comR	cspA	1895743	-3.83663	-9.67176	-5.83513	0.000105353
comR	cspC	738531	2.92297	-3.9457	-6.86866	5.624e-06
comR	cspF	473160	2.07948	-5.52972	-7.6092	5.11308e-07
comR	cspG	117682	1.82492	-3.02779	-4.85271	0.00109552
comR	dpiA	516012	1.33489	-1.78846	-3.12335	0.0243561
comR	ecpR	859217	-1.40618	-4.04318	-2.63701	0.0465163
comR	evgA	1318792	1.16026	-6.9885	-8.14876	7.60867e-08
comR	fabR	2304501	2.27898	-2.53238	-4.81136	0.00119773
comR	feaR	277683	1.27609	-4.50382	-5.77991	0.000121551
comR	fhlA	1682585	-0.826376	-6.59321	-5.76684	0.000125713
comR	fis	2240717	-1.89166	-10.1829	-8.29122	4.49935e-08
comR	flhD	809152	-1.28968	-5.92457	-4.63489	0.00173791
comR	gadW	1839584	-0.619678	-11.9822	-11.3625	5.52309e-14
comR	gadX	1840680	0.359743	-7.64957	-8.00932	1.26095e-07
comR	glnG	2233297	0.341447	-10.5055	-10.8469	7.36927e-13
comR	higA	2061975	0.868134	-3.301	-4.16913	0.00434966
comR	hupA	2265719	0.82019	-3.93189	-4.75208	0.00135934
comR	ihfB	205243	-2.68522	-9.18549	-6.50028	1.68923e-05
comR	ilvY	2136355	-10.4405	-13.4252	-2.98466	0.029578
comR	iscR	1489890	2.93673	-0.9357	-3.87243	0.00743193
comR	kdgR	740613	-0.847395	-6.10727	-5.25988	0.000437222
comR	lacI	803043	0.224889	-3.34025	-3.56514	0.0124426
comR	lgoR	1215578	-1.04844	-6.17025	-5.12182	0.000601903
comR	marR	450425	0.00242495	-6.11544	-6.11787	4.95801e-05
comR	mprA	1639017	0.760674	-3.05654	-3.81721	0.008177
comR	nadR	1182882	-0.731016	-4.67997	-3.94895	0.00649619
comR	nikR	1794282	-6.80882	-17.3209	-10.5121	3.71087e-12
comR	norR	1659022	0.74585	-6.23312	-6.97897	3.99777e-06
comR	nsrR	1404814	4.41736	-5.39637	-9.81373	9.13378e-11
comR	ompR	1711558	1.64728	-6.96958	-8.61686	1.30736e-08
comR	pepA	1325478	-0.926706	-7.43888	-6.51218	1.63186e-05
comR	prpR	822110	0.221171	-2.798	-3.01917	0.0282031
comR	pspF	198240	0.739728	-6.98041	-7.72014	3.49386e-07
comR	putA	90473	-0.226476	-4.52155	-4.29507	0.00342566
comR	qseB	1998075	-8.98428	-16.8758	-7.89156	1.91846e-07
comR	rclR	849472	-0.786631	-5.50258	-4.71595	0.00146724
comR	rcsB	1149102	0.323348	-4.84244	-5.16579	0.000544132
comR	sfsB	2164355	-1.14365	-5.21018	-4.06653	0.00525723
comR	sgcR	1284541	-0.111574	-3.3667	-3.25513	0.0201034
comR	soxR	1534586	3.39218	-0.122868	-3.51505	0.013482
comR	soxS	1535136	0.00868836	-4.58285	-4.59154	0.00190035
comR	treR	1344183	-4.35866	-17.4013	-13.0426	5.01946e-18
comR	xylR	1910673	-0.0837439	-3.85303	-3.76928	0.00887476
comR	yafN	917479	0.234336	-3.93252	-4.16686	0.00436817
comR	ybaQ	661994	-0.230958	-3.50404	-3.27308	0.0195739
comR	ybeF	507977	0.0343823	-9.77271	-9.80709	9.40603e-11
comR	yciT	174902	-1.5468	-5.30205	-3.75525	0.00908845
comR	yddM	383703	-16.1271	-19.0472	-2.92008	0.032292
comR	yebK	767957	-0.512395	-12.3283	-11.8159	5.10499e-15
comR	yeeY	919057	1.61208	-7.2889	-8.90098	4.27274e-09
comR	yfhH	1527006	-1.65132	-6.23449	-4.58316	0.00193328
comR	yfiE	1542686	-2.31921	-7.18991	-4.87069	0.00105358
comR	yggD	1902933	-1.42185	-8.03618	-6.61433	1.20968e-05
comR	yhaJ	2081565	-0.87173	-4.1888	-3.31707	0.0183244
comR	yiaU	1927686	0.13872	-11.1437	-11.2824	8.32806e-14
comR	yidL	2035947	0.519948	-2.9281	-3.44805	0.0149848
comR	yijO	2317955	1.88386	-2.42335	-4.30721	0.00334649
comR	yjhU	1291105	-3.22727	-9.18167	-5.9544	7.69956e-05
comR	ymfL	34424	-1.11685	-8.96276	-7.84591	2.25344e-07
comR	yqeH	1815783	1.32063	-4.90208	-6.22271	3.715e-05
comR	yqjI	2045026	5.14891	0.758603	-4.39031	0.00284672
comR	zraR	2261627	4.34979	-2.58979	-6.93958	4.51881e-06
cpxR	cspD	2037411	-2.3476	-6.01558	-3.66798	0.010518
cpxR	cspF	1887230	0.0814335	-3.26972	-3.35115	0.0174016
cpxR	cspI	1890630	-2.56452	-14.1268	-11.5623	1.95701e-14
cpxR	cynR	1471638	-0.994892	-8.21222	-7.21733	1.87623e-06
cpxR	dicC	1881447	-2.68221	-6.38911	-3.7069	0.00985849
cpxR	dsdC	1047936	-2.37513	-8.28451	-5.90938	8.67358e-05
cpxR	eutR	970383	-2.14044	-9.55214	-7.4117	9.93254e-07
cpxR	fimZ	1677694	-1.53668	-4.73019	-3.19351	0.0220102
cpxR	hipB	1936855	2.65366	-4.44484	-7.0985	2.74452e-06
cpxR	ogrK	1361354	3.36162	-2.08353	-5.44515	0.000280952
cpxR	sfsA	1275405	0.120958	-4.26342	-4.38438	0.00288001
cpxR	ybiH	1945017	-2.80154	-6.67756	-3.87602	0.00738554
cpxR	yfaX	1164130	0.315349	-3.80454	-4.11989	0.00476652
cpxR	ynfL	1859705	-0.908853	-9.02895	-8.1201	8.44725e-08
cra	crl	168797	2.69069	-2.29995	-4.99064	0.000809167
cra	cspC	1819908	0.67681	-2.20437	-2.88117	0.0340181
cra	cusR	504951	-0.0259163	-4.84248	-4.81657	0.0011844
cra	cysB	1246537	-14.4569	-20	-5.5431	0.000221008
cra	cytR	1221110	0.336709	-2.89743	-3.23414	0.0207372
cra	dhaR	1163611	1.97936	-2.1513	-4.13066	0.00467247
cra	dpiA	564053	0.230504	-2.71701	-2.94751	0.0311166
cra	ebgR	1513255	0.0714584	-12.5668	-12.6383	5.3182e-17
cra	ecpR	220938	1.52042	-5.12383	-6.64425	1.10712e-05
cra	flhD	1890529	-1.61502	-6.77448	-5.15946	0.000552123
cra	galR	1758074	0.75006	-2.91647	-3.66653	0.0105433
cra	glrR	2046901	-2.39906	-7.23238	-4.83332	0.00114241
cra	hha	390282	3.57329	-3.66537	-7.23866	1.75119e-06
cra	hns	1205054	1.06262	-2.20017	-3.26279	0.0198761
cra	hupB	371643	1.13413	-2.7114	-3.84552	0.00778735
cra	kdgR	1821990	-7.14923	-10.1695	-3.0203	0.028159
cra	lgoR	133829	-1.26586	-5.48122	-4.21535	0.00398781
cra	lrp	843985	0.177638	-3.57978	-3.75741	0.00905522
cra	mak	320336	0.576678	-2.54005	-3.11673	0.0245874
cra	malT	647029	1.92767	-6.61204	-8.5397	1.75991e-08
cra	mlc	1580026	-2.3983	-16.7386	-14.3403	1.53433e-21
cra	mntR	764573	-0.00514475	-5.37001	-5.36486	0.000340939
cra	modE	705246	0.751887	-3.98729	-4.73918	0.00139701
cra	mqsA	1567458	-1.23523	-12.4135	-11.1782	1.41421e-13
cra	mqsR	1567160	-0.511179	-7.64649	-7.13532	2.44115e-06
cra	putA	986310	1.04872	-2.80294	-3.85165	0.00770509
cra	qseB	1565217	-2.04748	-6.98917	-4.94169	0.000901882
cra	rbsR	1035906	2.29185	-0.67823	-2.97008	0.0301746
cra	relB	1558315	0.383262	-2.8804	-3.26366	0.0198504
cra	sfsA	71750	0.943655	-4.43146	-5.37512	0.000332671
cra	sfsB	1399318	1.68376	-9.10711	-10.7909	9.69574e-13
cra	soxR	452837	3.35591	0.358669	-2.99724	0.0290707
cra	soxS	453387	-0.816689	-4.84571	-4.02902	0.00562801
cra	uidR	1609144	0.26297	-6.01069	-6.27366	3.22303e-05
cra	ybaQ	418410	1.47942	-4.19843	-5.67785	0.00015776
cra	ybeF	571815	-0.134967	-6.89294	-6.75797	7.87728e-06
cra	ycjW	1295645	-0.0243189	-5.49243	-5.46811	0.000265686
cra	yfhH	2036097	1.44103	-3.03328	-4.47431	0.00240996
cra	ygeH	1742234	-0.957388	-5.21584	-4.25845	0.00367459
cra	ygeV	1729918	1.76589	-4.08648	-5.85237	0.000100724
cra	yiaJ	835629	1.98544	-1.56821	-3.55365	0.0126749
cra	yidL	954198	1.78732	-1.33103	-3.11835	0.0245305
cra	yidZ	989108	-0.565917	-4.57007	-4.00416	0.00588613
cra	yieP	1038314	1.88904	-3.59017	-5.47921	0.000258583
cra	yihL	1158126	-0.666675	-6.75329	-6.08661	5.39832e-05
cra	yihW	1172348	2.02154	-13.0761	-15.0976	9.45692e-24
cra	yijO	1245145	1.52447	-2.73268	-4.25715	0.0036837
cra	yjdC	366374	1.1802	-5.42972	-6.60992	1.22554e-05
cra	yjhU	209356	1.36178	-4.59261	-5.95439	7.69978e-05
cra	yoeB	2002316	2.38197	-5.47322	-7.8552	2.18103e-07
cra	yqeI	1746393	4.20303	1.60477	-2.59826	0.0487776
cra	yqjI	1518302	0.309301	-2.87287	-3.18217	0.0223766
cra	ytfH	295187	3.39371	-2.47692	-5.87063	9.6029e-05
cra	zntR	532649	0.381044	-2.29428	-2.67532	0.0443571
creB	cspA	720321	4.77896	-6.72706	-11.506	2.62626e-14
creB	cynR	361971	1.07705	-2.11889	-3.19593	0.0219326
creB	dpiA	658041	1.45665	-2.46943	-3.92608	0.0067646
creB	eutR	2080059	1.02765	-3.06767	-4.09532	0.00498722
creB	fabR	1165073	-1.68329	-6.55081	-4.86752	0.00106087
creB	lysR	1662075	2.4543	-1.23538	-3.68968	0.0101459
creB	metJ	1132084	4.91465	-4.60942	-9.52407	3.22704e-10
creB	modE	799234	1.02031	-2.24366	-3.26397	0.0198411
creB	nimR	1881425	-0.985951	-5.06093	-4.07498	0.0051767
creB	norR	1809742	1.79825	-1.33736	-3.13561	0.0239321
creB	phoB	421322	1.33686	-1.89225	-3.22911	0.0208916
creB	phoP	1196309	2.0202	-0.983764	-3.00396	0.0288027
creB	sgrR	80600	0.0587552	-5.39271	-5.45146	0.000276677
creB	yeiE	2257027	0.616363	-3.65023	-4.26659	0.0036179
creB	yeiI	2259990	2.36007	-5.23874	-7.59881	5.29728e-07
creB	yeiL	2263645	0.808091	-2.04269	-2.85078	0.0354154
creB	yiaG	719750	-0.297876	-3.1847	-2.88683	0.0337629
creB	yijO	1151472	1.03493	-9.99903	-11.034	2.92053e-13
creB	yjjQ	31805	1.18	-16.1457	-17.3257	6.2265e-31
crl	crp	749865	-0.330233	-8.30809	-7.97786	1.41141e-07
crl	cspA	983795	3.52903	-0.368792	-3.89783	0.00710925
crl	cspB	1384823	0.546682	-10.3271	-10.8738	6.45878e-13
crl	cspC	1650710	1.45988	-12.5058	-13.9657	1.72057e-20
crl	cspE	399484	1.03788	-1.97484	-3.01272	0.0284561
crl	cspF	1385339	-1.09818	-8.45876	-7.36058	1.17605e-06
crl	cspG	793653	1.46987	-5.98168	-7.45155	8.69938e-07
crl	cspI	1381939	1.42678	-2.46798	-3.89476	0.00714755
crl	cusR	335753	4.9931	-3.4523	-8.4454	2.52148e-08
crl	cytR	1390911	5.65298	-1.5008	-7.15378	2.30134e-06
crl	dctR	918429	1.39068	-5.03624	-6.42693	2.08742e-05
crl	dicA	1391418	0.0700252	-10.104	-10.1741	1.79941e-11
crl	dicC	1391104	2.51485	-3.71929	-6.23414	3.59878e-05
crl	ecpR	51740	2.9684	-4.24272	-7.21112	1.9142e-06
crl	evgA	2230971	4.35127	-3.83473	-8.186	6.63835e-08
crl	fhlA	2049089	1.37184	-4.18843	-5.56026	0.000211817
crl	fis	1492739	3.00351	-0.813182	-3.8167	0.00818427
crl	flhC	1720750	5.09077	-1.00471	-6.09548	5.26983e-05
crl	flhD	1721331	0.721104	-5.78384	-6.50494	1.66651e-05
crl	frvR	1355587	1.8963	-2.41362	-4.30992	0.00332904
crl	fur	452392	2.64168	-0.745931	-3.38761	0.0164572
crl	gadE	922112	0.649402	-3.76917	-4.41857	0.00269249
crl	galS	1985732	1.67403	-3.1965	-4.87053	0.00105396
crl	glcC	1776469	2.45882	-2.43937	-4.89819	0.00099229
crl	glrR	2216702	1.45537	-5.18974	-6.64511	1.10432e-05
crl	hcaR	2236609	3.737	-6.35832	-10.0953	2.57972e-11
crl	hdfR	1214608	5.65807	-4.32809	-9.98616	4.22977e-11
crl	hipB	1335660	0.595843	-9.62547	-10.2213	1.44774e-11
crl	hupB	202445	0.040758	-3.02361	-3.06437	0.026479
[truncated: 14,969 more rows]
