# Supplementary material for: Auxotrophic and prototrophic conditional genetic networks reveal the rewiring of transcription factors in Escherichia coli
Source: Nat Commun. 2022 Jul 14;13:4085. doi: 10.1038/s41467-022-31819-x (PMC9283627; doi:10.1038/s41467-022-31819-x)
Supplement: Supplementary file 14 — Supplementary Data 10 [file 41467_2022_31819_MOESM14_ESM.xlsx]

## Sheet: README
Supplementary Data 10. Autocorrelated TF genes and their corresponding single gene deletion mutant strain fitness from phenotypic genetic screen (Tong et al., 2020).
Column Header	Remarks
TF gene	TF gene target being studied
Autocorrelation (RM vs. MM)	Autocorrelation of GI profiles between RM and MM growth conditions
Phenotypic fitness score (Tong et al., 2020)	TF single gene deletion mutant strain from phenotypic genetic screen (Tong et al., 2020)

## Sheet: Supp Data 10
Supplementary Data 10. Autocorrelated TF genes and their corresponding single gene deletion mutant strain fitness from phenotypic genetic screen (Tong et al., 2020).
Gene name	Autocorrelation (RM vs. MM)	Phenotypic fitness score (Tong et al., 2020)
aaeR	0.427026	0.595289
abgR	0.0489002	0.184212
acrR	0.080201	-3.20511
ada	0.28273	0.49996
adiY	0.584272	0.170188
agaR	0.0146237	-0.330987
aidB	0.243569	0.0691064
allR	0.208107	0.0864138
allS	0.197997	0.223479
alpA	0.203093	1.28926
appY	0.186686	0.199401
araC	0.353574	0.241773
arcA	0.340756	-0.531494
argP	0.21227	-1.06386
argR	0.374457	0.175081
arsR	0.134255	-0.207134
ascG	0.165584	0.138894
asnC	-0.259455	1.26071
atoC	0.273675	0.215805
baeR	0.23608	0.381899
basR	0.45708	-0.201801
bdcR	0.0651539	0.378245
betI	-0.281144	0.3759
bglJ	-0.192551	-0.0548806
bluR	0.390111	0.232848
bolA	0.487647	0.180651
cadC	0.860771	-0.315774
caiF	0.31874	0.128913
cbl	0.275331	0.384108
cdaR	0.293961	0.639094
chbR	0.19615	0.534925
cnu	0.47848	0.31455
comR	0.306847	0.293213
cpxR	0.144645	0.990658
cra	0.321227	0.00122035
creB	-0.0927126	0.84952
crl	-0.0560952	0.762898
csgD	0.253427	-0.628013
csiR	0.211087	0.803287
cspA	0.0452908	-0.32819
cspB	0.287459	0.41586
cspC	0.519244	0.187894
cspD	0.22249	0.123999
cspF	0.235875	0.316485
cspG	0.339456	-0.0506784
cspH	0.343899	0.702861
cspI	0.394045	0.646393
cueR	0.305449	0.272962
cusR	0.0641534	-0.190173
cynR	0.316546	0.222376
cytR	0.525691	-0.449295
dctR	0.399622	-0.251254
dcuR	0.438517	0.136493
deoR	0.115761	-0.610718
dgoR	0.123768	-0.233803
dhaR	0.300277	-0.377714
dicC	0.0915997	0.71493
dmlR	0.207247	-0.68134
dpiA	0.526266	0.57998
dsdC	0.454879	1.04285
ebgR	0.551093	0.0962704
ecpR	-0.0369844	-0.597783
envR	0.366999	0.354201
envY	-0.309102	0.600807
eutR	0.257562	0.331044
evgA	0.290441	0.590184
exuR	0.385811	0.190873
fabR	0.180946	0.72321
fadR	-0.106933	-0.378371
feaR	0.24241	0.917105
fhlA	0.412857	0.183136
fimZ	0.19558	-0.0784727
fis	0.155167	1.81702
flhC	0.374837	0.595641
flhD	0.0806825	0.439854
fnr	0.469953	0.349211
frvR	0.212459	0.0536048
fucR	0.286992	0.453297
fur	-0.16041	-1.9608
gadE	0.502842	0.239322
gadW	0.482506	0.594927
gadX	0.374113	0.313394
galR	0.111211	0.435095
galS	-0.0500161	-0.042401
gcvA	0.27116	0.180647
glcC	0.436081	0.355676
glnG	0.272651	0.0140975
glpR	0.112099	0.727796
glrR	0.223374	-0.0756847
gntR	0.869577	0.254521
gutM	0.416813	0.422421
hcaR	0.232926	-0.0925964
hdfR	-0.335025	-0.371321
hha	0.13797	-0.341533
hicB	0.0385309	0.0856213
higA	0.284176	0.236004
hipA	0.411467	0.567861
hipB	0.131595	0.374694
hupA	0.331702	0.164168
hupB	0.0328936	0.680515
hycA	0.314951	1.1505
hyfR	0.557993	0.693427
hypT	0.0802091	0.463322
iclR	0.51763	0.15821
idnR	0.305499	0.0371701
ihfA	0.616976	-3.89257
ihfB	0.470303	-3.49884
ilvY	0.625851	-3.83054
iscR	0.187291	-0.0873679
kdgR	0.446537	0.00879437
kdpE	0.065147	-0.640935
lacI	0.555191	0.468122
leuO	0.651992	0.534914
lgoR	0.141112	0.238169
lldR	0.380849	0.0756566
lrhA	-0.180493	-0.0808417
lrp	0.192207	-3.33222
lsrR	0.250762	-0.147746
lysR	0.508705	-3.33222
mak	0.00252492	0.344637
malI	-0.00284121	0.464672
marA	0.581856	0.116913
marR	-0.0583685	-0.524339
mcbR	0.014578	-0.0483891
melR	0.366226	-0.105312
metJ	0.497783	-1.13257
metR	0.731129	-4.92517
mhpR	0.4818	0.266012
mlc	-0.0862546	-0.2651
mlrA	-0.0541922	0.681064
mngR	0.298368	0.301634
mntR	0.343612	0.184578
modE	0.0522869	-0.43709
mprA	0.116158	0.713631
mqsR	0.196713	0.614984
mtlR	0.2592	-0.254271
murR	0.483664	0.402864
nac	0.360355	0.181436
nadR	0.241004	0.428279
nagC	0.282256	0.394776
nanR	0.132246	0.430898
narL	0.290205	0.265458
narP	0.151117	0.289771
nemR	-0.103318	0.635823
nhaR	0.0367542	0.476072
nikR	0.324305	0.43923
nimR	-0.0321076	-0.0554709
norR	0.147713	0.174442
nrdR	0.345111	0.0903888
nsrR	0.198499	-0.776646
ogrK	0.308506	1.16411
ompR	0.440818	0.626115
oxyR	0.212823	0.630976
paaX	0.169526	-0.542052
pdeL	0.178984	-0.116297
pdhR	0.368091	0.638898
pepA	0.333543	0.0579796
perR	0.504482	0.195833
pgrR	0.123687	0.460419
phnF	0.227141	-0.0648396
phoB	0.125951	-0.680622
phoP	0.325278	0.504984
ppsR	0.284758	1.0511
prpR	0.404662	0.378548
pspC	0.167605	0.607622
pspF	-0.22303	0.963526
purR	0.204182	0.0278098
putA	0.405215	0.721674
puuR	0.141904	0.312895
qseB	0.380214	0.449354
rbsR	0.206692	0.0525859
rcdA	0.618559	0.722874
rclR	0.00545588	0.781142
rcnR	0.362982	0.47982
rcsA	0.264814	0.80097
rcsB	-0.00989493	1.27433
relB	0.0249551	0.295394
relE	0.206599	-0.2867
rhaR	0.227932	0.336467
rhaS	0.0481026	0.268301
rob	0.159472	1.06274
rodZ	0.107552	-2.96102
rpiR	0.163111	-0.258503
rstA	0.00594735	0.441026
rtcR	0.214831	1.60821
rutR	0.0701572	0.964163
sdiA	0.461111	0.698062
sfsA	0.136583	0.453748
sfsB	0.306304	-0.0288253
sgcR	0.316587	1.05917
sgrR	0.194739	0.0181287
slmA	0.388602	-0.400033
slyA	0.0438665	0.582606
soxR	-0.162287	-0.473672
soxS	0.566164	0.325797
srlR	0.4497	0.0854657
stpA	0.477812	0.454202
sutR	-0.217121	-0.462646
tdcA	0.117428	0.251952
tdcR	0.0874639	0.344523
torR	0.267321	0.367817
treR	0.34963	0.514906
trpR	0.519482	-0.407635
ttdR	0.192197	-0.00822295
tyrR	-0.0253218	0.421229
uhpA	0.612256	0.00426376
uidR	0.233456	0.371134
ulaR	0.42247	-0.376998
uxuR	0.211475	0.358163
xapR	0.286461	0.421568
xylR	0.113391	0.472789
yafC	0.2501	0.369281
yafN	0.209014	0.326277
yahB	0.569171	0.282214
ybaQ	0.405066	-0.925588
ybcM	0.199888	-0.487448
ybdO	0.312609	0.742627
ybeF	0.540798	0.163005
ybfE	0.172563	0.846933
ybhD	0.378244	0.250902
ybiI	0.538356	0.962947
ycaN	0.24639	-0.287038
yciT	0.355138	0.0939553
ycjW	0.491706	0.302628
ydaS	0.124893	-1.01996
ydcI	0.279184	-0.15512
ydcR	0.525289	-0.0299136
yddM	-0.067046	0.137483
ydeO	0.388288	0.443295
ydfH	0.23384	0.4497
ydhB	-0.0493218	-3.52198
ydiP	0.0876699	0.0147333
ydjF	0.524582	0.172976
yebK	-0.031522	0.010349
yeeY	-0.0522803	-0.0814004
yegW	0.205673	0.314755
yehT	0.0198357	0.253545
yeiE	0.229883	0.202396
yeiI	0.391708	0.174324
yeiL	0.231737	0.588946
yfaX	0.274589	0.228128
yfeR	0.143686	0.0592096
yfhH	0.549902	0.696757
yfiE	0.228637	-0.347276
ygaV	-0.0899956	0.922075
ygbI	0.198908	0.323542
ygeH	0.312452	0.58773
ygeV	0.108362	-0.192445
ygfI	0.200744	-0.0962138
yhaJ	0.123563	0.463361
yhjB	0.11606	0.860613
yhjC	0.459226	0.0540375
yiaG	0.511748	-0.0780744
yiaU	0.388775	0.39519
yidF	-0.273134	0.239758
yidL	0.162604	0.211362
yidP	0.138826	-0.421442
yidZ	0.430587	1.33483
yieP	-0.0467413	0.235445
yihL	0.22583	-0.246515
yihW	0.311735	-0.197586
yijO	-0.0780923	0.718841
yjdC	0.783078	0.941584
yjhI	0.732722	-0.0194625
yjhU	0.307072	0.384859
yjiR	0.621156	0.604337
yjjJ	0.248395	-0.0110616
yjjQ	0.236537	-0.0518187
ymfL	0.204449	0.291088
yneJ	0.48004	0.148698
ynfL	0.338755	0.0642452
yoeB	0.0995857	0.397779
ypdC	0.124142	-0.263371
yphH	0.311607	0.543167
yqeH	0.135678	0.106926
yqeI	-0.223814	0.353414
yqhC	0.429057	-0.0176955
yqjI	0.676754	1.56003
ytfH	0.447144	-0.238303
zntR	0.174615	-0.214332
zraR	0.273919	0.268114
zur	0.259325	-0.1345
