# Supplementary material for: Auxotrophic and prototrophic conditional genetic networks reveal the rewiring of transcription factors in Escherichia coli
Source: Nat Commun. 2022 Jul 14;13:4085. doi: 10.1038/s41467-022-31819-x (PMC9283627; doi:10.1038/s41467-022-31819-x)
Supplement: Supplementary file 15 — Supplementary Data 11 [file 41467_2022_31819_MOESM15_ESM.xlsx]

## Sheet: README
Supplementary Data 11. TF gene pairs connecting distinct modules in differential network.
Column Header	Remarks
Module ID 1	Protein complex (or pathway) 1 of the interacting TF functional modules
Module ID 2	Protein complex (or pathway) 2 of the interacting TF functional modules
Module-module GIs	Number of GIs occuring between modules
Mean	Average number of module-module TF gene pair interactions after 1000 permutation test
SD	Standard deviation (SD) derived from 1000 permutation test
Z-score	Z-score computed from the mean and standard deviation (SD)
P-value	P-value computed from Z-score

## Sheet: Supp Data 11
Supplementary Data 11. TF gene pairs connecting distinct modules in differential network.
Module ID 1*	Module ID 2*	Module-module GIs	Module-module interactions after 1000 permutations
			Mean	SD	Z-score	P-value
1	6	15	8.408	3.3925	1.94311	0.0260014
1	20	19	8.224	3.31946	3.24631	0.000584563
3	14	3	1.106	1.01479	1.8664	0.0309927
3	17	3	1.08	1.03473	1.85555	0.0317587
4	19	6	2.744	1.65626	1.96587	0.0246567
4	20	9	3.883	2.0875	2.45125	0.00711797
4	23	5	1.797	1.33775	2.39432	0.00832572
4	25	4	1.807	1.29901	1.6882	0.0456861
5	26	3	1.09	1.02125	1.87026	0.0307235
6	8	17	8.283	3.29359	2.64665	0.00406463
6	11	13	6.639	2.95591	2.15196	0.0157003
6	24	8	3.838	2.12656	1.95715	0.0251651
6	29	8	3.948	2.11466	1.91615	0.0276729
6	30	7	2.724	1.67051	2.55969	0.00523824
9	28	4	1.142	1.02513	2.78795	0.00265218
11	18	10	5.253	2.45541	1.93328	0.0266006
12	28	4	1.179	1.0517	2.68233	0.00365553
13	23	3	0.987	0.953803	2.1105	0.0174077
13	26	3	1.077	1.00702	1.9096	0.0280925
13	30	4	1.126	1.05225	2.73129	0.00315436
13	33	3	1.099	1.01006	1.88207	0.0299134
14	16	3	1.152	1.00693	1.83528	0.0332321
14	30	3	1.115	0.977103	1.92917	0.0268547
15	19	4	1.837	1.29	1.67675	0.046796
15	23	3	1.077	1.01592	1.89286	0.0291885
16	28	3	1.092	1.02498	1.8615	0.031337
16	30	4	1.119	1.02366	2.8144	0.00244341
16	31	4	1.086	1.02648	2.83883	0.00226394
18	19	6	2.711	1.72524	1.9064	0.0282991
18	20	8	3.95	2.08515	1.94231	0.02605
18	24	7	2.933	1.75886	2.31229	0.0103809
18	28	5	1.837	1.36319	2.32029	0.0101626
19	26	5	1.85	1.36871	2.30143	0.0106836
19	31	4	1.817	1.32108	1.65243	0.049223
19	32	5	1.841	1.38551	2.28003	0.0113031
20	22	12	5.207	2.54256	2.67172	0.00377323
20	24	8	3.884	2.06853	1.98982	0.0233055
20	26	7	2.796	1.77413	2.36961	0.00890333
21	26	4	1.764	1.32667	1.68542	0.045954
23	25	3	1.132	1.04099	1.79445	0.036371
23	32	3	1.122	1.01397	1.85212	0.0320045
25	26	3	1.123	1.05213	1.784	0.0372119
25	30	4	1.102	1.01618	2.85185	0.0021733
25	33	3	1.101	1.02852	1.84634	0.0324215
26	28	3	1.107	1.0453	1.81097	0.0350727
26	33	3	1.107	1.01419	1.86652	0.0309846
29	30	5	1.813	1.35494	2.35213	0.0093331
30	32	3	1.159	1.06998	1.72059	0.0426628
* Module IDs are obtained from Peregrin-Alvarez et al. (PLoS computational Biology, 2009)
