# Supplementary material for: Auxotrophic and prototrophic conditional genetic networks reveal the rewiring of transcription factors in Escherichia coli
Source: Nat Commun. 2022 Jul 14;13:4085. doi: 10.1038/s41467-022-31819-x (PMC9283627; doi:10.1038/s41467-022-31819-x)
Supplement: Supplementary file 16 — Supplementary Data 12 [file 41467_2022_31819_MOESM16_ESM.xlsx]

## Sheet: README
Supplementary Data 12. YdiP binding sites under carbon-limiting conditions by ChIP-seq.
Column Header	Remarks
Peak ID	A unique identifier for each peak
Chromosome	Escherichia coli str. K-12 substr. W3110 chromosome was used to locate the peak
Peak start	Starting position of peak
Peak stop	Ending position of peak
Peak size	Width of peaks
P-Value	Likelihood of the peak being true positive based on peak enriched region
Distance to nearest gene	Peak distance from the nearest transcriptional start site (TSS)
Nearest gene	Peak located to its nearest gene
Bnumber	Blattner accession ID of transcription factor gene
Gene start	Starting position of the nearest gene
Gene end	Ending position of the nearest gene
Position of binding site with respect to the nearest gene	Location of binding site in connection with the nearest gene
Loci upstream of the nearest gene	Gene upstream of the nearest loci detected from the ChIP-seq
Loci downstream of the nearest gene	Gene downstream of the nearest loci detected from the ChIP-seq
Growth condition at 15°C	Growth condition in which the YdiP ChIP-seq experiment was conducted

## Sheet: Supp Data 12
Supplementary Data 12. YdiP binding sites under carbon-limiting conditions by ChIP-seq.
Peak ID	Chromosome	Peak start	Peak stop	Peak size	P-Value	Distance to nearest gene	Nearest gene	Bnumber	Gene start	Gene end	Position of binding site with respect to the nearest gene	Loci upstream of the nearest gene	Loci downstream of the nearest gene	Growth condition at 15°C
Peak ID_103	AP009048.1	3516810	3521204	4395	1.37984e-06	13	glpF	b3927	3518591	3519436	Within gene glpF	zapB	glpK	RM
Peak ID_104	AP009048.1	3549675	3557729	8055	9.29438e-05	43	fdhD	b3895	3549832	3550665	Within gene fdhD	yiiG	fdoG	RM
Peak ID_106	AP009048.1	3618675	3621629	2955	8.71925e-09	-30	udp	b3831	3619489	3620250	Upstream of udp, and intergenic between udp and rmuC	rmuC	ysgA	RM
Peak ID_107	AP009048.1	3642570	3650894	8325	3.33648e-06	0	glmZ	b4456	3650078	3650249	Within gene glmZ	hemY	aslA	RM
Peak ID_108	AP009048.1	3653475	3654644	1170	1.1811e-11	35	hisR	b3797	3654096	3654172	Within gene hisR	leuT	argX	RM
Peak ID_109	AP009048.1	3664275	3674294	10020	3.79539e-08	-3	rhoL	b3782	3670349	3670450	Upstream of rhoL, and intergenic between rhoL and rho	rho	trxA	RM
Peak ID_11	AP009048.1	655950	658889	2940	1.7868e-18	35	cspE	b0623	657714	657923	Within gene cspE	pagP	crcB	RM
Peak ID_111	AP009048.1	3692325	3693584	1260	6.90379e-08	38	gltU	b3757	3693171	3693246	Within gene gltU	rrlC	rrsC	RM
Peak ID_115	AP009048.1	3771555	3773879	2325	1.58855e-07	-19	ibpA	b3687	3772993	3773406	Upstream of ibpA, and intergenic between ibpA and yidQ	yidQ	ibpB	RM
Peak ID_123	AP009048.1	3930810	3933329	2520	6.37286e-09	8	proK	b3545	3931723	3931799	Within gene proK	eptB	dppA	RM
Peak ID_128	AP009048.1	4161600	4169789	8190	6.65886e-05	-17	rpsL	b3342	4165864	4166238	Upstream of rpsL, and intergenic between rpsL and tusB	tusB	rpsG	RM
Peak ID_129	AP009048.1	4213155	4213964	810	1.89185e-09	-37	rrlE	b4009	4213633	4216536	Upstream of rrlE, and intergenic between rrlE and alaU	alaU	rrfE	RM
Peak ID_132	AP009048.1	4370520	4373909	3390	2.84117e-06	40	aspA	b4139	4371571	4373007	Within gene aspA	dcuA	fxsA	RM
Peak ID_134	AP009048.1	4384110	4387424	3315	2.75638e-05	33	frdA	b4154	4385190	4386998	Within gene frdA	frdB	epmA	RM
Peak ID_135	AP009048.1	4393800	4398089	4290	3.25775e-07	34	glyV	b4163	4397040	4397115	Within gene glyV	orn	glyX	RM
Peak ID_143	AP009048.1	4623720	4627694	3975	1.01335e-08	-38	deoB	b4383	4624283	4625506	Upstream of deoB, and intergenic between deoB and deoA	deoA	deoD	RM
Peak ID_15	AP009048.1	695955	697904	1950	1.50726e-16	-8	leuW	b0672	697385	697469	Upstream of leuW, and intergenic between leuW and glnU	glnU	metT	RM
Peak ID_18	AP009048.1	777930	782399	4470	6.66162e-06	13	lysZ	b0748	781791	781866	Within gene lysZ	lysY	lysQ	RM
Peak ID_3	AP009048.1	98850	108299	9450	4.21076e-06	18	lpxC	b0096	106557	107474	Within gene lpxC	ftsZ	secM	RM
Peak ID_32	AP009048.1	1158210	1160879	2670	1.37032e-15	-45	ptsG	b1101	1159446	1160879	Upstream of ptsG, and intergenic between ptsG and yefH	ycfH	fhuE	RM
Peak ID_41	AP009048.1	1491105	1494269	3165	8.53796e-09	36	gapC	b4493	1491427	1492427	Within gene gapC	aldA	gapC	RM
Peak ID_47	AP009048.1	1756440	1761569	5130	2.32132e-15	37	lpp	b1677	1759135	1759371	Within gene lpp	pykF	ldtE	RM
Peak ID_5	AP009048.1	221775	224024	2250	2.82827e-05	-30	rrsH	b0201	223771	225312	Upstream of rrsH, and intergenic between rrsH and gmhB	gmhB	ileV	RM
Peak ID_50	AP009048.1	1908180	1912034	3855	2.79689e-10	-11	yobF	b1824	1909162	1909305	Upstream of yobF, and intergenic between yobF and cspC	cspC	yebO	RM
Peak ID_51	AP009048.1	1921845	1928429	6585	1.02614e-10	42	ryeA	b4432	1924780	1925028	Within gene ryeA	pphA	sdsR	RM
Peak ID_56	AP009048.1	2088810	2092709	3900	6.51276e-05	27	hisL	b2018	2092133	2092183	Within gene hisL	yefM	hisG	RM
Peak ID_57	AP009048.1	2155065	2156789	1725	4.49159e-11	12	sibB	b4437	2155747	2155889	Within gene sibB	sibA	mdtA	RM
Peak ID_59	AP009048.1	2178255	2180939	2685	1.13028e-08	-46	gatY	b2096	2179684	2180538	Upstream of gatZ	gatZ	fbaB	RM
Peak ID_63	AP009048.1	2314575	2317079	2505	8.38487e-05	19	ompC	b2215	2314980	2316083	Within gene ompC	apbE	micF	RM
Peak ID_69	AP009048.1	2523015	2527184	4170	1.05764e-06	30	alaX	b2396	2523487	2523562	Within gene alaX	pdeA	alaW	RM
Peak ID_7	AP009048.1	260940	263159	2220	4.03757e-05	16	thrW	b0244	262095	262170	Within gene thrW	proA	ykfI	RM
Peak ID_70	AP009048.1	2535465	2537474	2010	8.2484e-05	-27	zipA	b2412	2535693	2536679	Upstream of zipA, and intergenic between zipA and ligA	ligA	cysZ	RM
Peak ID_72	AP009048.1	2627400	2628584	1185	6.6178e-07	37	yfgG	b2504	2627946	2628137	Within gene yfgG	pdeF	yfgH	RM
Peak ID_73	AP009048.1	2632425	2633444	1020	6.37054e-11	-38	xseA	b2509	2632888	2634258	Upstream of xseA, and intergenic between xseA and guaB	guaB	yfgJ	RM
Peak ID_77	AP009048.1	2796990	2800064	3075	3.09538e-06	2	alaE	b2670	2797820	2798269	Within gene alaE	stpA	ygaC	RM
Peak ID_85	AP009048.1	3148860	3153059	4200	6.38561e-05	-39	yghB	b3009	3152219	3152878	Upstream of yghB, and intergenic between yghB and metC	metC	yqhC	RM
Peak ID_88	AP009048.1	3209010	3214919	5910	1.42151e-06	4	rpsU	b3065	3209437	3209652	Within gene rpsU	tsaD	dnaG	RM
Peak ID_90	AP009048.1	3315225	3320804	5580	8.05458e-08	-23	metY	b3171	3318068	3318144	Upstream of metY, and intergenic between metY and rimP	rimP	argG	RM
Peak ID_91	AP009048.1	3320925	3324269	3345	2.36114e-06	-29	leuU	b3174	3321927	3322013	Upstream of leuU, and intergenic between leuU and yhbX	yhbX	secG	RM
Peak ID_93	AP009048.1	3341655	3351134	9480	4.01918e-07	0	arcZ	b4450	3350432	3350539	Within gene arcZ	elbB	arcB	RM
Peak ID_95	AP009048.1	3422070	3423884	1815	2.59718e-15	6	rrfF	b3272	3423278	3423397	Within gene rrfF	yhdZ	thrV	RM
Peak ID_96	AP009048.1	3426420	3427259	840	1.97939e-07	29	rrlD	b3275	3423735	3426638	Within gene rrlD	rrfD	gltV	RM
Peak ID_97	AP009048.1	3459945	3461774	1830	2.63835e-09	-32	thrU	b3976	3461218	3461293	Upstream of tyrU	tyrU	coaA	RM
Peak ID_98	AP009048.1	3463200	3465344	2145	3.89437e-10	-11	rrfB	b3971	3464925	3465044	Upstream of rrfB, and intergenic between rrfB and murB	murB	rrlB	RM
Peak ID_1	AP009048.1	7755	15419	7665	7.46474e-20	44	dnaK	b0014	12163	14079	Within gene dnaK	yaaI	dnaJ	MM
Peak ID_14	AP009048.1	1027020	1032704	5685	1.86985e-12	-41	serT	b0971	1032047	1032134	Upstream of serT, and intergenic between serT and yccA	yccA	hyaA	MM
Peak ID_20	AP009048.1	1487940	1497794	9855	8.32265e-23	-27	gapC	b4493	1491427	1492427	Upstream of gapC, and intergenic between gapC and aldA	aldA	gapC	MM
Peak ID_22	AP009048.1	1741530	1763504	21975	2.99297e-05	24	valV	b1665	1748149	1748225	Within gene valV	ydhQ	valW	MM
Peak ID_24	AP009048.1	1923120	1928474	5355	3.84316e-16	42	ryeA	b4432	1924780	1925028	Within gene ryeA	pphA	sdsR	MM
Peak ID_38	AP009048.1	2816835	2818814	1980	6.54708e-05	48	csrA	b2696	2817617	2817802	Within gene csrA	serV	alaS	MM
Peak ID_39	AP009048.1	3324015	3329204	5190	5.41658e-10	-11	rlmE	b3179	3326890	3327519	Upstream of rlmE, and intergenic between rlmE and ftsH	ftsH	yhbY	MM
Peak ID_42	AP009048.1	3460155	3463604	3450	5.32682e-06	-32	thrU	b3976	3461218	3461293	Upstream of tyrU	tyrU	coaA	MM
Peak ID_45	AP009048.1	3653325	3654674	1350	1.07207e-08	35	hisR	b3797	3654096	3654172	Within gene hisR	leuT	argX	MM
Peak ID_46	AP009048.1	3668490	3671324	2835	2.82957e-05	-7	rhoL	b3782	3670349	3670450	Upstream of rhoL, and intergenic between rhoL and rho	rho	trxA	MM
Peak ID_48	AP009048.1	3772065	3775634	3570	2.36289e-30	27	ibpA	b3687	3772993	3773406	Within gene ibpA	yidQ	ibpB	MM
Peak ID_49	AP009048.1	3931155	3936989	5835	1.69635e-06	7	proK	b3545	3931723	3931799	Within gene proK	eptB	dppA	MM
Peak ID_5	AP009048.1	562740	564899	2160	4.25559e-07	15	argU	b0536	563946	564022	Within gene argU	fimZ	intD	MM
Peak ID_54	AP009048.1	4620300	4627304	7005	3.97019e-10	-30	deoB	b4383	4624283	4625506	Upstream of deoB, and intergenic between deoB and deoA	deoA	deoD	MM
Peak ID_6	AP009048.1	655530	664094	8565	1.30767e-14	0	ybeD	b0631	662801	663064	Within gene ybeD	lipB	dacA	MM
Peak ID_7	AP009048.1	689295	696449	7155	1.8087e-08	-20	ybeZ	b0660	692760	693839	Upstream of ybeY	ybeY	miaB	MM
Peak ID_8	AP009048.1	696555	714794	18240	8.11431e-10	-8	leuW	b0672	697385	697469	Upstream of leuW, and intergenic between leuW and glnU	glnU	metT	MM
