# Supplementary material for: Auxotrophic and prototrophic conditional genetic networks reveal the rewiring of transcription factors in Escherichia coli
Source: Nat Commun. 2022 Jul 14;13:4085. doi: 10.1038/s41467-022-31819-x (PMC9283627; doi:10.1038/s41467-022-31819-x)
Supplement: Supplementary file 18 — Supplementary Data 14 [file 41467_2022_31819_MOESM18_ESM.xlsx]

## Sheet: README
Supplementary Data 14. Conserved TFs with epistatic connections from static and differential (DF) networks in each of the assigned bioprocesses.
Column Header	Remarks
Bacterial phyla	Group of bacterial species classified under each phyla
Bioprocess	Major and minor bioporcess
Proportion of conserved interactions: RM	Proportion of conserved interactions in rich media (RM) network
Proportion of conserved interactions: MM	Proportion of conserved interactions in minimal media (MM) network
Proportion of conserved interactions: DF	Proportion of conserved interactions in differential (DF) network

## Sheet: Supp. Data 14
Supplementary Data 14. Conserved TFs with epistatic connections from static and differential (DF) networks in each of the assigned bioprocesses.
Bacterial phyla	Bioprocess	Proportion of conserved interactions
		RM	MM	DF
Actinobacteria	Acid resistance_minor	0.0909091	0.125	0.125
	Aromatic amino acid biosynthesis_minor	0	0	0
	Biofilm formation_minor	0.0810811	0.0746269	0.0625
	Catabolism of disaccharides (maltose, cellobiose, trehalose)_minor	0.333333	0.666667	0.666667
	Catabolism of organic acids (phenylacetic acid, sialic acid)_minor	0	0	0
	Cell division_minor	0.363636	0.0909091	0.1
	DNA repair DNA maintainance DNA damage response Genome integrity_minor	0.25	0.193878	0.22093
	Drug resistance_minor	0.540541	0.421053	0.472222
	Energy metabolism_minor	0.5	0.166667	0.166667
	Envelope biogenesis_minor	0.111111	0.166667	0.333333
	Fatty acid metabolism_minor	0.333333	0.5	0.5
	Flagellar synthesis_minor	0.0714286	0	0
	Glycine betaine biosynthesis_minor	1	0	0
	Iron metabolism_minor	1	1	1
	Lactose metabolism_minor	0.333333	0.333333	0.333333
	Lysine biosynthesis_minor	0	0	0
	Methionine biosynthesis_minor	0	0	0
	Nitrogen Assimilation_minor	0.153846	0.285714	0.384615
	Quorum sensing_minor	0	0	0
	Reactive chlorine species stress response_minor	0	1	1
	Reactive nitrogen species stress response_minor	0.666667	0.333333	1
	Regulates gene expression at low temperature_minor	0.612903	0.387097	0.5
	Repressor of flagella_minor	0	0	0
	Response to copper, silver or gold ions_minor	0	1	1
	Ribose metabolism_minor	1	0	0
	Stress response_minor	0.222222	0.571429	0.285714
	Stress response, toxin-antitoxin system_minor	0	0.142857	0.162791
	Transport and degradation of the sugar acids (D-glucuronides, glucuronate, and gluconate)_minor	0.666667	1	0.5
	Transport and metabolism of deoxy sugars (rhamnose, fucose)_minor	0.5	0.5	0
	Transport and metabolism of glucosides_minor	0.4	0.6	0.75
	Transport and metabolism of nucleosides and nucleotides_minor	0.333333	0.166667	0.5
	Transport and metabolism of organic ions (3-phenylpropionate, gluconate, cinnamic acid, D-malate, propionate, formate, ascorbate, glycolate, citrate, galactarate, glucarate)_minor	0.242857	0.409091	0.31746
	Transport and metabolism of sugar alcohols (sorbitol, mannitol)_minor	0	0	0
	Transport and metabolism of sulfur-containing moleculaes (compounds)_minor	0.333333	0.75	0.75
	Transport and metabolism of the amino sugars_minor	0	0	0
	Two-component, signal transduction system_minor	0.365385	0.503401	0.471429
	Unknown_minor	0.203304	0.260769	0.276773
	Utilization (transport and catabolism) of monosaccharide sugars (D-galactose, D-xylose, arabinose)_minor	0.4	0.4	0.4
	Zinc transport_minor	0	1	1
	Amino acid biosynthesis_major	0.234375	0.206897	0.210526
	Bacterial repsonse regulators_major	0.365385	0.503401	0.471429
	Biofilm_major	0.105263	0.0961538	0.09
	Cell division or shape_major	0.363636	0.0909091	0.1
	Cell envelope biogenesis_major	0.111111	0.166667	0.333333
	DNA repair/DNA damage response/Genome integrity_major	0.25	0.193878	0.22093
	Flagellar motility_major	0.0740741	0	0
	Metabolism_major	0.320554	0.367933	0.404483
	Multidrug resistance_major	0.540541	0.421053	0.472222
	Stress response_major	0.228743	0.267097	0.298128
	Transport_major	0.294165	0.342561	0.37872
	Unknown_major	0.203304	0.260769	0.276773
Aquificae	Acid resistance_minor	0	0	0
	Aromatic amino acid biosynthesis_minor	0	0	0
	Biofilm formation_minor	0.027027	0.0298507	0.03125
	Catabolism of disaccharides (maltose, cellobiose, trehalose)_minor	0	0	0
	Catabolism of organic acids (phenylacetic acid, sialic acid)_minor	0	0	0
	Cell division_minor	0	0	0
	DNA repair DNA maintainance DNA damage response Genome integrity_minor	0.19	0.102041	0.162791
	Drug resistance_minor	0	0.0263158	0.0277778
	Energy metabolism_minor	0	0	0
	Envelope biogenesis_minor	0	0	0
	Fatty acid metabolism_minor	0	0.5	0.5
	Flagellar synthesis_minor	0.0714286	0	0
	Glycine betaine biosynthesis_minor	0	0	0
	Iron metabolism_minor	0	0	0
	Lactose metabolism_minor	0	0	0
	Lysine biosynthesis_minor	0	0	0
	Methionine biosynthesis_minor	0	0	0
	Nitrogen Assimilation_minor	0.153846	0.285714	0.384615
	Quorum sensing_minor	0	0	0
	Reactive chlorine species stress response_minor	0	0	0
	Reactive nitrogen species stress response_minor	0.333333	0	0.333333
	Regulates gene expression at low temperature_minor	0.612903	0.387097	0.5
	Repressor of flagella_minor	0	0	0
	Response to copper, silver or gold ions_minor	0	0	0
	Ribose metabolism_minor	0	0	0
	Stress response_minor	0	0.142857	0.142857
	Stress response, toxin-antitoxin system_minor	0	0.0204082	0.0232558
	Transport and degradation of the sugar acids (D-glucuronides, glucuronate, and gluconate)_minor	0	0	0
	Transport and metabolism of deoxy sugars (rhamnose, fucose)_minor	0	0	0
	Transport and metabolism of glucosides_minor	0	0	0
	Transport and metabolism of nucleosides and nucleotides_minor	0	0	0
	Transport and metabolism of organic ions (3-phenylpropionate, gluconate, cinnamic acid, D-malate, propionate, formate, ascorbate, glycolate, citrate, galactarate, glucarate)_minor	0.114286	0.151515	0.0952381
	Transport and metabolism of sugar alcohols (sorbitol, mannitol)_minor	0	0	0
	Transport and metabolism of sulfur-containing moleculaes (compounds)_minor	0.333333	0.25	0.25
	Transport and metabolism of the amino sugars_minor	0	0	0
	Two-component, signal transduction system_minor	0.365385	0.503401	0.471429
	Unknown_minor	0.0500229	0.0629921	0.0718826
	Utilization (transport and catabolism) of monosaccharide sugars (D-galactose, D-xylose, arabinose)_minor	0	0	0
	Zinc transport_minor	0	1	1
	Amino acid biosynthesis_major	0.140625	0.12069	0.140351
	Bacterial repsonse regulators_major	0.365385	0.503401	0.471429
	Biofilm_major	0.0438596	0.0576923	0.06
	Cell division or shape_major	0	0	0
	Cell envelope biogenesis_major	0	0	0
	DNA repair/DNA damage response/Genome integrity_major	0.19	0.102041	0.162791
	Flagellar motility_major	0.0740741	0	0
	Metabolism_major	0.0639929	0.0781588	0.08577
	Multidrug resistance_major	0	0.0263158	0.0277778
	Stress response_major	0.0826347	0.083871	0.0935829
	Transport_major	0.0486224	0.0605536	0.0631199
	Unknown_major	0.0500229	0.0629921	0.0718826
Bacteroidetes/Chlorobi group	Acid resistance_minor	0.0909091	0.125	0.125
	Aromatic amino acid biosynthesis_minor	0	0	0
	Biofilm formation_minor	0.108108	0.0746269	0.109375
	Catabolism of disaccharides (maltose, cellobiose, trehalose)_minor	0.333333	0.666667	0.666667
	Catabolism of organic acids (phenylacetic acid, sialic acid)_minor	0	0	0
	Cell division_minor	0	0	0
	DNA repair DNA maintainance DNA damage response Genome integrity_minor	0.25	0.193878	0.22093
	Drug resistance_minor	0.405405	0.394737	0.416667
	Energy metabolism_minor	0.5	0.166667	0.166667
	Envelope biogenesis_minor	0.111111	0.166667	0.333333
	Fatty acid metabolism_minor	0.333333	0.5	0.5
	Flagellar synthesis_minor	0.0714286	0	0
	Glycine betaine biosynthesis_minor	1	0	0
	Iron metabolism_minor	0	0	0
	Lactose metabolism_minor	0.333333	0.333333	0.333333
	Lysine biosynthesis_minor	0	0	0
	Methionine biosynthesis_minor	0	0	0
	Nitrogen Assimilation_minor	0.153846	0.285714	0.384615
	Quorum sensing_minor	0	0	0
	Reactive chlorine species stress response_minor	0	1	1
	Reactive nitrogen species stress response_minor	0.666667	0.333333	1
	Regulates gene expression at low temperature_minor	0.612903	0.387097	0.5
	Repressor of flagella_minor	0	0	0
	Response to copper, silver or gold ions_minor	0	1	1
	Ribose metabolism_minor	0	0	0
	Stress response_minor	0.222222	0.571429	0.285714
	Stress response, toxin-antitoxin system_minor	0.0576923	0.0612245	0.116279
	Transport and degradation of the sugar acids (D-glucuronides, glucuronate, and gluconate)_minor	0.666667	1	0.5
	Transport and metabolism of deoxy sugars (rhamnose, fucose)_minor	0.5	0.5	0
	Transport and metabolism of glucosides_minor	0.4	0.6	0.75
	Transport and metabolism of nucleosides and nucleotides_minor	0.333333	0.166667	0.5
	Transport and metabolism of organic ions (3-phenylpropionate, gluconate, cinnamic acid, D-malate, propionate, formate, ascorbate, glycolate, citrate, galactarate, glucarate)_minor	0.185714	0.257576	0.222222
	Transport and metabolism of sugar alcohols (sorbitol, mannitol)_minor	0	0	0
	Transport and metabolism of sulfur-containing moleculaes (compounds)_minor	0.333333	0.75	0.75
	Transport and metabolism of the amino sugars_minor	0	0	0
	Two-component, signal transduction system_minor	0.365385	0.503401	0.471429
	Unknown_minor	0.183112	0.232052	0.248411
	Utilization (transport and catabolism) of monosaccharide sugars (D-galactose, D-xylose, arabinose)_minor	0.4	0.4	0.4
	Zinc transport_minor	0	1	1
	Amino acid biosynthesis_major	0.234375	0.206897	0.210526
	Bacterial repsonse regulators_major	0.365385	0.503401	0.471429
	Biofilm_major	0.131579	0.125	0.17
	Cell division or shape_major	0	0	0
	Cell envelope biogenesis_major	0.111111	0.166667	0.333333
	DNA repair/DNA damage response/Genome integrity_major	0.25	0.193878	0.22093
	Flagellar motility_major	0.0740741	0	0
	Metabolism_major	0.281628	0.318196	0.352827
	Multidrug resistance_major	0.405405	0.394737	0.416667
	Stress response_major	0.250299	0.27871	0.312834
	Transport_major	0.289303	0.334775	0.374211
	Unknown_major	0.183112	0.232052	0.248411
Chlamydiae/Verrucomicrobia group	Acid resistance_minor	0.0909091	0.125	0.125
	Aromatic amino acid biosynthesis_minor	1	1	0
	Biofilm formation_minor	0.0405405	0.0597015	0.0625
	Catabolism of disaccharides (maltose, cellobiose, trehalose)_minor	0.333333	0.666667	0.666667
	Catabolism of organic acids (phenylacetic acid, sialic acid)_minor	0	0	0
	Cell division_minor	0	0	0
	DNA repair DNA maintainance DNA damage response Genome integrity_minor	0.25	0.193878	0.22093
	Drug resistance_minor	0.540541	0.421053	0.472222
	Energy metabolism_minor	0	0	0
	Envelope biogenesis_minor	0.111111	0.166667	0.333333
	Fatty acid metabolism_minor	0	0	0
	Flagellar synthesis_minor	0.0714286	0	0
	Glycine betaine biosynthesis_minor	1	0	0
	Iron metabolism_minor	1	1	1
	Lactose metabolism_minor	0.333333	0.333333	0.333333
	Lysine biosynthesis_minor	0	0	0
	Methionine biosynthesis_minor	0	0	0
	Nitrogen Assimilation_minor	0.153846	0.285714	0.384615
	Quorum sensing_minor	0	0	0
	Reactive chlorine species stress response_minor	0	1	1
	Reactive nitrogen species stress response_minor	0.666667	0.333333	1
	Regulates gene expression at low temperature_minor	0.354839	0.193548	0.266667
	Repressor of flagella_minor	0	0	0
	Response to copper, silver or gold ions_minor	0	1	1
	Ribose metabolism_minor	1	0	0
	Stress response_minor	0.111111	0.285714	0
	Stress response, toxin-antitoxin system_minor	0	0.0408163	0.0697674
	Transport and degradation of the sugar acids (D-glucuronides, glucuronate, and gluconate)_minor	0.666667	1	0.5
	Transport and metabolism of deoxy sugars (rhamnose, fucose)_minor	0.5	0.5	0
	Transport and metabolism of glucosides_minor	0.4	0.6	0.75
	Transport and metabolism of nucleosides and nucleotides_minor	0.333333	0.166667	0.5
	Transport and metabolism of organic ions (3-phenylpropionate, gluconate, cinnamic acid, D-malate, propionate, formate, ascorbate, glycolate, citrate, galactarate, glucarate)_minor	0.185714	0.257576	0.222222
	Transport and metabolism of sugar alcohols (sorbitol, mannitol)_minor	0	0	0
	Transport and metabolism of sulfur-containing moleculaes (compounds)_minor	0.333333	0.75	0.75
	Transport and metabolism of the amino sugars_minor	0	0	0
	Two-component, signal transduction system_minor	0.365385	0.503401	0.471429
	Unknown_minor	0.194585	0.251505	0.271394
	Utilization (transport and catabolism) of monosaccharide sugars (D-galactose, D-xylose, arabinose)_minor	0.4	0.4	0.4
	Zinc transport_minor	0	1	1
	Amino acid biosynthesis_major	0.28125	0.224138	0.210526
	Bacterial repsonse regulators_major	0.365385	0.503401	0.471429
	Biofilm_major	0.0789474	0.0865385	0.09
	Cell division or shape_major	0	0	0
	Cell envelope biogenesis_major	0.111111	0.166667	0.333333
	DNA repair/DNA damage response/Genome integrity_major	0.25	0.193878	0.22093
	Flagellar motility_major	0.0740741	0	0
	Metabolism_major	0.277204	0.315724	0.350552
	Multidrug resistance_major	0.540541	0.421053	0.472222
	Stress response_major	0.159281	0.190968	0.207219
	Transport_major	0.274716	0.315744	0.353472
	Unknown_major	0.194585	0.251505	0.271394
Chloroflexi	Acid resistance_minor	0	0.125	0.125
	Aromatic amino acid biosynthesis_minor	0	0	0
	Biofilm formation_minor	0.0675676	0.0597015	0.0625
	Catabolism of disaccharides (maltose, cellobiose, trehalose)_minor	0.333333	0.666667	0.666667
	Catabolism of organic acids (phenylacetic acid, sialic acid)_minor	0	0	0
	Cell division_minor	0.0909091	0	0.1
	DNA repair DNA maintainance DNA damage response Genome integrity_minor	0.25	0.193878	0.22093
	Drug resistance_minor	0.378378	0.368421	0.444444
	Energy metabolism_minor	0.5	0.166667	0.166667
	Envelope biogenesis_minor	0.111111	0	0.166667
	Fatty acid metabolism_minor	0	0	0
	Flagellar synthesis_minor	0.0714286	0	0
	Glycine betaine biosynthesis_minor	1	0	0
	Iron metabolism_minor	1	1	1
	Lactose metabolism_minor	0.333333	0.333333	0.333333
	Lysine biosynthesis_minor	0	0	0
	Methionine biosynthesis_minor	0	0	0
	Nitrogen Assimilation_minor	0.153846	0.285714	0.384615
	Quorum sensing_minor	0	0	0
	Reactive chlorine species stress response_minor	0	1	1
	Reactive nitrogen species stress response_minor	0.666667	0.333333	1
	Regulates gene expression at low temperature_minor	0.612903	0.387097	0.5
	Repressor of flagella_minor	0	0	0
	Response to copper, silver or gold ions_minor	0	1	1
	Ribose metabolism_minor	1	0	0
	Stress response_minor	0.111111	0.428571	0.285714
	Stress response, toxin-antitoxin system_minor	0.0384615	0.0612245	0.0697674
	Transport and degradation of the sugar acids (D-glucuronides, glucuronate, and gluconate)_minor	0.666667	1	0.5
	Transport and metabolism of deoxy sugars (rhamnose, fucose)_minor	0.5	0.5	0
	Transport and metabolism of glucosides_minor	0.4	0.6	0.75
	Transport and metabolism of nucleosides and nucleotides_minor	0.333333	0.166667	0.5
	Transport and metabolism of organic ions (3-phenylpropionate, gluconate, cinnamic acid, D-malate, propionate, formate, ascorbate, glycolate, citrate, galactarate, glucarate)_minor	0.242857	0.409091	0.31746
	Transport and metabolism of sugar alcohols (sorbitol, mannitol)_minor	0	0	0
	Transport and metabolism of sulfur-containing moleculaes (compounds)_minor	0.333333	0.75	0.75
	Transport and metabolism of the amino sugars_minor	0	0	0
	Two-component, signal transduction system_minor	0.365385	0.503401	0.471429
	Unknown_minor	0.170262	0.213062	0.22934
	Utilization (transport and catabolism) of monosaccharide sugars (D-galactose, D-xylose, arabinose)_minor	0.4	0.4	0.4
	Zinc transport_minor	0	1	1
	Amino acid biosynthesis_major	0.203125	0.155172	0.175439
	Bacterial repsonse regulators_major	0.365385	0.503401	0.471429
	Biofilm_major	0.0877193	0.0865385	0.09
	Cell division or shape_major	0.0909091	0	0.1
	Cell envelope biogenesis_major	0.111111	0	0.166667
	DNA repair/DNA damage response/Genome integrity_major	0.25	0.193878	0.22093
	Flagellar motility_major	0.0740741	0	0
	Metabolism_major	0.306989	0.350324	0.385315
	Multidrug resistance_major	0.378378	0.368421	0.444444
	Stress response_major	0.190419	0.210323	0.22861
	Transport_major	0.286872	0.322664	0.357078
	Unknown_major	0.170262	0.213062	0.22934
Cyanobacteria	Acid resistance_minor	0.0909091	0.125	0.125
	Aromatic amino acid biosynthesis_minor	0	0	0
	Biofilm formation_minor	0.0945946	0.0746269	0.078125
	Catabolism of disaccharides (maltose, cellobiose, trehalose)_minor	0.333333	0.666667	0.666667
	Catabolism of organic acids (phenylacetic acid, sialic acid)_minor	0	0	0
	Cell division_minor	0.0909091	0	0.1
	DNA repair DNA maintainance DNA damage response Genome integrity_minor	0.25	0.193878	0.22093
	Drug resistance_minor	0.540541	0.421053	0.472222
	Energy metabolism_minor	0	0	0
	Envelope biogenesis_minor	0.111111	0.166667	0.333333
	Fatty acid metabolism_minor	0	0.5	0.5
	Flagellar synthesis_minor	0.0714286	0	0
	Glycine betaine biosynthesis_minor	1	0	0
	Iron metabolism_minor	1	1	1
	Lactose metabolism_minor	0.333333	0.333333	0.333333
	Lysine biosynthesis_minor	0	0	0
	Methionine biosynthesis_minor	0	0	0
	Nitrogen Assimilation_minor	0.153846	0.214286	0.307692
	Quorum sensing_minor	0	0	0
	Reactive chlorine species stress response_minor	0	1	1
	Reactive nitrogen species stress response_minor	0.666667	0.333333	1
	Regulates gene expression at low temperature_minor	0.612903	0.387097	0.5
	Repressor of flagella_minor	0	0	0
	Response to copper, silver or gold ions_minor	0	1	1
	Ribose metabolism_minor	1	0	0
	Stress response_minor	0.222222	0.571429	0.285714
	Stress response, toxin-antitoxin system_minor	0.0961538	0.204082	0.255814
	Transport and degradation of the sugar acids (D-glucuronides, glucuronate, and gluconate)_minor	0	0.5	0.5
	Transport and metabolism of deoxy sugars (rhamnose, fucose)_minor	0.5	0.5	0
	Transport and metabolism of glucosides_minor	0.4	0.6	0.75
	Transport and metabolism of nucleosides and nucleotides_minor	0.333333	0.166667	0.5
	Transport and metabolism of organic ions (3-phenylpropionate, gluconate, cinnamic acid, D-malate, propionate, formate, ascorbate, glycolate, citrate, galactarate, glucarate)_minor	0.2	0.318182	0.285714
	Transport and metabolism of sugar alcohols (sorbitol, mannitol)_minor	0	0	0
	Transport and metabolism of sulfur-containing moleculaes (compounds)_minor	0.333333	0.75	0.75
	Transport and metabolism of the amino sugars_minor	0	0	0
	Two-component, signal transduction system_minor	0.365385	0.503401	0.471429
	Unknown_minor	0.162001	0.202409	0.215159
	Utilization (transport and catabolism) of monosaccharide sugars (D-galactose, D-xylose, arabinose)_minor	0.4	0.4	0.4
	Zinc transport_minor	0	1	1
	Amino acid biosynthesis_major	0.203125	0.155172	0.175439
	Bacterial repsonse regulators_major	0.365385	0.503401	0.471429
	Biofilm_major	0.114035	0.105769	0.11
	Cell division or shape_major	0.0909091	0	0.1
	Cell envelope biogenesis_major	0.111111	0.166667	0.333333
	DNA repair/DNA damage response/Genome integrity_major	0.25	0.193878	0.22093
	Flagellar motility_major	0.0740741	0	0
	Metabolism_major	0.255677	0.286685	0.323262
	Multidrug resistance_major	0.540541	0.421053	0.472222
	Stress response_major	0.279042	0.309677	0.338235
	Transport_major	0.256888	0.280277	0.322813
	Unknown_major	0.162001	0.202409	0.215159
Deinococcus-Thermus	Acid resistance_minor	0	0	0
	Aromatic amino acid biosynthesis_minor	0	0	0
	Biofilm formation_minor	0.0810811	0.0746269	0.0625
	Catabolism of disaccharides (maltose, cellobiose, trehalose)_minor	0.333333	0.666667	0.666667
	Catabolism of organic acids (phenylacetic acid, sialic acid)_minor	0	0	0
	Cell division_minor	0.0909091	0	0
	DNA repair DNA maintainance DNA damage response Genome integrity_minor	0.25	0.193878	0.22093
	Drug resistance_minor	0.378378	0.368421	0.444444
	Energy metabolism_minor	0.333333	0.166667	0.166667
	Envelope biogenesis_minor	0.111111	0	0.166667
	Fatty acid metabolism_minor	0.333333	0.5	0.5
	Flagellar synthesis_minor	0.0714286	0	0
	Glycine betaine biosynthesis_minor	1	0	0
	Iron metabolism_minor	1	1	1
	Lactose metabolism_minor	0.333333	0.333333	0.333333
	Lysine biosynthesis_minor	0	0	0
	Methionine biosynthesis_minor	0	0	0
	Nitrogen Assimilation_minor	0.153846	0.285714	0.384615
	Quorum sensing_minor	0	0	0
	Reactive chlorine species stress response_minor	0	1	1
	Reactive nitrogen species stress response_minor	0.333333	0	0.333333
	Regulates gene expression at low temperature_minor	0.354839	0.193548	0.266667
	Repressor of flagella_minor	0	0	0
	Response to copper, silver or gold ions_minor	0	1	1
	Ribose metabolism_minor	1	0	0
	Stress response_minor	0.222222	0.428571	0.142857
	Stress response, toxin-antitoxin system_minor	0.0384615	0.0612245	0.0465116
	Transport and degradation of the sugar acids (D-glucuronides, glucuronate, and gluconate)_minor	0.666667	1	0.5
	Transport and metabolism of deoxy sugars (rhamnose, fucose)_minor	0.5	0.5	0
	Transport and metabolism of glucosides_minor	0.2	0.2	0.25
	Transport and metabolism of nucleosides and nucleotides_minor	0.333333	0.166667	0.5
	Transport and metabolism of organic ions (3-phenylpropionate, gluconate, cinnamic acid, D-malate, propionate, formate, ascorbate, glycolate, citrate, galactarate, glucarate)_minor	0.1	0.19697	0.15873
	Transport and metabolism of sugar alcohols (sorbitol, mannitol)_minor	0	0	0
	Transport and metabolism of sulfur-containing moleculaes (compounds)_minor	0.333333	0.75	0.75
	Transport and metabolism of the amino sugars_minor	0	0	0
	Two-component, signal transduction system_minor	0.365385	0.503401	0.471429
	Unknown_minor	0.160165	0.197777	0.213692
	Utilization (transport and catabolism) of monosaccharide sugars (D-galactose, D-xylose, arabinose)_minor	0.4	0.4	0.4
	Zinc transport_minor	0	0	0
	Amino acid biosynthesis_major	0.15625	0.172414	0.157895
	Bacterial repsonse regulators_major	0.365385	0.503401	0.471429
	Biofilm_major	0.105263	0.0961538	0.09
	Cell division or shape_major	0.0909091	0	0
	Cell envelope biogenesis_major	0.111111	0	0.166667
	DNA repair/DNA damage response/Genome integrity_major	0.25	0.193878	0.22093
	Flagellar motility_major	0.0740741	0	0
	Metabolism_major	0.259805	0.300278	0.326511
	Multidrug resistance_major	0.378378	0.368421	0.444444
	Stress response_major	0.137725	0.131613	0.140374
	Translation_major
	Transport_major	0.247164	0.262976	0.287647
	Unknown_major	0.160165	0.197777	0.213692
Fibrobacteres/Acidobacteria group	Acid resistance_minor	0.0909091	0	0
	Aromatic amino acid biosynthesis_minor	0	0	0
	Biofilm formation_minor	0.027027	0.0298507	0.046875
	Catabolism of disaccharides (maltose, cellobiose, trehalose)_minor	0.333333	0.666667	0.666667
	Catabolism of organic acids (phenylacetic acid, sialic acid)_minor	0	0	0
	Cell division_minor	0.363636	0.0909091	0.1
	DNA repair DNA maintainance DNA damage response Genome integrity_minor	0.25	0.193878	0.22093
	Drug resistance_minor	0.540541	0.421053	0.472222
	Energy metabolism_minor	0.5	0.166667	0.166667
	Envelope biogenesis_minor	0.111111	0.166667	0.333333
	Fatty acid metabolism_minor	0	0	0
	Flagellar synthesis_minor	0.142857	0.0833333	0.0833333
	Glycine betaine biosynthesis_minor	1	0	0
	Iron metabolism_minor	1	1	1
	Lactose metabolism_minor	0.333333	0.333333	0.333333
	Lysine biosynthesis_minor	0	0	0
	Methionine biosynthesis_minor	0	0	0
	Nitrogen Assimilation_minor	0.153846	0.285714	0.384615
	Quorum sensing_minor	0	0	0
	Reactive chlorine species stress response_minor	0	1	1
	Reactive nitrogen species stress response_minor	0.666667	0.333333	1
	Regulates gene expression at low temperature_minor	0.451613	0.322581	0.4
	Repressor of flagella_minor	0	0	0
	Response to copper, silver or gold ions_minor	0	1	1
	Ribose metabolism_minor	1	0	0
	Stress response_minor	0.222222	0.428571	0.142857
	Stress response, toxin-antitoxin system_minor	0.0769231	0.163265	0.232558
	Transport and degradation of the sugar acids (D-glucuronides, glucuronate, and gluconate)_minor	0.666667	1	0.5
	Transport and metabolism of deoxy sugars (rhamnose, fucose)_minor	0.5	0.5	0
	Transport and metabolism of glucosides_minor	0.4	0.6	0.75
	Transport and metabolism of nucleosides and nucleotides_minor	0.333333	0.166667	0.5
	Transport and metabolism of organic ions (3-phenylpropionate, gluconate, cinnamic acid, D-malate, propionate, formate, ascorbate, glycolate, citrate, galactarate, glucarate)_minor	0.214286	0.333333	0.253968
	Transport and metabolism of sugar alcohols (sorbitol, mannitol)_minor	0	0	0
	Transport and metabolism of sulfur-containing moleculaes (compounds)_minor	0.333333	0.75	0.75
	Transport and metabolism of the amino sugars_minor	0	0	0
	Two-component, signal transduction system_minor	0.365385	0.503401	0.471429
	Unknown_minor	0.156035	0.198703	0.216626
	Utilization (transport and catabolism) of monosaccharide sugars (D-galactose, D-xylose, arabinose)_minor	0.4	0.4	0.4
	Zinc transport_minor	0	1	1
	Amino acid biosynthesis_major	0.234375	0.206897	0.210526
	Bacterial repsonse regulators_major	0.365385	0.503401	0.471429
	Biofilm_major	0.0614035	0.0769231	0.11
	Cell division or shape_major	0.363636	0.0909091	0.1
	Cell envelope biogenesis_major	0.111111	0.166667	0.333333
	DNA repair/DNA damage response/Genome integrity_major	0.25	0.193878	0.22093
	Flagellar motility_major	0.148148	0.0434783	0.0434783
	Metabolism_major	0.292834	0.33426	0.366797
	Multidrug resistance_major	0.540541	0.421053	0.472222
	Stress response_major	0.234731	0.252903	0.275401
	Transport_major	0.294165	0.342561	0.368801
	Unknown_major	0.156035	0.198703	0.216626
Firmicutes	Acid resistance_minor	0.0909091	0.125	0.125
	Aromatic amino acid biosynthesis_minor	0	0	0
	Biofilm formation_minor	0.0810811	0.0746269	0.0625
	Catabolism of disaccharides (maltose, cellobiose, trehalose)_minor	0.333333	0.666667	0.666667
	Catabolism of organic acids (phenylacetic acid, sialic acid)_minor	0	0	0
	Cell division_minor	0.363636	0.0909091	0.1
	DNA repair DNA maintainance DNA damage response Genome integrity_minor	0.25	0.193878	0.22093
	Drug resistance_minor	0.540541	0.421053	0.472222
	Energy metabolism_minor	0.5	0.166667	0.166667
	Envelope biogenesis_minor	0.111111	0.166667	0.333333
	Fatty acid metabolism_minor	0.333333	0.5	0.5
	Flagellar synthesis_minor	0.142857	0.0833333	0.0833333
	Glycine betaine biosynthesis_minor	1	0	0
	Iron metabolism_minor	1	1	1
	Lactose metabolism_minor	0.333333	0.333333	0.333333
	Lysine biosynthesis_minor	0	0	0
	Methionine biosynthesis_minor	0	0	0
	Nitrogen Assimilation_minor	0.153846	0.285714	0.384615
	Quorum sensing_minor	0	0	0
	Reactive chlorine species stress response_minor	0	1	1
	Reactive nitrogen species stress response_minor	0.666667	0.333333	1
	Regulates gene expression at low temperature_minor	0.612903	0.387097	0.5
	Repressor of flagella_minor	0	0	0
	Response to copper, silver or gold ions_minor	0	1	1
	Ribose metabolism_minor	1	0	0
	Stress response_minor	0.222222	0.571429	0.285714
	Stress response, toxin-antitoxin system_minor	0.192308	0.285714	0.348837
	Transport and degradation of the sugar acids (D-glucuronides, glucuronate, and gluconate)_minor	0.666667	1	0.5
	Transport and metabolism of deoxy sugars (rhamnose, fucose)_minor	0.5	0.5	0
	Transport and metabolism of glucosides_minor	0.4	0.6	0.75
	Transport and metabolism of nucleosides and nucleotides_minor	0.333333	0.166667	0.5
	Transport and metabolism of organic ions (3-phenylpropionate, gluconate, cinnamic acid, D-malate, propionate, formate, ascorbate, glycolate, citrate, galactarate, glucarate)_minor	0.242857	0.409091	0.31746
	Transport and metabolism of sugar alcohols (sorbitol, mannitol)_minor	0	0	0
	Transport and metabolism of sulfur-containing moleculaes (compounds)_minor	0.333333	0.75	0.75
	Transport and metabolism of the amino sugars_minor	0	0	0
	Two-component, signal transduction system_minor	0.365385	0.503401	0.471429
	Unknown_minor	0.203304	0.260769	0.276773
	Utilization (transport and catabolism) of monosaccharide sugars (D-galactose, D-xylose, arabinose)_minor	0.4	0.4	0.4
	Zinc transport_minor	0	1	1
	Amino acid biosynthesis_major	0.234375	0.206897	0.210526
	Bacterial repsonse regulators_major	0.365385	0.503401	0.471429
	Biofilm_major	0.122807	0.125	0.14
	Cell division or shape_major	0.363636	0.0909091	0.1
	Cell envelope biogenesis_major	0.111111	0.166667	0.333333
	DNA repair/DNA damage response/Genome integrity_major	0.25	0.193878	0.22093
	Flagellar motility_major	0.148148	0.0434783	0.0434783
	Metabolism_major	0.320554	0.367933	0.404483
	Multidrug resistance_major	0.540541	0.421053	0.472222
	Stress response_major	0.292216	0.314839	0.358289
	Transport_major	0.319287	0.360727	0.400361
	Unknown_major	0.203304	0.260769	0.276773
Fusobacteria	Acid resistance_minor	0	0	0
	Aromatic amino acid biosynthesis_minor	0	0	0
	Biofilm formation_minor	0.0135135	0.0149254	0.046875
	Catabolism of disaccharides (maltose, cellobiose, trehalose)_minor	0.333333	0.333333	0
	Catabolism of organic acids (phenylacetic acid, sialic acid)_minor	0	0	0
	Cell division_minor	0	0	0
	DNA repair DNA maintainance DNA damage response Genome integrity_minor	0.21	0.153061	0.209302
	Drug resistance_minor	0.27027	0.342105	0.388889
	Energy metabolism_minor	0.333333	0.166667	0.166667
	Envelope biogenesis_minor	0	0.166667	0.166667
	Fatty acid metabolism_minor	0	0	0
	Flagellar synthesis_minor	0.0714286	0	0
	Glycine betaine biosynthesis_minor	1	0	0
	Iron metabolism_minor	0	0	0
	Lactose metabolism_minor	0.333333	0.333333	0.333333
	Lysine biosynthesis_minor	0	0	0
	Methionine biosynthesis_minor	0	0	0
	Nitrogen Assimilation_minor	0.153846	0.214286	0.307692
	Quorum sensing_minor	0	0	0
	Reactive chlorine species stress response_minor	0	1	1
	Reactive nitrogen species stress response_minor	0.666667	0.333333	1
	Regulates gene expression at low temperature_minor	0.354839	0.193548	0.266667
	Repressor of flagella_minor	0	0	0
	Response to copper, silver or gold ions_minor	0	0	0
	Ribose metabolism_minor	1	0	0
	Stress response_minor	0.222222	0.571429	0.285714
	Stress response, toxin-antitoxin system_minor	0.0769231	0.122449	0.139535
	Transport and degradation of the sugar acids (D-glucuronides, glucuronate, and gluconate)_minor	0.666667	1	0.5
	Transport and metabolism of deoxy sugars (rhamnose, fucose)_minor	0.5	0.5	0
	Transport and metabolism of glucosides_minor	0.2	0.2	0.25
	Transport and metabolism of nucleosides and nucleotides_minor	0.333333	0.166667	0.5
	Transport and metabolism of organic ions (3-phenylpropionate, gluconate, cinnamic acid, D-malate, propionate, formate, ascorbate, glycolate, citrate, galactarate, glucarate)_minor	0.242857	0.409091	0.31746
	Transport and metabolism of sugar alcohols (sorbitol, mannitol)_minor	0	0	0
	Transport and metabolism of sulfur-containing moleculaes (compounds)_minor	0.333333	0.75	0.75
	Transport and metabolism of the amino sugars_minor	0	0	0
	Two-component, signal transduction system_minor	0.365385	0.503401	0.471429
	Unknown_minor	0.12391	0.154238	0.164303
	Utilization (transport and catabolism) of monosaccharide sugars (D-galactose, D-xylose, arabinose)_minor	0.4	0.4	0.4
	Zinc transport_minor	0	1	1
	Amino acid biosynthesis_major	0.203125	0.137931	0.157895
	Bacterial repsonse regulators_major	0.365385	0.503401	0.471429
	Biofilm_major	0.0526316	0.0480769	0.07
	Cell division or shape_major	0	0	0
	Cell envelope biogenesis_major	0	0.166667	0.166667
	DNA repair/DNA damage response/Genome integrity_major	0.21	0.153061	0.209302
	Flagellar motility_major	0.0740741	0	0
	Metabolism_major	0.254792	0.287612	0.308642
	Multidrug resistance_major	0.27027	0.342105	0.388889
	Stress response_major	0.183234	0.189677	0.220588
	Transport_major	0.290113	0.316609	0.346258
	Unknown_major	0.12391	0.154238	0.164303
Planctomycetes	Acid resistance_minor	0	0.125	0.125
	Aromatic amino acid biosynthesis_minor	0	0	0
	Biofilm formation_minor	0.027027	0.0447761	0.046875
	Catabolism of disaccharides (maltose, cellobiose, trehalose)_minor	0.333333	0.666667	0.666667
	Catabolism of organic acids (phenylacetic acid, sialic acid)_minor	0	0	0
	Cell division_minor	0	0	0
	DNA repair DNA maintainance DNA damage response Genome integrity_minor	0.31	0.22449	0.244186
	Drug resistance_minor	0.540541	0.421053	0.472222
	Energy metabolism_minor	0	0	0
	Envelope biogenesis_minor	0.111111	0	0.166667
	Fatty acid metabolism_minor	0	0	0
	Flagellar synthesis_minor	0.142857	0.0833333	0.0833333
	Glycine betaine biosynthesis_minor	0	0	0
	Iron metabolism_minor	1	1	1
	Lactose metabolism_minor	0.333333	0.333333	0.333333
	Lysine biosynthesis_minor	0	0	0
	Methionine biosynthesis_minor	0	0	0
	Nitrogen Assimilation_minor	0.153846	0.285714	0.384615
	Quorum sensing_minor	0	0	0
	Reactive chlorine species stress response_minor	0	1	1
	Reactive nitrogen species stress response_minor	0.666667	0.333333	1
	Regulates gene expression at low temperature_minor	0.354839	0.193548	0.266667
	Repressor of flagella_minor	0	0	0
	Response to copper, silver or gold ions_minor	0	1	1
	Ribose metabolism_minor	1	0	0
	Stress response_minor	0.222222	0.428571	0.142857
	Stress response, toxin-antitoxin system_minor	0.0576923	0.0612245	0.0697674
	Transport and degradation of the sugar acids (D-glucuronides, glucuronate, and gluconate)_minor	0.666667	1	0.5
	Transport and metabolism of deoxy sugars (rhamnose, fucose)_minor	0.5	0.5	0
	Transport and metabolism of glucosides_minor	0.4	0.6	0.75
	Transport and metabolism of nucleosides and nucleotides_minor	0.333333	0.166667	0.5
	Transport and metabolism of organic ions (3-phenylpropionate, gluconate, cinnamic acid, D-malate, propionate, formate, ascorbate, glycolate, citrate, galactarate, glucarate)_minor	0.214286	0.333333	0.253968
	Transport and metabolism of sugar alcohols (sorbitol, mannitol)_minor	0	0	0
	Transport and metabolism of sulfur-containing moleculaes (compounds)_minor	0.333333	0.75	0.75
	Transport and metabolism of the amino sugars_minor	0	0	0
	Two-component, signal transduction system_minor	0.365385	0.503401	0.471429
	Unknown_minor	0.159247	0.193145	0.210758
	Utilization (transport and catabolism) of monosaccharide sugars (D-galactose, D-xylose, arabinose)_minor	0.4	0.4	0.4
	Zinc transport_minor	0	1	1
	Amino acid biosynthesis_major	0.140625	0.137931	0.157895
	Bacterial repsonse regulators_major	0.365385	0.503401	0.471429
	Biofilm_major	0.0614035	0.0673077	0.07
	Cell division or shape_major	0	0	0
	Cell envelope biogenesis_major	0.111111	0	0.166667
	DNA repair/DNA damage response/Genome integrity_major	0.31	0.22449	0.244186
	Flagellar motility_major	0.148148	0.0434783	0.0434783
	Metabolism_major	0.285462	0.323448	0.3564
	Multidrug resistance_major	0.540541	0.421053	0.472222
	Stress response_major	0.17485	0.187097	0.196524
	Transport_major	0.290924	0.33391	0.366997
	Unknown_major	0.159247	0.193145	0.210758
Proteobacteria	Acid resistance_minor	0.181818	0.125	0.25
	Aromatic amino acid biosynthesis_minor	1	1	0
	Biofilm formation_minor	0.337838	0.223881	0.28125
	Catabolism of disaccharides (maltose, cellobiose, trehalose)_minor	0.333333	0.666667	0.666667
	Catabolism of organic acids (phenylacetic acid, sialic acid)_minor	0	0	0
	Cell division_minor	0.545455	0.363636	0.3
	DNA repair DNA maintainance DNA damage response Genome integrity_minor	0.48	0.377551	0.383721
	Drug resistance_minor	0.540541	0.421053	0.472222
	Energy metabolism_minor	0.5	0.166667	0.166667
	Envelope biogenesis_minor	0.222222	0.333333	0.5
	Fatty acid metabolism_minor	0.333333	0.5	0.5
	Flagellar synthesis_minor	0.214286	0.416667	0.416667
	Glycine betaine biosynthesis_minor	1	0	0
	Iron metabolism_minor	1	1	1
	Lactose metabolism_minor	0.333333	0.333333	0.333333
	Lysine biosynthesis_minor	0	0	0
	Methionine biosynthesis_minor	0	0	0
	Nitrogen Assimilation_minor	0.153846	0.285714	0.384615
	Quorum sensing_minor	0	0	0
	Reactive chlorine species stress response_minor	0	1	1
	Reactive nitrogen species stress response_minor	0.666667	0.333333	1
	Regulates gene expression at low temperature_minor	0.612903	0.387097	0.5
	Repressor of flagella_minor	0	0	0
	Response to copper, silver or gold ions_minor	0	1	1
	Ribose metabolism_minor	1	0	0
	Stress response_minor	0.222222	0.571429	0.285714
	Stress response, toxin-antitoxin system_minor	0.25	0.306122	0.372093
	Transport & metabolism of treonine and serine_minor
	Transport and degradation of the sugar acids (D-glucuronides, glucuronate, and gluconate)_minor	0.666667	1	0.5
	Transport and metabolism of deoxy sugars (rhamnose, fucose)_minor	0.5	0.5	0
	Transport and metabolism of glucosides_minor	0.4	0.6	0.75
	Transport and metabolism of nucleosides and nucleotides_minor	0.333333	0.166667	0.5
	Transport and metabolism of organic ions (3-phenylpropionate, gluconate, cinnamic acid, D-malate, propionate, formate, ascorbate, glycolate, citrate, galactarate, glucarate)_minor	0.357143	0.530303	0.444444
	Transport and metabolism of sugar alcohols (sorbitol, mannitol)_minor	0.5	0	0.5
	Transport and metabolism of sulfur-containing moleculaes (compounds)_minor	0.333333	0.75	0.75
	Transport and metabolism of the amino sugars_minor	0	0	0
	Two-component, signal transduction system_minor	0.365385	0.503401	0.471429
	Unknown_minor	0.278568	0.355257	0.386308
	Utilization (transport and catabolism) of monosaccharide sugars (D-galactose, D-xylose, arabinose)_minor	0.4	0.4	0.4
	Zinc transport_minor	0	1	1
	Amino acid biosynthesis_major	0.328125	0.327586	0.263158
	Bacterial repsonse regulators_major	0.365385	0.503401	0.471429
	Biofilm_major	0.359649	0.298077	0.37
	Cell division or shape_major	0.545455	0.363636	0.3
	Cell envelope biogenesis_major	0.222222	0.333333	0.5
	DNA repair/DNA damage response/Genome integrity_major	0.48	0.377551	0.383721
	Flagellar motility_major	0.222222	0.217391	0.26087
	Metabolism_major	0.359186	0.411492	0.451592
	Multidrug resistance_major	0.540541	0.421053	0.472222
	Stress response_major	0.361677	0.394839	0.438503
	Transport_major	0.3906	0.435986	0.483318
	Unknown_major	0.278568	0.355257	0.386308
Spirochaetes	Acid resistance_minor	0.0909091	0.125	0.125
	Aromatic amino acid biosynthesis_minor	0	0	0
	Biofilm formation_minor	0.027027	0.0447761	0.046875
	Catabolism of disaccharides (maltose, cellobiose, trehalose)_minor	0.333333	0.666667	0.666667
	Catabolism of organic acids (phenylacetic acid, sialic acid)_minor	0	0	0
	Cell division_minor	0	0	0
	DNA repair DNA maintainance DNA damage response Genome integrity_minor	0.25	0.193878	0.22093
	Drug resistance_minor	0.405405	0.394737	0.416667
	Energy metabolism_minor	0	0	0
	Envelope biogenesis_minor	0.111111	0.166667	0.333333
	Fatty acid metabolism_minor	0	0	0
	Flagellar synthesis_minor	0.0714286	0	0
	Glycine betaine biosynthesis_minor	1	0	0
	Iron metabolism_minor	1	1	1
	Lactose metabolism_minor	0.333333	0.333333	0.333333
	Lysine biosynthesis_minor	0	0	0
	Methionine biosynthesis_minor	0	0	0
	Nitrogen Assimilation_minor	0.153846	0.285714	0.384615
	Quorum sensing_minor	0	0	0
	Reactive chlorine species stress response_minor	0	1	1
	Reactive nitrogen species stress response_minor	0.333333	0	0.333333
	Regulates gene expression at low temperature_minor	0.354839	0.193548	0.266667
	Repressor of flagella_minor	0	0	0
	Response to copper, silver or gold ions_minor	0	1	1
	Ribose metabolism_minor	1	0	0
	Stress response_minor	0.222222	0.571429	0.285714
	Stress response, toxin-antitoxin system_minor	0.0192308	0.163265	0.209302
	Transport and degradation of the sugar acids (D-glucuronides, glucuronate, and gluconate)_minor	0.666667	1	0.5
	Transport and metabolism of deoxy sugars (rhamnose, fucose)_minor	0.5	0.5	0
	Transport and metabolism of glucosides_minor	0.2	0.2	0.25
	Transport and metabolism of nucleosides and nucleotides_minor	0.333333	0.166667	0.5
	Transport and metabolism of organic ions (3-phenylpropionate, gluconate, cinnamic acid, D-malate, propionate, formate, ascorbate, glycolate, citrate, galactarate, glucarate)_minor	0.242857	0.409091	0.31746
	Transport and metabolism of sugar alcohols (sorbitol, mannitol)_minor	0	0	0
	Transport and metabolism of sulfur-containing moleculaes (compounds)_minor	0.333333	0.75	0.75
	Transport and metabolism of the amino sugars_minor	0	0	0
	Two-component, signal transduction system_minor	0.365385	0.503401	0.471429
	Unknown_minor	0.163837	0.202872	0.218582
	Utilization (transport and catabolism) of monosaccharide sugars (D-galactose, D-xylose, arabinose)_minor	0.4	0.4	0.4
	Zinc transport_minor	0	1	1
	Amino acid biosynthesis_major	0.234375	0.206897	0.210526
	Bacterial repsonse regulators_major	0.365385	0.503401	0.471429
	Biofilm_major	0.0614035	0.0673077	0.07
	Cell division or shape_major	0	0	0
	Cell envelope biogenesis_major	0.111111	0.166667	0.333333
	DNA repair/DNA damage response/Genome integrity_major	0.25	0.193878	0.22093
	Flagellar motility_major	0.0740741	0	0
	Metabolism_major	0.289	0.324065	0.354776
	Multidrug resistance_major	0.405405	0.394737	0.416667
	Stress response_major	0.210778	0.243871	0.263369
	Transport_major	0.290113	0.316609	0.346258
	Unknown_major	0.163837	0.202872	0.218582
Synergistetes	Acid resistance_minor	0	0	0
	Aromatic amino acid biosynthesis_minor	0	0	0
	Biofilm formation_minor	0.0135135	0.0149254	0.046875
	Catabolism of disaccharides (maltose, cellobiose, trehalose)_minor	0.333333	0.666667	0.666667
	Catabolism of organic acids (phenylacetic acid, sialic acid)_minor	0	0	0
	Cell division_minor	0.363636	0.0909091	0.1
	DNA repair DNA maintainance DNA damage response Genome integrity_minor	0.17	0.173469	0.139535
	Drug resistance_minor	0.189189	0.263158	0.277778
	Energy metabolism_minor	0.5	0.166667	0.166667
	Envelope biogenesis_minor	0.111111	0	0.166667
	Fatty acid metabolism_minor	0	0	0
	Flagellar synthesis_minor	0.0714286	0	0
	Glycine betaine biosynthesis_minor	0	0	0
	Iron metabolism_minor	0	0	0
	Lactose metabolism_minor	0.333333	0.333333	0.333333
	Lysine biosynthesis_minor	0	0	0
	Methionine biosynthesis_minor	0	0	0
	Nitrogen Assimilation_minor	0.153846	0.285714	0.384615
	Quorum sensing_minor	0	0	0
	Reactive chlorine species stress response_minor	0	1	1
	Reactive nitrogen species stress response_minor	0.666667	0.333333	1
	Regulates gene expression at low temperature_minor	0.612903	0.387097	0.5
	Repressor of flagella_minor	0	0	0
	Response to copper, silver or gold ions_minor	0	0	0
	Ribose metabolism_minor	1	0	0
	Stress response_minor	0.222222	0.428571	0.142857
	Stress response, toxin-antitoxin system_minor	0	0.0204082	0.0232558
	Transport and degradation of the sugar acids (D-glucuronides, glucuronate, and gluconate)_minor	0.666667	1	0.5
	Transport and metabolism of deoxy sugars (rhamnose, fucose)_minor	0.5	0.5	0
	Transport and metabolism of glucosides_minor	0.2	0.2	0.25
	Transport and metabolism of nucleosides and nucleotides_minor	0.333333	0.166667	0.5
	Transport and metabolism of organic ions (3-phenylpropionate, gluconate, cinnamic acid, D-malate, propionate, formate, ascorbate, glycolate, citrate, galactarate, glucarate)_minor	0.242857	0.409091	0.31746
	Transport and metabolism of sugar alcohols (sorbitol, mannitol)_minor	0	0	0
	Transport and metabolism of sulfur-containing moleculaes (compounds)_minor	0.333333	0.75	0.75
	Transport and metabolism of the amino sugars_minor	0	0	0
	Two-component, signal transduction system_minor	0.365385	0.503401	0.471429
	Unknown_minor	0.146397	0.179713	0.191198
	Utilization (transport and catabolism) of monosaccharide sugars (D-galactose, D-xylose, arabinose)_minor	0.4	0.4	0.4
	Zinc transport_minor	0	1	1
	Amino acid biosynthesis_major	0.140625	0.137931	0.157895
	Bacterial repsonse regulators_major	0.365385	0.503401	0.471429
	Biofilm_major	0.0438596	0.0576923	0.08
	Cell division or shape_major	0.363636	0.0909091	0.1
	Cell envelope biogenesis_major	0.111111	0	0.166667
	DNA repair/DNA damage response/Genome integrity_major	0.17	0.173469	0.139535
	Flagellar motility_major	0.0740741	0	0
	Metabolism_major	0.282513	0.320667	0.348278
	Multidrug resistance_major	0.189189	0.263158	0.277778
	Stress response_major	0.143713	0.15871	0.169786
	Transport_major	0.264182	0.307958	0.328224
	Unknown_major	0.146397	0.179713	0.191198
Tenericutes	Acid resistance_minor	0	0	0
	Aromatic amino acid biosynthesis_minor	0	0	0
	Biofilm formation_minor	0	0.0149254	0.03125
	Catabolism of disaccharides (maltose, cellobiose, trehalose)_minor	0.333333	0.666667	0.666667
	Catabolism of organic acids (phenylacetic acid, sialic acid)_minor	0	0	0
	Cell division_minor	0	0	0
	DNA repair DNA maintainance DNA damage response Genome integrity_minor	0.13	0.132653	0.127907
	Drug resistance_minor	0.243243	0.236842	0.305556
	Energy metabolism_minor	0	0	0
	Envelope biogenesis_minor	0	0	0
	Fatty acid metabolism_minor	0	0	0
	Flagellar synthesis_minor	0.0714286	0	0
	Glycine betaine biosynthesis_minor	0	0	0
	Iron metabolism_minor	0	0	0
	Lactose metabolism_minor	0.333333	0.333333	0.333333
	Lysine biosynthesis_minor	0	0	0
	Methionine biosynthesis_minor	0	0	0
	Nitrogen Assimilation_minor	0.0769231	0.214286	0.307692
	Quorum sensing_minor	0	0	0
	Reactive chlorine species stress response_minor	0	1	1
	Reactive nitrogen species stress response_minor	0	0	0
	Regulates gene expression at low temperature_minor	0.612903	0.387097	0.5
	Repressor of flagella_minor	0	0	0
	Response to copper, silver or gold ions_minor	0	0	0
	Ribose metabolism_minor	0	0	0
	Stress response_minor	0	0	0
	Stress response, toxin-antitoxin system_minor	0	0.0204082	0.0232558
	Transport and degradation of the sugar acids (D-glucuronides, glucuronate, and gluconate)_minor	0	0	0
	Transport and metabolism of deoxy sugars (rhamnose, fucose)_minor	0.5	0.5	0
	Transport and metabolism of glucosides_minor	0	0.2	0.25
	Transport and metabolism of nucleosides and nucleotides_minor	0.333333	0.166667	0.5
	Transport and metabolism of organic ions (3-phenylpropionate, gluconate, cinnamic acid, D-malate, propionate, formate, ascorbate, glycolate, citrate, galactarate, glucarate)_minor	0.128571	0.242424	0.206349
	Transport and metabolism of sugar alcohols (sorbitol, mannitol)_minor	0	0	0
	Transport and metabolism of sulfur-containing moleculaes (compounds)_minor	0.166667	0	0
	Transport and metabolism of the amino sugars_minor	0	0	0
	Two-component, signal transduction system_minor	0.333333	0.462585	0.428571
	Unknown_minor	0.0761817	0.106068	0.10709
	Utilization (transport and catabolism) of monosaccharide sugars (D-galactose, D-xylose, arabinose)_minor	0.4	0.4	0.4
	Zinc transport_minor	0	0	0
	Amino acid biosynthesis_major	0.109375	0.0862069	0.105263
	Bacterial repsonse regulators_major	0.333333	0.462585	0.428571
	Biofilm_major	0.0350877	0.0384615	0.05
	Cell division or shape_major	0	0	0
	Cell envelope biogenesis_major	0	0	0
	DNA repair/DNA damage response/Genome integrity_major	0.13	0.132653	0.127907
	Flagellar motility_major	0.0740741	0	0
	Metabolism_major	0.176349	0.194316	0.220273
	Multidrug resistance_major	0.243243	0.236842	0.305556
	Stress response_major	0.0850299	0.0967742	0.105615
	Translation_major
	Transport_major	0.160454	0.175606	0.199279
	Unknown_major	0.0761817	0.106068	0.10709
Thermodesulfobacteria	Acid resistance_minor	0	0	0
	Aromatic amino acid biosynthesis_minor	0	0	0
	Biofilm formation_minor	0	0	0
	Catabolism of disaccharides (maltose, cellobiose, trehalose)_minor	0	0	0
	Catabolism of organic acids (phenylacetic acid, sialic acid)_minor	0	0	0
	Cell division_minor	0	0	0
	DNA repair DNA maintainance DNA damage response Genome integrity_minor	0.11	0.112245	0.162791
	Drug resistance_minor	0	0	0
	Energy metabolism_minor	0	0	0
	Envelope biogenesis_minor	0	0	0
	Fatty acid metabolism_minor	0	0	0
	Flagellar synthesis_minor	0.0714286	0	0
	Glycine betaine biosynthesis_minor	0	0	0
	Iron metabolism_minor	0	0	0
	Lactose metabolism_minor	0	0	0
	Lysine biosynthesis_minor	0	0	0
	Methionine biosynthesis_minor	0	0	0
	Nitrogen Assimilation_minor	0.153846	0.214286	0.307692
	Quorum sensing_minor	0	0	0
	Reactive chlorine species stress response_minor	0	0	0
	Reactive nitrogen species stress response_minor	0.333333	0	0.333333
	Regulates gene expression at low temperature_minor	0.354839	0.193548	0.266667
	Repressor of flagella_minor	0	0	0
	Response to copper, silver or gold ions_minor	0	0	0
	Ribose metabolism_minor	0	0	0
	Stress response_minor	0	0	0
	Stress response, toxin-antitoxin system_minor	0	0.0204082	0.0232558
	Transport and degradation of the sugar acids (D-glucuronides, glucuronate, and gluconate)_minor	0	0	0
	Transport and metabolism of deoxy sugars (rhamnose, fucose)_minor	0	0	0
	Transport and metabolism of glucosides_minor	0	0	0
	Transport and metabolism of nucleosides and nucleotides_minor	0	0	0
	Transport and metabolism of organic ions (3-phenylpropionate, gluconate, cinnamic acid, D-malate, propionate, formate, ascorbate, glycolate, citrate, galactarate, glucarate)_minor	0.0857143	0.0909091	0.0634921
	Transport and metabolism of sugar alcohols (sorbitol, mannitol)_minor	0	0	0
	Transport and metabolism of sulfur-containing moleculaes (compounds)_minor	0.333333	0.75	0.75
	Transport and metabolism of the amino sugars_minor	0	0	0
	Two-component, signal transduction system_minor	0.365385	0.503401	0.471429
	Unknown_minor	0.0385498	0.0435387	0.0503667
	Utilization (transport and catabolism) of monosaccharide sugars (D-galactose, D-xylose, arabinose)_minor	0	0	0
	Zinc transport_minor	0	0	0
	Amino acid biosynthesis_major	0.109375	0.0862069	0.105263
	Bacterial repsonse regulators_major	0.365385	0.503401	0.471429
	Biofilm_major	0.0175439	0.0288462	0.03
	Cell division or shape_major	0	0	0
	Cell envelope biogenesis_major	0	0	0
	DNA repair/DNA damage response/Genome integrity_major	0.11	0.112245	0.162791
	Flagellar motility_major	0.037037	0	0
	Metabolism_major	0.0489531	0.059932	0.0669266
	Multidrug resistance_major	0	0	0
	Stress response_major	0.0562874	0.0567742	0.0628342
	Translation_major
	Transport_major	0.028363	0.0371972	0.0459874
	Unknown_major	0.0385498	0.0435387	0.0503667
	Acid resistance_minor	0	0	0
	Aromatic amino acid biosynthesis_minor	0	0	0
	Biofilm formation_minor	0.0135135	0	0
	Catabolism of disaccharides (maltose, cellobiose, trehalose)_minor	0.333333	0.333333	0
	Catabolism of organic acids (phenylacetic acid, sialic acid)_minor	0	0	0
	Cell division_minor	0	0	0
	DNA repair DNA maintainance DNA damage response Genome integrity_minor	0.07	0.0918367	0.104651
	Drug resistance_minor	0.027027	0.0526316	0.0555556
	Energy metabolism_minor	0	0	0
	Envelope biogenesis_minor	0	0	0
	Fatty acid metabolism_minor	0	0	0
	Flagellar synthesis_minor	0	0	0
	Glycine betaine biosynthesis_minor	0	0	0
	Iron metabolism_minor	1	1	1
	Lactose metabolism_minor	0.333333	0.333333	0.333333
	Lysine biosynthesis_minor	0	0	0
	Methionine biosynthesis_minor	0	0	0
	Nitrogen Assimilation_minor	0.153846	0.142857	0.153846
	Quorum sensing_minor	0	0	0
	Reactive chlorine species stress response_minor	0	0	0
	Reactive nitrogen species stress response_minor	0.333333	0	0.333333
	Regulates gene expression at low temperature_minor	0.612903	0.387097	0.5
	Repressor of flagella_minor	0	0	0
	Response to copper, silver or gold ions_minor	0	0	0
	Ribose metabolism_minor	1	0	0
	Stress response_minor	0.222222	0.428571	0.142857
	Stress response, toxin-antitoxin system_minor	0	0	0
	Transport and degradation of the sugar acids (D-glucuronides, glucuronate, and gluconate)_minor	0.666667	1	0.5
	Transport and metabolism of deoxy sugars (rhamnose, fucose)_minor	0	0	0
	Transport and metabolism of glucosides_minor	0	0.2	0.25
	Transport and metabolism of nucleosides and nucleotides_minor	0.333333	0.166667	0.5
	Transport and metabolism of organic ions (3-phenylpropionate, gluconate, cinnamic acid, D-malate, propionate, formate, ascorbate, glycolate, citrate, galactarate, glucarate)_minor	0.185714	0.348485	0.285714
	Transport and metabolism of sugar alcohols (sorbitol, mannitol)_minor	0	0	0
	Transport and metabolism of sulfur-containing moleculaes (compounds)_minor	0.333333	0.75	0.75
	Transport and metabolism of the amino sugars_minor	0	0	0
	Two-component, signal transduction system_minor	0.365385	0.503401	0.471429
	Unknown_minor	0.0610372	0.0773506	0.0865526
	Utilization (transport and catabolism) of monosaccharide sugars (D-galactose, D-xylose, arabinose)_minor	0	0	0.2
	Zinc transport_minor	0	0	0
	Amino acid biosynthesis_major	0.109375	0.0689655	0.105263
	Bacterial repsonse regulators_major	0.365385	0.503401	0.471429
	Biofilm_major	0.00877193	0	0.01
	Cell division or shape_major	0	0	0
	Cell envelope biogenesis_major	0	0	0
	DNA repair/DNA damage response/Genome integrity_major	0.07	0.0918367	0.104651
	Flagellar motility_major	0	0	0
	Metabolism_major	0.181068	0.215323	0.236842
	Multidrug resistance_major	0.027027	0.0526316	0.0555556
	Stress response_major	0.0826347	0.0825806	0.0815508
	Transport_major	0.197731	0.228374	0.251578
	Unknown_major	0.0610372	0.0773506	0.0865526
