# Supplementary material for: Auxotrophic and prototrophic conditional genetic networks reveal the rewiring of transcription factors in Escherichia coli
Source: Nat Commun. 2022 Jul 14;13:4085. doi: 10.1038/s41467-022-31819-x (PMC9283627; doi:10.1038/s41467-022-31819-x)
Supplement: Supplementary file 19 — Supplementary Data 15 [file 41467_2022_31819_MOESM19_ESM.xlsx]

## Sheet: README
Supplementary Data 15. Co-conserved interprocess gene pairs connected by GIs in static and differential (DF) networks.
Column Header	Remarks
Genetic network	Static (RM, MM) and differential (DF) genetic networks
Bioprocess 1, 2	Conseved TF gene in the interacting gene pair involved in co-conserved bioprocesses
Proportion of conserved interactions	Proportion of conserved interactions in static (RM, MM) and differential (DF) genetic networks
k	Number of observed GIs in E. coli that are conserved
Mean	Average number of GIs conserved across species after 1000 permutation test
Z-Score	Z-score computed from the mean and standard deviation
P-value	P-value computed from Z-score

## Sheet: Supp. Data 15
Supplementary Data 15. Co-conserved interprocess gene pairs connected by GIs in static and differential (DF) networks.
Genetic network	Bioprocess 1	Bioprocess 2	Proportion of conserved interactions	k	Mean	Z-Score	P-value
RM	Metabolism_major	Metabolism_major	0.359186	1218	505.718	22.914	1.68319e-116
RM	Transport_major	Transport_major	0.3906	482	186.412	19.5316	2.95869e-85
RM	Stress response_major	Stress response_major	0.361677	302	126.564	15.0123	3.05066e-51
RM	Unknown_major	Unknown_major	0.278568	607	326.934	12.5378	2.31786e-36
RM	DNA repair/DNA damage response/Genome integrity_major	DNA repair/DNA damage response/Genome integrity_major	0.48	48	15.118	9.22808	1.37758e-20
RM	Bacterial repsonse regulators_major	Bacterial repsonse regulators_major	0.365385	57	23.315	7.24595	2.14712e-13
RM	Multidrug resistance_major	Multidrug resistance_major	0.540541	20	5.598	6.29176	1.56942e-10
RM	Metabolism_major	Unknown_major	0.332246	1833	1133.16	6.19757	2.86703e-10
RM	Biofilm_major	Biofilm_major	0.359649	41	17.305	6.01631	8.92204e-10
RM	Metabolism_major	Stress response_major	0.36157	1225	845.528	4.12995	1.81423e-05
RM	Amino acid biosynthesis_major	Amino acid biosynthesis_major	0.328125	21	9.79	3.78391	7.71925e-05
RM	Cell division or shape_major	Cell division or shape_major	0.545455	6	1.703	3.70909	0.000104002
RM	Transport_major	Unknown_major	0.33024	1103	810.051	3.41167	0.000322829
RM	Stress response_major	Transport_major	0.364477	749	537.901	3.33031	0.000433749
RM	Biofilm_major	DNA repair/DNA damage response/Genome integrity_major	0.478261	110	73.636	2.28256	0.011228
RM	Biofilm_major	Unknown_major	0.316667	342	466.524	-2.04418	0.0204679
RM	Metabolism_major	Transport_major	0.336957	93	152.615	-2.16659	0.0151331
RM	Biofilm_major	Translation_major	0.466667	7	24.453	-2.32872	0.00993684
RM	Multidrug resistance_major	Stress response_major	0.369318	130	203.27	-2.4186	0.00779027
RM	Metabolism_major	Multidrug resistance_major	0.422827	326	511.622	-2.81799	0.00241627
RM	Amino acid biosynthesis_major	Metabolism_major	0.351891	335	521.578	-2.83377	0.00230015
RM	Flagellar motility_major	Stress response_major	0.281346	92	181.093	-3.02395	0.00124747
RM	Bacterial repsonse regulators_major	Translation_major	0.277778	5	32.891	-3.12439	0.000890867
RM	Cell division or shape_major	Transport_major	0.387324	110	216.602	-3.19745	0.000693235
RM	Cell division or shape_major	Stress response_major	0.343478	79	171.353	-3.20717	0.000670248
RM	Amino acid biosynthesis_major	Unknown_major	0.31979	244	425.504	-3.2119	0.000659294
RM	Flagellar motility_major	Transport_major	0.286802	113	232.152	-3.31192	0.000463297
RM	Multidrug resistance_major	Unknown_major	0.380399	229	412.028	-3.39966	0.000337348
RM	Cell envelope biogenesis_major	Transport_major	0.394958	94	210.814	-3.44711	0.000283306
RM	Cell envelope biogenesis_major	Stress response_major	0.361257	69	161.278	-3.53544	0.000203547
RM	Flagellar motility_major	Metabolism_major	0.32263	211	478.379	-4.29118	8.88627e-06
RM	Cell division or shape_major	Metabolism_major	0.384615	180	466.099	-4.6264	1.86039e-06
RM	Cell division or shape_major	Unknown_major	0.340483	127	367.99	-4.66241	1.56266e-06
RM	Flagellar motility_major	Unknown_major	0.258364	139	385.989	-4.97635	3.23967e-07
RM	Stress response_major	Translation_major	0.439024	18	145.588	-5.04675	2.24691e-07
RM	Cell envelope biogenesis_major	Metabolism_major	0.374005	141	456.635	-5.3923	3.47803e-08
RM	Cell envelope biogenesis_major	Unknown_major	0.315113	98	360.235	-5.45976	2.38383e-08
RM	Translation_major	Transport_major	0.408163	20	190.609	-5.54688	1.45404e-08
RM	Metabolism_major	Translation_major	0.432099	35	433.999	-6.73226	8.35222e-12
RM	Translation_major	Unknown_major	0.298507	20	335.98	-6.82689	4.33866e-12
MM	Metabolism_major	Metabolism_major	0.411492	1332	529.207	26.1352	7.26002e-151
MM	Transport_major	Transport_major	0.435986	504	190.254	20.4958	1.174e-93
MM	Unknown_major	Unknown_major	0.355257	767	354.269	18.1997	2.59265e-74
MM	Stress response_major	Stress response_major	0.394839	306	128.044	15.1283	5.26675e-52
MM	Bacterial repsonse regulators_major	Bacterial repsonse regulators_major	0.503401	74	24.628	10.4834	5.14896e-26
MM	Metabolism_major	Unknown_major	0.383615	2065	1236.96	6.91407	2.3547e-12
MM	DNA repair/DNA damage response/Genome integrity_major	DNA repair/DNA damage response/Genome integrity_major	0.377551	37	16.302	5.50882	1.80624e-08
MM	Transport_major	Unknown_major	0.402394	1311	880.209	4.79538	8.11841e-07
MM	Multidrug resistance_major	Multidrug resistance_major	0.421053	16	6.387	4.26411	1.00351e-05
MM	Metabolism_major	Stress response_major	0.409275	1315	932.536	3.99644	3.21508e-05
MM	Biofilm_major	Biofilm_major	0.298077	31	17.217	3.6044	0.00015644
MM	Stress response_major	Transport_major	0.427689	831	593.316	3.4701	0.000260133
MM	Amino acid biosynthesis_major	Amino acid biosynthesis_major	0.327586	19	9.77	3.23367	0.000611044
MM	Stress response_major	Unknown_major	0.3868	1008	824.088	2.15108	0.0157348
MM	Biofilm_major	Unknown_major	0.371457	380	512.697	-2.11023	0.0174192
MM	Multidrug resistance_major	Translation_major	0.285714	2	12.408	-2.12446	0.016816
MM	DNA repair/DNA damage response/Genome integrity_major	Unknown_major	0.376278	368	497.795	-2.16243	0.0152925
MM	Biofilm_major	Translation_major	0.6	9	26.766	-2.18772	0.014345
MM	DNA repair/DNA damage response/Genome integrity_major	Translation_major	0.538462	7	24.429	-2.29161	0.0109641
MM	Multidrug resistance_major	Stress response_major	0.414493	143	222.296	-2.32357	0.0100742
MM	Multidrug resistance_major	Transport_major	0.418552	185	276.091	-2.34228	0.0095832
MM	Bacterial repsonse regulators_major	Translation_major	0.647059	11	36.392	-2.7108	0.00335603
MM	Amino acid biosynthesis_major	Metabolism_major	0.386924	361	571.378	-3.00613	0.00132298
MM	Flagellar motility_major	Stress response_major	0.356667	107	201.127	-3.02986	0.00122335
MM	Flagellar motility_major	Transport_major	0.38814	144	254.272	-3.04435	0.00116593
MM	Amino acid biosynthesis_major	Unknown_major	0.366623	279	458.152	-3.08045	0.00103344
MM	Cell division or shape_major	Transport_major	0.468165	125	238.983	-3.15377	0.000805879
MM	Cell division or shape_major	Stress response_major	0.406542	87	185.039	-3.3223	0.000446396
MM	Metabolism_major	Multidrug resistance_major	0.415197	306	559.244	-3.49556	0.000236535
MM	Cell envelope biogenesis_major	Transport_major	0.490476	103	232.94	-3.68173	0.000115826
MM	Cell envelope biogenesis_major	Stress response_major	0.424051	67	178.565	-3.86792	5.48831e-05
MM	Multidrug resistance_major	Unknown_major	0.373534	223	450.354	-3.9712	3.57562e-05
MM	Cell division or shape_major	Unknown_major	0.483607	177	402.672	-4.40833	5.2085e-06
MM	Cell division or shape_major	Metabolism_major	0.437923	194	512.542	-4.67551	1.46614e-06
MM	Flagellar motility_major	Metabolism_major	0.35935	221	530.44	-4.68856	1.37564e-06
MM	Flagellar motility_major	Unknown_major	0.339921	172	419.308	-4.79142	8.28009e-07
MM	Stress response_major	Translation_major	0.648649	24	158.23	-5.22917	8.51374e-08
MM	Translation_major	Transport_major	0.553191	26	207.279	-5.39475	3.43088e-08
MM	Cell envelope biogenesis_major	Unknown_major	0.391003	113	393.227	-5.40901	3.16863e-08
MM	Cell envelope biogenesis_major	Metabolism_major	0.440476	148	503.548	-5.52522	1.64533e-08
MM	Translation_major	Unknown_major	0.491803	30	364.774	-6.8742	3.11694e-12
MM	Metabolism_major	Translation_major	0.486842	37	473.32	-6.95123	1.81057e-12
DF	Metabolism_major	Metabolism_major	0.410656	1264	504.644	24.7154	3.65627e-135
DF	Transport_major	Transport_major	0.432822	480	183.682	20.2052	4.40156e-91
DF	Unknown_major	Unknown_major	0.357457	731	336.261	17.5326	4.03675e-69
DF	Stress response_major	Stress response_major	0.393048	294	123.743	14.4602	1.08106e-47
DF	Bacterial repsonse regulators_major	Bacterial repsonse regulators_major	0.492857	69	23.304	10.2789	4.38476e-25
DF	Metabolism_major	Unknown_major	0.383864	1965	1175.62	7.09967	6.25266e-13
DF	DNA repair/DNA damage response/Genome integrity_major	DNA repair/DNA damage response/Genome integrity_major	0.383721	33	14.316	5.39222	3.47954e-08
DF	Transport_major	Unknown_major	0.402447	1250	837.855	4.6415	1.72941e-06
DF	Multidrug resistance_major	Multidrug resistance_major	0.416667	15	5.92	4.00239	3.13529e-05
DF	Metabolism_major	Stress response_major	0.409895	1251	883.119	3.99804	3.19342e-05
DF	Stress response_major	Transport_major	0.426479	786	557.81	3.52268	0.000213606
DF	Biofilm_major	Biofilm_major	0.3	30	16.566	3.42185	0.000310983
DF	Amino acid biosynthesis_major	Amino acid biosynthesis_major	0.315789	18	9.414	2.96051	0.00153565
DF	Stress response_major	Unknown_major	0.385391	955	776.39	2.13414	0.0164155
DF	Cell division or shape_major	Cell division or shape_major	0.4	4	1.619	2.02742	0.0213099
DF	Multidrug resistance_major	Translation_major	0.285714	2	11.935	-2.17549	0.0147969
DF	DNA repair/DNA damage response/Genome integrity_major	Unknown_major	0.383772	350	478.471	-2.1847	0.0144556
DF	Multidrug resistance_major	Transport_major	0.429952	178	265.801	-2.26319	0.0118118
DF	Multidrug resistance_major	Stress response_major	0.433121	136	209.07	-2.26899	0.0116343
DF	DNA repair/DNA damage response/Genome integrity_major	Translation_major	0.538462	7	23.186	-2.30513	0.0105797
DF	Biofilm_major	Translation_major	0.571429	8	25.683	-2.30995	0.0104454
DF	Bacterial repsonse regulators_major	Translation_major	0.647059	11	33.938	-2.54774	0.00542123
DF	Flagellar motility_major	Transport_major	0.383754	137	241.323	-2.80335	0.00252876
DF	Amino acid biosynthesis_major	Unknown_major	0.374131	269	436.195	-2.92789	0.00170637
DF	Flagellar motility_major	Stress response_major	0.352941	102	189.337	-2.95018	0.00158792
DF	Amino acid biosynthesis_major	Metabolism_major	0.38945	347	546.257	-2.99481	0.00137309
DF	Cell division or shape_major	Transport_major	0.46988	117	227.25	-3.05202	0.00113654
DF	Cell division or shape_major	Stress response_major	0.40201	80	174.609	-3.39545	0.000342574
DF	Cell envelope biogenesis_major	Transport_major	0.485	97	218.03	-3.53001	0.000207769
DF	Metabolism_major	Multidrug resistance_major	0.417758	287	529.092	-3.64024	0.000136194
DF	Cell envelope biogenesis_major	Stress response_major	0.441379	64	171.118	-3.99202	3.27566e-05
DF	Multidrug resistance_major	Unknown_major	0.376812	208	428.081	-4.13041	1.81058e-05
DF	Cell division or shape_major	Unknown_major	0.478006	163	379.722	-4.53133	2.93062e-06
DF	Flagellar motility_major	Unknown_major	0.337374	167	397.56	-4.53144	2.92909e-06
DF	Cell division or shape_major	Metabolism_major	0.440964	183	487.617	-4.75417	9.96299e-07
DF	Flagellar motility_major	Metabolism_major	0.357983	213	506.049	-4.8858	5.15054e-07
DF	Stress response_major	Translation_major	0.657143	23	150.349	-5.06617	2.02948e-07
DF	Cell envelope biogenesis_major	Unknown_major	0.399267	109	371.917	-5.29534	5.93988e-08
DF	Translation_major	Transport_major	0.555556	25	200.305	-5.61086	1.00663e-08
DF	Cell envelope biogenesis_major	Metabolism_major	0.441558	136	474.426	-5.68629	6.4914e-09
DF	Metabolism_major	Translation_major	0.486486	36	446.911	-6.89402	2.71187e-12
DF	Translation_major	Unknown_major	0.474576	28	346.371	-7.1242	5.23431e-13
