# Supplementary material for: Auxotrophic and prototrophic conditional genetic networks reveal the rewiring of transcription factors in Escherichia coli
Source: Nat Commun. 2022 Jul 14;13:4085. doi: 10.1038/s41467-022-31819-x (PMC9283627; doi:10.1038/s41467-022-31819-x)
Supplement: Supplementary file 20 — Supplementary Data 16 [file 41467_2022_31819_MOESM20_ESM.xlsx]

## Sheet: README
Supplementary Data 16. Protein-BLAST searches to determine putative TF paralogs.
Column Header	Remarks
BactNOG	TF paralogous gene assignment to bacterial non-supervised orthology groups (BactNOGs) predicted by EggNOG database
Query	TF paralog used as query in Protein-Blast search
Subject	TF paralog detected as hit in Protein-Blast search
% Identity	Percentage identity of amino acid residues of query-subject hit alignment
Alignment length	Length of the alignment in the "High Scoring query-subject Pair" (HSP)
E-value	E-value of blast query-subject hit
Bit score	Bitscore of blast query-subject hit

## Sheet: Supp. Data 16
Supplementary Data 16. Protein-BLAST searches to determine putative TF paralogs.
BactNOG	Query	Subject	% Identity	Alignment length	E-value	Bit score
COG3604	hyfR	fhlA	50.785	573	2.21e-177	520
COG2204	zraR	atoC	48.322	447	5.88e-139	404
COG2204	glnG	atoC	42.949	468	2.08e-128	379
COG1609	galS	galR	55.891	331	2.13e-122	354
COG2204	zraR	glrR	44.395	446	4.9e-121	358
COG2204	zraR	glnG	41.991	462	3.79e-115	343
COG1609	rbsR	purR	47.273	330	2.47e-110	323
COG2204	glrR	atoC	40.22	455	1.92e-105	318
COG2207	envY	adiY	56.746	252	3.97e-105	303
COG1609	idnR	gntR	46.084	332	5.19e-103	304
COG1940	nagC	mlc	40.5	400	6.42e-103	309
COG2204	glrR	glnG	38.147	464	3.48e-98	300
COG1167	yjiR	ydcR	34.979	466	1.28e-97	300
COG0583	ttdR	dmlR	49.141	291	5.82e-94	279
COG0789	mlrA	bluR	48.536	239	2.09e-81	242
COG0745	hprR	cusR	51.598	219	5.26e-80	237
COG3604	norR	fhlA	40.771	363	2.54e-79	259
COG3604	norR	hyfR	47.17	318	4.2e-77	253
COG1414	iclR	allR	42.424	264	1.1e-72	222
COG1609	purR	cytR	37.217	309	8.61e-69	217
COG2186	uxuR	exuR	46.275	255	1.62e-67	207
COG0745	qseB	basR	46.296	216	9.78e-63	193
COG1609	rbsR	cytR	35.599	309	2.46e-62	200
COG0745	torR	arcA	42.489	233	2.7e-61	190
COG1609	galR	ascG	33.828	337	3.1e-58	189
COG1609	galS	ascG	35.629	334	5.47e-58	189
COG1349	srlR	agaR	35.433	254	1.85e-56	180
COG1609	galR	cytR	33.224	304	1.49e-53	177
COG1609	galS	cytR	35.179	307	6.47e-53	176
COG0745	creB	baeR	42.222	225	9.02e-53	168
COG2207	gadW	appY	35.685	241	8.03e-52	167
COG4977	rhaS	rhaR	35.714	266	8.93e-52	169
COG1609	purR	galS	33.634	333	9.2e-52	173
COG0745	phoB	baeR	40.179	224	3.7e-50	162
COG1609	purR	galR	32.635	334	1.08e-49	167
COG1609	ycjW	purR	31.173	324	4.76e-49	165
COG0745	qseB	cusR	39.91	223	8.13e-49	157
COG1737	yfhH	murR	35.662	272	5.66e-48	159
COG0745	cpxR	baeR	38.222	225	1.86e-46	152
COG2197	narP	narL	44.393	214	1.93e-46	151
COG1609	rbsR	galR	33.447	293	9.98e-46	157
COG0745	ompR	baeR	37.447	235	1.41e-45	150
COG0745	phoB	ompR	37.555	229	9.27e-45	148
COG2207	ypdC	yijO	35.424	271	1.15e-44	151
COG0745	ompR	arcA	36.052	233	1.26e-44	148
COG2186	pdhR	lldR	35.95	242	3.44e-44	148
COG1609	ycjW	rbsR	30.408	319	3.48e-44	152
COG0745	phoB	kdpE	36.771	223	6.53e-44	145
COG0745	ompR	cpxR	40.426	235	1.04e-43	145
COG1609	rbsR	lacI	33.548	310	1.36e-43	151
COG0745	rstA	ompR	34.335	233	6.83e-42	141
COG1609	purR	ascG	30.233	301	1.66e-41	145
COG0745	ompR	cusR	37.5	232	1.85e-41	139
COG1609	cytR	ascG	30.547	311	3.02e-41	145
COG0745	torR	ompR	34.483	232	4.42e-41	138
COG0745	hprR	qseB	37.273	220	5.05e-41	137
COG0745	phoB	creB	36.652	221	6.12e-41	137
COG0745	hprR	phoB	35.874	223	1.49e-40	136
COG1609	purR	lacI	31.935	310	3.73e-40	143
COG0745	hprR	basR	37.838	222	6.45e-40	135
COG2916	stpA	hns	57.778	135	6.92e-40	129
COG0745	phoB	cusR	34.091	220	7.42e-40	135
COG0745	phoP	kdpE	35.268	224	1.31e-39	134
COG2207	ydeO	gadW	34.599	237	1.94e-39	135
COG0745	phoP	basR	34.545	220	2.15e-39	133
COG0776	hupB	hupA	69.663	89	4.97e-39	123
COG0745	qseB	phoP	35.321	218	5.14e-39	132
COG0745	ompR	basR	35.652	230	1.26e-38	132
COG0745	cusR	basR	35.294	221	3.47e-38	130
COG2207	gadX	adiY	33.333	228	6.82e-38	132
COG1278	cspI	cspG	78.571	70	6.86e-38	119
COG2188	yidP	mngR	31.25	224	7.11e-38	130
COG1278	cspB	cspA	83.582	67	7.39e-38	119
COG1278	cspE	cspC	82.609	69	1.17e-37	118
COG1414	yiaJ	kdgR	34.211	228	2.54e-37	131
COG0745	qseB	baeR	35.586	222	3.86e-37	128
COG2207	soxS	rob	55.769	104	4.6e-37	124
COG2207	gadX	envY	39.691	194	4.88e-37	130
COG0745	phoP	phoB	32.889	225	5.94e-37	127
COG1278	cspG	cspB	79.412	68	8.52e-37	116
COG2197	uvrY	uhpA	36.5	200	9.22e-37	125
COG0745	cusR	creB	35.747	221	1.09e-36	127
COG1278	cspG	cspA	72.857	70	1.1e-36	115
COG1278	cspH	cspF	77.143	70	1.14e-36	115
COG0745	phoP	cusR	33.482	224	1.8e-36	126
COG0745	phoP	ompR	34.649	228	2.01e-36	126
COG0745	phoB	cpxR	39.301	229	2.82e-36	125
COG0745	kdpE	creB	36.771	223	2.86e-36	125
COG0745	cpxR	arcA	32	225	6.39e-36	125
COG0745	phoB	arcA	33.333	231	8.49e-36	125
COG0745	ompR	creB	33.929	224	1.01e-35	124
COG0745	cpxR	basR	37.931	232	2.26e-35	123
COG0745	baeR	arcA	31.76	233	2.35e-35	124
COG0745	torR	baeR	35.193	233	2.59e-35	124
COG0745	kdpE	basR	35.586	222	1.45e-34	121
COG1349	ygbI	agaR	30.894	246	3.18e-34	122
COG0745	ompR	kdpE	33.333	231	3.34e-34	120
COG0745	hprR	ompR	32.751	229	4.74e-34	120
COG1414	yjhI	kdgR	31.858	226	9.25e-34	121
COG0745	kdpE	cusR	35.455	220	1.24e-33	119
COG0745	phoP	creB	34.703	219	1.41e-33	119
COG1278	cspI	cspB	72.059	68	2.75e-33	107
COG0745	hprR	kdpE	31.982	222	7.28e-33	116
COG0745	hprR	cpxR	35.043	234	7.85e-33	117
COG1278	cspI	cspA	70	70	2.81e-32	104
COG1278	cspI	cspE	72.059	68	2.04e-31	102
COG2197	narP	uvrY	32.039	206	2.26e-31	112
COG1349	ydjF	fucR	32.9	231	2.7e-31	114
COG1278	cspE	cspA	70.149	67	3.4e-31	102
COG0745	rstA	cusR	32.468	231	3.84e-31	112
COG1349	ydjF	srlR	31.197	234	5.27e-31	113
COG1278	cspG	cspE	67.647	68	5.36e-31	101
COG0745	rstA	baeR	33.333	228	5.39e-31	112
COG0745	creB	cpxR	36.726	226	5.94e-31	112
COG0745	torR	creB	34.361	227	7.03e-31	112
COG1278	cspI	cspC	73.134	67	8.13e-31	100
COG0745	cusR	baeR	34.081	223	1.16e-30	111
COG1349	yciT	agaR	31.873	251	1.5e-30	112
COG0745	creB	arcA	31.915	235	2.5e-30	110
COG1278	cspG	cspC	68.657	67	3.7e-30	99.4
COG0745	qseB	phoB	34.222	225	5.69e-30	109
COG1278	cspC	cspA	70.149	67	7.69e-30	98.6
COG0745	qseB	creB	33.784	222	9.48e-30	108
COG0745	phoB	basR	32.727	220	1.04e-29	108
COG1278	cspE	cspB	69.697	66	1.21e-29	98.2
COG0745	rstA	cpxR	33.047	233	1.26e-29	108
COG0745	basR	baeR	34.222	225	1.54e-29	108
COG0745	kdpE	baeR	32.273	220	2.26e-29	108
COG0745	torR	phoB	32.174	230	5.52e-29	107
COG0745	kdpE	arcA	31.878	229	5.84e-29	107
COG0745	qseB	ompR	31.278	227	7.63e-29	106
COG0745	qseB	kdpE	33.636	220	8.3e-29	106
COG0745	qseB	cpxR	35.088	228	9.54e-29	106
COG0745	hprR	creB	33.484	221	1.96e-28	105
COG1278	cspC	cspB	68.75	64	2.62e-28	94.7
COG0745	hprR	torR	30.263	228	3.87e-28	104
COG0745	torR	cusR	32.159	227	5.41e-28	104
COG2197	uhpA	narP	36.082	194	6.38e-28	102
COG0745	hprR	arcA	31.004	229	9.6e-28	103
COG0745	phoP	arcA	30.263	228	1.65e-27	103
COG0745	cusR	cpxR	34.061	229	1.77e-27	103
COG0745	creB	basR	31.222	221	1.78e-27	102
COG0745	phoP	baeR	31.839	223	6.36e-27	101
COG2207	ydeO	gadX	45.455	121	1.62e-26	102
COG0745	hprR	rstA	32.609	230	2.23e-26	100
COG0745	kdpE	torR	30.396	227	3.46e-26	99.8
COG1414	yjhI	yiaJ	30.594	219	9.98e-26	100
COG0745	torR	cpxR	30.303	231	2.06e-25	97.8
COG2186	lldR	glcC	31.197	234	1.54e-24	96.7
COG2207	gadX	appY	30.698	215	2.56e-24	96.7
COG0789	zntR	cueR	36.957	138	2.85e-24	89.4
COG2207	appY	adiY	36.81	163	4.94e-24	95.1
COG2188	mngR	frlR	31.325	166	8.38e-24	94
COG0745	torR	basR	30.667	225	9.2e-24	93.2
COG2197	uhpA	narL	33.88	183	3.23e-23	90.5
COG0745	kdpE	cpxR	31.14	228	3.69e-23	91.7
COG2207	envY	appY	43.75	96	4.16e-23	92.8
COG2207	gadX	gadW	32.536	209	6.87e-23	92.4
COG0745	rstA	qseB	30.87	230	7.36e-23	90.9
COG1278	cspE	cspD	50.769	65	1.97e-22	79.7
COG2186	uxuR	lldR	30.172	232	1.97e-22	91.3
COG2207	ydeO	adiY	34.722	144	2.13e-22	90.9
COG2186	uxuR	pdhR	32.895	228	2.76e-22	90.9
COG2207	gadW	adiY	37.594	133	7.31e-21	86.7
COG0745	basR	arcA	30.342	234	9.78e-21	85.1
COG1278	cspD	cspC	49.231	65	3.53e-20	74.3
COG2207	gadW	envY	41.129	124	7.35e-20	83.6
COG1278	cspD	cspA	50	64	1.38e-19	72.8
COG1278	cspD	cspB	53.226	62	1.61e-19	72.8
COG1278	cspG	cspD	46.875	64	3.1e-19	72
COG1278	cspI	cspD	50	62	8.48e-19	70.9
COG0776	ihfB	hupB	35.165	91	1.57e-18	71.6
COG0776	ihfB	hupA	34.091	88	1.25e-17	69.3
COG1278	cspH	cspG	49.254	67	7.88e-17	65.5
COG1278	cspH	cspB	47.143	70	8.82e-17	65.5
COG1278	cspI	cspF	47.761	67	1.09e-16	65.5
COG1278	cspG	cspF	46.269	67	1.96e-16	64.7
COG1278	cspI	cspH	49.254	67	2.02e-16	64.7
COG2207	ydeO	envY	38.71	124	3.7e-16	73.9
COG0776	ihfA	hupA	36.667	90	7.42e-16	65.1
COG1278	cspH	cspA	49.254	67	9.06e-16	63.2
COG1278	cspH	cspE	50	64	1.31e-15	62.4
COG1278	cspF	cspA	46.269	67	2.27e-15	62
COG1278	cspF	cspB	42.857	70	2.75e-15	61.6
COG0776	ihfA	hupB	36.905	84	3.15e-15	63.2
COG1278	cspF	cspE	48.438	64	6.14e-15	60.8
COG1349	ygbI	deoR	30.476	210	2.66e-14	68.6
COG0583	ynfL	pgrR	43.617	94	4.58e-14	69.3
COG0583	yidZ	ybdO	42.683	82	7.67e-14	68.9
COG0776	ihfB	ihfA	32.222	90	2.35e-13	58.5
COG1278	cspH	cspC	45.312	64	9.41e-13	55.5
COG1609	galR	cra	32.031	128	3.99e-12	64.3
COG1414	yiaJ	mhpR	32.168	143	8.15e-12	62.4
COG1278	cspF	cspC	42.188	64	1.05e-11	52.8
COG0583	hdfR	ilvY	44.118	68	1.17e-11	62
COG0583	perR	yahB	43.023	86	4.17e-11	60.8
COG2197	yhjB	csgD	54.902	51	4.55e-11	58.2
COG0583	hdfR	allS	47.692	65	6e-11	60.1
COG2186	yieP	pdhR	37.008	127	6.85e-11	58.5
COG2186	pdhR	nanR	35.252	139	6.96e-11	58.9
COG2207	ypdC	gadX	31.959	97	9.09e-11	59.3
