# Supplementary material for: Auxotrophic and prototrophic conditional genetic networks reveal the rewiring of transcription factors in Escherichia coli
Source: Nat Commun. 2022 Jul 14;13:4085. doi: 10.1038/s41467-022-31819-x (PMC9283627; doi:10.1038/s41467-022-31819-x)
Supplement: Supplementary file 21 — Supplementary Data 17 [file 41467_2022_31819_MOESM21_ESM.xlsx]

## Sheet: README
Supplementary Data 17. Bacterial strains, oligonucleotides, and antibodies used in this study
Column Header	Remarks
Bacterial strains	Recombinant proteins and single gene deletion mutant strains used in this study
Strain designation	E. coli strains or vectors used in this study
Source	Strains either generated for this study or obtained from other source
Sample name	Samples used for a specfic set of experiment
Oligonucleotide sequence	Oligonucleotides synthesized in the 3′→5′ direction
Source	Oligonucleotides synthesized specifically for this study
Antibody	Antibody used in this study
Supplier name	Supplier of the antibody
Catalog number	Catalog number of the antibody
Lot number	Lot number of the antibody
Experiment	Antibody used in the experiment

## Sheet: Supp. Data 17
Supplementary Data 17. Bacterial strains, oligonucleotides, and antibodies used in this study
I. Bacterial strains
Bacterial strains	Strain desgination	Source
YneJ-FLAG	DY330	This study
YdiP-FLAG	DY330	This study
*dicA-SPAa	DY330	This study
YneJ-His	W3110	ASKA collection
AcrR-His	W3110	ASKA collection
yjdC+::cm	W3110	ASKA collection
acrR+::cm	W3110	ASKA collection
yneJ+::cm	W3110	ASKA collection
ydiP+::cm	W3110	ASKA collection
ΔyneJ::cmb	Hfr Cavalli	This study
ΔydiP::cm	Hfr Cavalli	This study
ΔyjdC::cm	Hfr Cavalli	This study
ΔacrR::cm	Hfr Cavalli	This study
ΔpuuR::cm	Hfr Cavalli	This study
ΔcspA::kanc	F- BW25113	Keio collection
ΔcspB::kan	F- BW25113	Keio collection
ΔcspC::kan	F- BW25113	Keio collection
ΔcspD::kan	F- BW25113	Keio collection
ΔcspE::kan	F- BW25113	Keio collection
ΔcspF::kan	F- BW25113	Keio collection
ΔcspG::kan	F- BW25113	Keio collection
ΔcspH::kan	F- BW25113	Keio collection
ΔcspI::kan	F- BW25113	Keio collection
ΔacrA::kan	F- BW25113	Keio collection
ΔacrB::kan	F- BW25113	Keio collection
ΔdicC::kan	F- BW25113	Keio collection
ΔyneJ::kan	F- BW25113	Keio collection
ΔydiP::kan	F- BW25113	Keio collection
ΔyjdC::kan	F- BW25113	Keio collection
ΔacrR::kan	F- BW25113	Keio collection
ΔyneJ::cm ΔacrA::kan	F- BW25113	This study
ΔyneJ::cm ΔacrB::kan	F- BW25113	This study
ΔyneJ::cm ΔacrR::kan	F- BW25113	This study
ΔpuuR::cm ΔyneJ::kan
ΔydiP::cm ΔcspA::kan	F- BW25113	This study
ΔydiP::cm ΔcspB::kan	F- BW25113	This study
ΔydiP::cm ΔcspC::kan	F- BW25113	This study
ΔydiP::cm ΔcspD::kan	F- BW25113	This study
ΔydiP::cm ΔcspE::kan	F- BW25113	This study
ΔydiP::cm ΔcspF::kan	F- BW25113	This study
ΔydiP::cm ΔcspG::kan	F- BW25113	This study
ΔydiP::cm ΔcspH::kan	F- BW25113	This study
ΔydiP::cm ΔcspI::kan	F- BW25113	This study
ΔyjdC::cm dicA-SPA::kan	F- BW25113	This study
ΔyneJ::kan yneJ+::cm	F- BW25113	This study
ΔydiP::kan ydiP+::cm	F- BW25113	This study
*dicA-SPA::kan ΔyjdC::cm	F- BW25113	This study
*dicA-SPA::kan yjdC+::cm	F- BW25113	This study
ΔyjdC::cm ΔdicC::kan	F- BW25113	This study
ΔdicC::kan yjdC+::cm	F- BW25113	This study
ΔacrR::kan acrR+::cm	F- BW25113	This study
ΔyneJ::cm ΔacrR::kan acrR+::Tetd	F- BW25114	This study
pKT25-yneJ pUT18C-acrR	A vector for bacterial two-hybrid system	This study
pACYC184	E. coli plasmid cloning vector with p15A origin of replication	NEB
pKT25 pUT18C	A vector for bacterial two-hybrid system	Euromedex, France
pKT25-Zip pUT18C-Zip	A vector for bacterial two-hybrid system	Euromedex, France
aSPA, Sequential peptide affinity tag
bcm, Chloramphenicol resistance cassette
ckan, Kanamycin resistance cassette
dTet, Tetracycline resistance cassette
*represent essential gene
+Over-expressed gene
II. Oligonucleotides
Sample name	Oligonucleotide sequence	Source
F_yneJ_plasmid insertion	CGCAGTCTAGACATGGATCTGACCCAACTGGAGATGTTC	This study
R_yneJ_plasmid insertion	CGCAGGGTACCTCATTGATATCCCTGTCTTGCCGAGTCA	This study
F_acrR_plasmid insertion	CGCAGTCTAGACATGGCACGAAAAACCAAACAAGAAGCG	This study
R_acrR_plasmid insertion	CGCAGGGTACCTTATTCGTTAGTGGCAGGATTACGAAGC	This study
F_acrR_pACYC184 insertion	AAGCTTAAAAGTTAATAAAC	This study
R_acrR_pACYC184 insertion	AAGCTTTTATTCGTTAGTGG	This study
acrR_ChIP qPCR_F	TTTGTCGTCACATCCTGTTA	This study
acrR_ChIP qPCR_R	ATTGACCAATTTGAAATCGG	This study
YneJ binding to sad_ChIP_F	GCCCCATAGAGGAAATACTC	This study
YneJ binding to sad_ChIP_R	CGTAAGAGCTAAGCACTTAT	This study
cspA_F_qRT-PCR	AGGCTTCGGCTTCATCACTC	This study
cspA_R_qRT-PCR	TGGTTACGTTACCAGCTGCC	This study
cspB_F_qRT-PCR	ACGCTGATAAAGGTTTCGGC	This study
cspB_R_qRT-PCR	CTGCAGGACCTTTAGCACCA	This study
cspC_F_qRT-PCR	TGGCAAAGATTAAAGGTCAGG	This study
cspC_R-qRT-PCR	AGCGGAGAAGTGTACGAAC	This study
cspD_F_qRT-PCR	TCGCTCATTATTCCACCATTC	This study
cspD_R-qRT-PCR	CTTCGACGGGCACAATAAC	This study
cspE_F_qRT-PCR	GGCAGCAAAGACGTGTTCG	This study
cspE_R_qRT-PCR	GCGATTACGTTTGCAGCAGA	This study
cspF_F_qRT-PCR	AGCGGCAAGGGTCTTATCAC	This study
cspF_R_qRT-PCR	AATTCCACGCGTAATCCGGT	This study
cspG_F_qRT-PCR	CACTCCTGATGATGGCAGCA	This study
cspG_R_qRT-PCR	CGTTGCCCCTGCTCAATAGA	This study
cspI_F_qRT-PCR	GTTTTGGTTTCATCACGCCGA	This study
cspI_R_qRT-PCR	CTACATGAACAGCGGCAGGA	This study
yneG_F_qRT-PCR	TCCACTCTTCGCGCGTTTAT	This study
yneG_R_qRT-PCR	TAACGAAACACCCTGCGGAA	This study
glsB_F_qRT-PCR	GAGACGCGCAAGAACGTTTT	This study
glsB_R_qRT-PCR	TTGAACGGTGATCCAGACGG	This study
sad_F_qRT-PCR	CAACGACGGTGTCAGTCAGA	This study
sad_R_qRT-PCR	TTCACCGCCAGTTCCAGATC	This study
yneJ_F_qRT-PCR	GCGGCGTTTATTGATGGACC	This study
yneJ_R_qRT-PCR	ACAGGCCAACATTCCGTGAT	This study
acrA_F_qRT-PCR	AGTCCAGCAACGACTTCCTG	This study
acrA_R_qRT-PCR	GTTCGGGAAGATAGCGCGTA	This study
acrB_F_qRT-PCR	CTTCCCGTCGGGTCTGAAAA	This study
acrB_R_qRT-PCR	ACGAGGATGATCGCTTCGAC	This study
hcaT_F_qRT-PCR	ACCATCGGCCTGTTATTGGG	This study
hcaT_R_qRT-PCR	AGAGAAGTGTCAGCAGTGCC	This study
dicA_ChIP qPCR_F	GCGTCAGTTTTAAGCATTTA	This study
dicA_ChIP qPCR_R	CATGGGAGATTTTCAGGGCT	This study
dicB_ChIP qPCR_F	ATGGGTGGATTCTCTGTATC	This study
dicB_ChIP qPCR_R	TTCTCTTGTTAATGGCATCT	This study
dicC_ChIP qPCR_F	AAATTTTTTGTTTCCATAGT	This study
dicC_ChIP qPCR_R	CTAAATCCCCTTTCCAGCTA	This study
yjdC_ChIP qPCR_F	ACGCGTCACGGGCTTTATGG	This study
yjdC_ChIP qPCR_R	GTGGATAATCCACACGTTCA	This study
cspE_ChIP qPCR_F	GACGTGTTCGTACACTTCTC	This study
cspE_ChIP qPCR_R	TTACGTTTGCAGCAGAAGG	This study
cspA_ChIP qPCR_F	GCTTCGGCTTCATCACTCCT	This study
cspA_ChIP qPCR_R	CTTTAGCGCCGCTTTCGATG	This study
leuO promotor_F	GGGAGTATTCGCGGTAGTTATGATTGGG	This study
leuO promotor_R	/56-FAM**/CCCAATCATAACTACCGCGAATACTCCC	This study
yneJ_F_FP* Assay	GGGTTCTCGATTCGTGAAGGG	This study
yneJ_R_FP Assay	/56-FAM/CCCTTCACGAATCGAGAACCC	This study
*FP- fluorescence polarization
**56-FAM, fluorescein
III. Antibodies
Antibody	Supplier name	Catalog number	Lot number	Experiment
Monoclonal ANTI-FLAG® M2 antibody in mouse	Sigma	F1804	SLBN5629V	Co-immunoprecipitation, ChIP-seq or ChIP-qPCR
Rabbit IgG Isotype Control	Invitrogen	10500C	TA262556	ChIP-seq (Input)
IgG from mouse serum	Sigma	15381	SLBQ7097V	ChIP-seq (Mock)
Anti-His-Tag Antibody (H-3) antibody in mouse	Santa Cruz	Sc-8036	CO-118	Co-immunoprecipitation, Immunoblotting
Anti-Mouse IgG (whole molecule)-Peroxidase antibody produced in goat	Sigma	A4416-1ML	SLCD0197	Co-immunoprecipitation
